# Supplementary material for: Exploring the genetic architecture underlying dietary fiber content in Colombian Andean blueberry (Vaccinium meridionale Swartz)
Source: PLoS One. 2026 Jun 4;21(6):e0344321. doi: 10.1371/journal.pone.0344321 (PMC13235929; doi:10.1371/journal.pone.0344321)
Supplement: S1 Table — (XLSX) [file pone.0344321.s001.xlsx]

## Sheet: Hoja1
S1 Table. Phenotypic dataset of dietary fiber measurements in the Vaccinium meridionale population.
Sample	Insoluble dietary fiber (IDF)			Soluble dietary fiber (SDF)			Total dietary fiber (TDF)			SDF/IDF * 100			Group
	Average	SD	RSD	Average	SD	RSD	Average	SD	RSD	Average	SD	RSD
	g/100 g DW		%	g/100 g DW		%	g/100 g DW		%	%
O02	44.3168	1.47139	3.32015	3.17242	1.99053	62.7451	47.4892	0.732584	1.54263	7.26028	4.80688	66.2079	1
GM05*	34.8078	4.26412	12.2505	1.98167	1.81606	91.6428	36.7894	4.02257	10.934	5.89081	5.83134	98.9905	2
E02	46.975	1.95831	4.16882	2.60922	0.85124	32.6242	49.5842	1.34648	2.71553	5.60116	1.96866	35.1473	1
V01	30.6808	5.76843	18.8014	2.0271	0.397332	19.601	32.7079	6.05419	18.5099	6.63649	0.95003	14.3152	2
V02*	34.383	3.15636	9.17999	1.99668	0.159475	7.98699	36.3797	3.18605	8.75776	5.83743	0.666452	11.4169	2
V04	38.5941	5.051	13.0875	4.03738	0.39893	9.88091	42.6315	5.44373	12.7693	10.4902	0.39248	3.74139	1
V05	39.3496	1.12389	2.85618	1.57227	1.32143	84.0463	40.9219	0.463398	1.1324	4.05696	3.41993	84.2977	2
B06*	44.5634	4.80097	10.7734	2.84172	0.863165	30.3748	47.4051	5.61649	11.8479	6.29636	1.27443	20.2407	1
B07	45.2973	0.461958	1.01984	2.16974	0.704706	32.4787	47.4671	1.06345	2.2404	4.78349	1.53182	32.023	1
G01*	23.0858	3.36907	14.5937	2.18695	1.54144	70.4836	25.2727	4.81531	19.0534	8.98238	5.57482	62.064	2
G02	29.0971	1.48106	5.09005	1.7163	1.02638	59.8018	30.8134	2.26028	7.33539	5.83861	3.30355	56.5811	2
G03	20.9609	2.11455	10.0881	2.13228	0.292122	13.7	23.0932	1.9994	8.65799	10.2906	2.20674	21.4442	2
G04*	37.1185	2.45123	6.60381	3.98912	0.572264	14.3456	41.1076	2.65377	6.45566	10.7636	1.56147	14.507	1
G05*	21.8293	0.1228	0.562547	3.0706	0.513261	16.7153	24.8999	0.391976	1.5742	14.0754	2.42506	17.2291	3
G08*	24.4072	2.17432	8.90853	6.0955	1.54606	25.364	30.5027	3.40859	11.1747	24.8558	4.88218	19.642	3
G11	25.0381	0.373381	1.49125	3.35001	2.24395	66.9834	28.3881	2.59098	9.127	13.3001	8.72665	65.6133	3
G12	24.5063	2.55037	10.407	3.24386	1.27342	39.2563	27.7502	1.90764	6.87436	13.5596	6.04362	44.5709	3
G13	19.9267	1.1812	5.92775	4.24758	1.67807	39.5066	24.1743	0.525155	2.17237	21.6871	9.46942	43.6638	3
G14	20.073	2.0557	10.2411	3.51033	0.619396	17.645	23.5833	2.24605	9.52388	17.5657	3.12556	17.7936	3
G15	20.6787	1.85862	8.98807	4.01799	0.648379	16.1369	24.6967	2.34985	9.51481	19.4033	2.44576	12.6049	3
G16*	24.375	3.99475	16.3888	4.25705	1.9734	46.3561	28.632	4.24412	14.823	17.7993	8.82396	49.5748	3
G17	21.167	1.61755	7.64188	3.94709	1.37689	34.8836	25.114	1.32123	5.26093	18.9158	7.17306	37.9211	3
G18*	20.0889	0.978513	4.87092	4.06468	1.3042	32.0861	24.1536	1.08059	4.47382	20.3885	6.96755	34.1739	3
G19*	27.4365	1.26215	4.60024	3.32171	1.09395	32.9333	30.7583	1.09978	3.57555	12.1913	4.33178	35.5316	2
G20*	28.4848	1.07563	3.77615	3.07412	0.323076	10.5095	31.5589	1.01683	3.222	10.811	1.30747	12.0938	2
G21*	24.6436	6.17643	25.063	4.18183	2.50489	59.8994	28.8254	3.90188	13.5363	19.8166	17.4676	88.1462	3
G22	27.1647	1.27017	4.67582	4.32915	0.70575	16.3023	31.4938	1.0384	3.29715	16.0091	3.17172	19.8119	3
G23	27.0809	0.708705	2.61699	1.23238	0.506358	41.0876	28.3133	0.443326	1.56579	4.57891	1.98731	43.4013	2
G24	21.5155	0.854591	3.97197	4.64547	0.363212	7.81862	26.161	0.517335	1.9775	21.6554	2.46759	11.3948	3
T01*	35.2336	8.30458	23.57	1.62081	0.739615	45.6325	36.8544	7.57309	20.5487	5.17992	3.68958	71.2285	2
T02	42.3584	1.43181	3.38022	2.70927	0.880907	32.5146	45.0676	1.47515	3.27319	6.41386	2.14064	33.3752	1
T03*	35.1781	1.04064	2.95819	2.41384	1.05665	43.7748	37.5919	0.378635	1.00722	6.92018	3.14235	45.4084	2
T04*	36.9852	1.97043	5.32762	2.08301	0.558267	26.801	39.0682	2.00954	5.14368	5.64619	1.51349	26.8055	2
T05*	31.6525	5.8964	18.6286	1.76598	0.717596	40.6345	33.4184	6.49815	19.4448	5.46783	1.45823	26.6693	2
S01*	38.7821	2.67167	6.88894	2.96504	0.522651	17.6271	41.7472	2.99844	7.18238	7.63244	1.14495	15.0012	1
S02	35.1428	1.37161	3.90295	4.74702	1.67494	35.2841	39.8898	2.78879	6.99124	13.4403	4.34297	32.313	1
S03	38.2999	1.57118	4.10231	2.80565	0.33202	11.834	41.1056	1.85013	4.50093	7.31416	0.649951	8.8862	1
S04	40.876	2.1576	5.2784	2.03723	1.08801	53.4061	42.9132	1.64699	3.83795	5.0527	2.78302	55.0798	2
S05*	37.7126	1.73111	4.59027	3.72688	0.94266	25.2935	41.4395	2.33474	5.63408	9.85812	2.37357	24.0773	1
S06	34.1373	0.801983	2.34929	2.62844	0.203236	7.73219	36.7657	0.721351	1.96202	7.70728	0.709961	9.21156	2
S07	32.7084	1.51589	4.63456	2.47893	2.07298	83.6238	35.1873	2.89482	8.22688	7.53918	6.23477	82.6983	2
S08	37.8252	2.81314	7.4372	3.8065	0.219782	5.77387	41.6317	2.92742	7.0317	10.0851	0.676805	6.71094	1
S09*	37.0677	2.10988	5.69197	3.28503	0.777815	23.6776	40.3528	1.96571	4.87132	8.91313	2.34758	26.3385	1
S10*	36.1178	2.01539	5.58005	3.43388	1.41382	41.1728	39.5517	0.914947	2.31329	9.65833	4.39349	45.4891	1
GA02*	27.9867	1.38962	4.96528	2.47243	0.107232	4.33712	30.4591	1.36768	4.4902	8.85149	0.645603	7.29372	2
GA04*	28.6114	1.68782	5.89912	1.42015	0.61005	42.9566	30.0316	1.15137	3.83387	5.05039	2.38141	47.153	2
GA06*	33.5336	0.610422	1.82033	1.92288	0.798453	41.5238	35.4565	1.3406	3.78098	5.7124	2.28313	39.9679	2
GA08*	23.6503	2.28068	9.64333	4.59784	2.02657	44.0766	28.2481	1.05537	3.73608	20.0705	10.7799	53.71	3
GA10*	29.3455	6.68931	22.795	2.36266	0.605903	25.645	31.7082	6.49404	20.4807	8.39628	2.97994	35.4912	2
GA11*	29.5678	1.64495	5.5633	2.22576	0.396722	17.8242	31.7936	1.99661	6.27991	7.50129	0.99801	13.3045	2
GA15*	30.5895	0.476081	1.55635	1.98318	0.990107	49.9251	32.5727	0.564906	1.73429	6.51563	3.31318	50.8498	2
GA17*	32.6509	8.39503	25.7115	1.84023	1.46371	79.5397	34.4912	6.93233	20.0989	6.55763	5.3832	82.0906	2
GA20	24.5493	4.42203	18.0129	3.41137	1.32147	38.7372	27.9607	3.11411	11.1375	14.9681	8.93581	59.6988	3
GA21*	27.4037	2.77374	10.1218	1.86228	0.340448	18.2812	29.266	2.87439	9.82161	6.8243	1.21783	17.8455	2
GA22*	24.7633	1.04796	4.23188	3.85713	1.47001	38.1115	28.6205	0.500069	1.74724	15.7624	6.7469	42.8037	3
GA23*	28.0312	2.24285	8.00129	3.03544	1.17936	38.8531	31.0666	1.75389	5.64559	11.0162	4.65	42.2105	2
GA24*	25.4129	3.33022	13.1045	6.05322	0.448411	7.40781	31.4661	3.4838	11.0716	24.0419	3.182	13.2352	3
GA25	29.9403	3.1911	10.6582	2.02758	1.0306	50.8289	31.9679	4.1999	13.1379	6.59554	2.6213	39.7435	2
GA26*	27.0661	2.02071	7.46582	3.33282	0.928846	27.8696	30.399	2.62837	8.64626	12.2633	3.10979	25.3586	2
CP01*	27.297	2.61511	9.5802	4.45459	1.15428	25.9123	31.7516	1.78386	5.61817	16.6612	5.94389	35.675	3
CP02	30.9811	0.789401	2.54801	3.5002	0.537634	15.3601	34.4813	1.10682	3.20991	11.2918	1.6283	14.4201	2
CP05	26.5608	4.1437	15.6008	2.62685	0.943814	35.9295	29.1876	3.20719	10.9882	10.4688	5.56662	53.1732	2
CP07*	24.5079	2.59768	10.5994	3.99865	0.70757	17.6952	28.5065	2.80564	9.84211	16.3916	2.99206	18.2536	3
CP08*	29.9631	4.41805	14.745	1.88029	1.72935	91.9725	31.8434	2.75385	8.64809	6.99279	7.39995	105.823	2
CP09*	26.9838	1.25628	4.65568	2.67474	1.43455	53.6332	29.6585	1.06114	3.57786	10.0463	5.72478	56.984	2
CP10*	27.8033	3.22948	11.6155	1.67766	0.904059	53.8881	29.481	4.13342	14.0206	5.83285	2.60041	44.5822	2
CP11*	32.581	0.200382	0.615026	2.42302	0.864328	35.6715	35.004	0.998893	2.85365	7.4305	2.63133	35.4126	2
CP12*	28.7995	2.60871	9.05817	2.38301	0.670515	28.1373	31.1825	3.13014	10.0381	8.21985	1.76648	21.4905	2
CP13	28.9438	2.98186	10.3022	2.03459	0.967469	47.551	30.9784	3.78881	12.2305	6.89333	2.76153	40.0608	2
CP14*	27.5387	2.9408	10.6788	3.13939	0.84528	26.925	30.6781	2.11472	6.89327	11.6942	4.14713	35.4631	2
CP15*	27.2757	1.82359	6.68577	1.99351	0.814943	40.8798	29.2692	2.50684	8.56475	7.23071	2.53495	35.0581	2
CP16	30.2034	2.60003	8.60842	2.96318	0.69266	23.3756	33.1666	3.25067	9.80104	9.74109	1.47971	15.1904	2
CP17	33.4483	3.45571	10.3315	3.55622	0.688486	19.3601	37.0045	2.83311	7.65613	10.8438	3.13641	28.9235	2
CP18	30.6287	1.67841	5.47986	1.8991	0.825854	43.4866	32.5278	2.48337	7.6346	6.11502	2.44618	40.0029	2
CP19	24.9773	4.44925	17.8132	1.68374	1.51878	90.2023	26.661	5.91723	22.1943	6.22744	4.81793	77.3663	2
CP20	27.8248	3.60457	12.9545	1.40894	0.61052	43.3318	29.2338	3.14236	10.7491	5.26136	2.7328	51.941	2
CP21	26.6678	3.39275	12.7223	1.56209	0.224186	14.3516	28.2298	3.60589	12.7733	5.85195	0.292036	4.9904	2
CP22*	28.5383	3.65942	12.8228	1.32885	0.331585	24.9528	29.8672	3.89531	13.0421	4.64391	0.836979	18.0232	2
CP23*	28.957	0.324021	1.11897	0.938083	0.205955	21.9548	29.8951	0.42972	1.43743	3.23839	0.704134	21.7434	2
CP24	27.0731	0.977043	3.60891	2.56998	0.577084	22.4548	29.6431	1.35041	4.55556	9.4771	1.95191	20.5961	2
CP25	27.953	2.82892	10.1203	1.64874	0.614433	37.2668	29.6017	3.0449	10.2862	5.89296	2.18884	37.1433	2
CP26*	25.6331	1.18023	4.6043	2.95157	0.552204	18.7089	28.5847	1.20138	4.20289	11.5455	2.37197	20.5446	2
CP27	23.2083	1.74392	7.51418	3.41225	3.3179	97.2352	26.6206	3.26712	12.2729	14.9731	15.3137	102.275	3
CP28*	27.044	1.43456	5.30453	2.35646	1.18643	50.348	29.4005	1.74046	5.91983	8.74657	4.35385	49.7778	2
CP29*	22.4527	1.41536	6.30376	2.7964	2.21875	79.3432	25.2491	2.58763	10.2484	12.488	9.98212	79.9338	3
CP30	24.9708	1.16312	4.65792	1.37967	0.91628	66.4131	26.3505	1.9015	7.21617	5.45905	3.41413	62.5406	2
CP31*	27.3119	2.24174	8.20791	2.83794	0.601164	21.1831	30.1498	2.84064	9.42175	10.314	1.41777	13.7461	2
CP32	24.8041	2.64509	10.6639	4.17592	0.818829	19.6083	28.98	2.42126	8.35494	17.0456	4.29122	25.1749	3
CP33*	24.6621	1.22757	4.97755	2.55027	0.623551	24.4504	27.2124	1.18575	4.35739	10.3823	2.70832	26.086	2
CP34*	31.4428	3.73337	11.8735	0.996652	0.522999	52.4756	32.4395	4.13825	12.7568	3.09843	1.50606	48.6074	2
CP35*	24.9561	2.28014	9.13659	1.81077	1.13009	62.4095	26.7669	1.41718	5.29453	7.5349	5.23466	69.4722	2
CP36*	22.6903	1.6857	7.42916	1.36099	0.474216	34.8436	24.0513	1.24942	5.1948	6.11943	2.5221	41.2146	2
CP37*	27.0685	1.00933	3.72879	2.99656	1.58891	53.0244	30.0651	1.60174	5.32756	11.1232	5.88756	52.9306	2
CP38*	25.5388	1.81673	7.11363	2.07172	0.577244	27.863	27.6105	1.85964	6.73525	8.14913	2.4798	30.4302	2
CP39*	28.279	2.41753	8.54885	2.47674	0.298512	12.0526	30.7558	2.53471	8.2414	8.78358	1.09406	12.4558	2
CP40	27.9192	1.73194	6.2034	0.943023	0.586116	62.1529	28.8623	1.3026	4.51316	3.45549	2.28827	66.2212	2
SC01	34.2529	4.7942	13.9965	1.25675	0.859182	68.3656	35.5097	4.17633	11.7611	3.89956	3.10068	79.5135	2
SC02*	23.7796	2.51895	10.5929	2.16093	1.16658	53.9853	25.9405	1.46949	5.66486	9.47824	5.68349	59.9635	2
SC03	25.8106	2.53086	9.80552	2.22022	0.831875	37.4682	28.0308	2.37836	8.48479	8.74224	3.63996	41.6364	2
SC04*	22.8346	2.06574	9.04656	1.39928	0.227937	16.2896	24.2338	1.90431	7.85807	6.21087	1.5386	24.7727	2
SC05*	30.741	1.53726	5.00069	1.22609	0.239044	19.4965	31.9671	1.36377	4.26618	4.01579	0.966803	24.075	2
SC06	22.6379	2.88703	12.7531	2.26419	1.61361	71.2664	24.9021	4.0754	16.3657	9.73698	6.06945	62.334	2
SC07	30.8983	0.769972	2.49195	2.5871	0.693028	26.7878	33.4854	0.987115	2.94789	8.38039	2.28649	27.2839	2
SC08	28.2842	3.35674	11.8679	2.28011	0.817021	35.8325	30.5643	3.47388	11.3658	8.12811	2.82943	34.8104	2
SC09*	25.4207	4.35761	17.142	2.75183	0.704218	25.5909	28.1725	4.81961	17.1075	10.8193	2.24709	20.7693	2
SC10*	28.782	0.429122	1.49094	2.37951	1.83725	77.2112	31.1615	1.53779	4.93492	8.31721	6.53061	78.5193	2
SC11*	28.5895	2.03559	7.12007	1.85132	0.963971	52.0694	30.4408	2.92729	9.61634	6.35779	2.86673	45.0899	2
SC12	34.926	1.37037	3.92363	1.71662	1.10577	64.4159	36.6426	0.412261	1.12509	5.00227	3.43229	68.6146	2
SC13*	27.587	3.39101	12.2921	2.21394	0.446475	20.1666	29.8009	3.5366	11.8674	8.07746	1.77797	22.0114	2
SC14*	31.3447	1.87383	5.97814	1.5323	0.699263	45.6347	32.877	1.18407	3.60151	4.98986	2.55031	51.1099	2
SC15	27.1301	2.25856	8.32493	1.42326	0.0494748	3.47615	28.5533	2.26448	7.93072	5.26906	0.444042	8.42735	2
SC16*	24.0338	0.62266	2.59077	4.47213	0.294163	6.57769	28.5059	0.431738	1.51456	18.6331	1.65303	8.87147	3
SC17*	27.7616	3.6124	13.0122	3.3325	2.68179	80.4738	31.0941	1.33674	4.29902	13.0233	12.1976	93.6597	2
SC18*	24.3742	1.00058	4.1051	2.72959	2.18396	80.0105	27.1037	2.36263	8.71699	11.2162	8.94342	79.7369	2
SC19*	27.9519	3.29835	11.8001	1.97385	0.604982	30.6499	29.9258	3.728	12.4575	7.02037	1.6333	23.2652	2
SC20*	35.9221	1.70326	4.74155	2.33003	0.501581	21.5268	38.2521	1.55246	4.0585	6.51398	1.53886	23.624	2
SC21*	31.9718	1.90252	5.95064	2.1444	0.238515	11.1227	34.1162	1.74458	5.11364	6.74484	1.10256	16.3467	2
SC22	32.325	3.25821	10.0795	1.01778	0.691464	67.9382	33.3427	3.94846	11.842	3.03126	1.75761	57.9829	2
CFS	29.6715	0.540664	1.82216	0.97702	0.361184	36.9679	30.6485	0.243252	0.793683	3.30896	1.26702	38.2907	2
*Genotypes marked with an asterisk are those included in the genome-wide association study (GWAS).
