# Supplementary material for: Exploring the genetic architecture underlying dietary fiber content in Colombian Andean blueberry (Vaccinium meridionale Swartz)
Source: PLoS One. 2026 Jun 4;21(6):e0344321. doi: 10.1371/journal.pone.0344321 (PMC13235929; doi:10.1371/journal.pone.0344321)
Supplement: S2 Table — (TXT) [file pone.0344321.s002.txt]

Supplementary File S1. Genotyping-by-sequencing (GBS) SNP matrix for Vaccinium meridionale.
rs#	alleles	chrom	pos	strand	assembly#	center	protLSID	assayLSID	panelLSID	QCcode	SC14	SC19	GA26	CP8	T4	CP10	CP34	SC17	SC16	SC21	G18	S5	T5	GA6	CP29	SC5	B6	SC10	G16	GA22	GA24	G5	S9	CP15	CP12	CP36	CP35	CP33	CP31	SC18	GA11	GA21	G21	CP1	CP7	GA4	CP14	CP26	CP23
SVACCDSCAFF1_5596	G/A	VACCDSCAFF1	5596	+	NA	NA	NA	NA	NA	NA	R	R	G	A	G	R	R	A	G	A	G	G	G	G	G	R	G	R	G	G	G	N	G	N	R	R	R	G	R	R	G	G	G	G	G	G	R	R	R
SVACCDSCAFF1_381147	A/T	VACCDSCAFF1	381147	+	NA	NA	NA	NA	NA	NA	W	W	W	W	W	W	W	N	T	W	W	W	W	W	W	W	W	W	W	W	W	A	T	W	W	A	T	T	W	W	W	T	W	W	W	A	W	W	W
SVACCDSCAFF1_381165	A/G	VACCDSCAFF1	381165	+	NA	NA	NA	NA	NA	NA	R	R	R	R	R	R	R	N	G	R	R	R	R	R	R	R	R	R	R	R	R	A	G	R	R	A	G	G	R	R	R	G	R	R	R	A	R	R	R
SVACCDSCAFF1_381172	A/G	VACCDSCAFF1	381172	+	NA	NA	NA	NA	NA	NA	R	R	R	R	R	R	R	N	A	R	R	R	R	R	R	R	R	R	R	R	R	G	A	R	R	G	A	A	R	R	R	A	R	R	R	G	R	R	R
SVACCDSCAFF1_447354	A/G	VACCDSCAFF1	447354	+	NA	NA	NA	NA	NA	NA	R	R	R	R	R	R	R	A	G	R	R	R	R	R	R	R	R	R	R	R	R	R	R	A	R	R	R	R	R	R	R	R	N	R	R	G	R	R	R
SVACCDSCAFF1_447363	C/T	VACCDSCAFF1	447363	+	NA	NA	NA	NA	NA	NA	Y	Y	Y	Y	Y	Y	Y	C	T	Y	Y	Y	Y	Y	Y	Y	Y	Y	Y	Y	Y	Y	Y	C	Y	Y	Y	Y	Y	Y	Y	Y	N	Y	Y	T	Y	Y	Y
SVACCDSCAFF1_454036	G/A	VACCDSCAFF1	454036	+	NA	NA	NA	NA	NA	NA	R	R	R	R	R	R	R	G	G	R	R	R	R	R	R	R	R	R	R	A	R	G	G	R	R	R	R	A	R	R	A	N	G	A	R	R	R	R	R
SVACCDSCAFF1_543339	C/T	VACCDSCAFF1	543339	+	NA	NA	NA	NA	NA	NA	Y	Y	Y	Y	Y	Y	Y	N	C	Y	C	Y	Y	C	Y	Y	C	Y	Y	Y	Y	Y	C	Y	Y	Y	Y	T	C	Y	Y	C	N	C	T	T	Y	C	Y
SVACCDSCAFF1_543353	A/T	VACCDSCAFF1	543353	+	NA	NA	NA	NA	NA	NA	A	A	A	A	W	A	A	N	A	A	A	A	A	A	A	A	A	A	A	A	A	A	A	A	A	A	A	A	A	A	A	A	A	A	A	A	A	A	A
SVACCDSCAFF1_543366	T/C	VACCDSCAFF1	543366	+	NA	NA	NA	NA	NA	NA	Y	Y	Y	Y	Y	Y	Y	N	T	Y	T	Y	Y	T	Y	Y	T	Y	Y	Y	Y	Y	T	Y	Y	Y	Y	C	T	Y	Y	T	N	T	C	C	Y	T	Y
SVACCDSCAFF1_579204	C/A	VACCDSCAFF1	579204	+	NA	NA	NA	NA	NA	NA	M	M	M	M	M	M	M	C	C	M	M	M	M	C	M	M	M	A	M	M	M	M	M	M	M	M	M	M	M	M	M	M	A	M	M	C	M	M	M
SVACCDSCAFF1_579219	C/T	VACCDSCAFF1	579219	+	NA	NA	NA	NA	NA	NA	C	C	Y	Y	C	Y	Y	C	Y	Y	C	C	C	C	Y	C	C	C	C	C	C	C	C	Y	C	C	Y	Y	Y	Y	C	C	C	C	C	C	C	C	C
SVACCDSCAFF1_579234	C/T	VACCDSCAFF1	579234	+	NA	NA	NA	NA	NA	NA	Y	Y	Y	Y	C	Y	Y	C	C	Y	C	C	C	C	Y	Y	C	T	C	Y	C	C	C	Y	Y	Y	Y	Y	Y	Y	Y	Y	C	C	Y	C	Y	Y	Y
SVACCDSCAFF1_579249	A/C	VACCDSCAFF1	579249	+	NA	NA	NA	NA	NA	NA	M	M	M	M	M	M	M	A	A	M	M	M	A	A	M	A	M	C	M	C	C	M	M	M	M	M	M	M	M	M	M	M	C	M	M	A	M	M	M
SVACCDSCAFF1_672400	G/A	VACCDSCAFF1	672400	+	NA	NA	NA	NA	NA	NA	G	G	G	G	R	G	G	N	G	G	G	R	R	A	G	G	R	G	R	G	R	G	R	G	G	G	G	G	G	G	R	N	G	G	G	R	G	G	G
SVACCDSCAFF1_672405	G/A	VACCDSCAFF1	672405	+	NA	NA	NA	NA	NA	NA	R	R	R	G	G	R	R	N	G	R	G	G	G	G	G	G	G	A	G	G	G	G	G	R	R	R	R	R	G	G	G	N	G	G	R	R	R	R	G
SVACCDSCAFF1_736715	G/A	VACCDSCAFF1	736715	+	NA	NA	NA	NA	NA	NA	G	G	G	N	R	G	G	N	G	G	G	G	G	G	G	G	G	G	G	G	G	G	G	G	G	G	G	G	G	G	G	G	N	G	G	G	G	G	G
SVACCDSCAFF1_736734	T/C	VACCDSCAFF1	736734	+	NA	NA	NA	NA	NA	NA	T	T	T	N	T	Y	Y	N	T	Y	T	T	C	C	C	Y	T	T	Y	T	Y	T	T	Y	Y	Y	Y	Y	C	C	Y	C	N	T	T	Y	Y	T	Y
SVACCDSCAFF1_1058182	A/C	VACCDSCAFF1	1058182	+	NA	NA	NA	NA	NA	NA	A	A	A	A	M	A	A	A	A	A	M	M	M	M	A	A	M	A	M	M	M	M	M	A	A	A	A	A	A	A	M	A	C	M	A	A	A	A	A
SVACCDSCAFF1_1058194	A/G	VACCDSCAFF1	1058194	+	NA	NA	NA	NA	NA	NA	A	A	A	A	R	A	A	A	A	A	R	R	R	R	A	A	R	A	R	R	R	R	R	A	A	A	A	A	A	A	R	A	G	R	A	A	A	A	A
SVACCDSCAFF1_1131500	T/C	VACCDSCAFF1	1131500	+	NA	NA	NA	NA	NA	NA	Y	Y	Y	Y	Y	Y	Y	Y	T	T	Y	Y	Y	C	Y	Y	C	T	Y	Y	Y	Y	T	N	Y	Y	Y	T	Y	Y	T	Y	T	C	Y	Y	Y	T	Y
SVACCDSCAFF1_1466837	G/T	VACCDSCAFF1	1466837	+	NA	NA	NA	NA	NA	NA	G	G	G	G	G	G	G	G	G	G	G	G	G	G	G	G	G	G	G	G	G	G	G	G	G	G	G	G	G	G	K	G	N	G	G	K	G	G	G
SVACCDSCAFF1_1466876	T/A	VACCDSCAFF1	1466876	+	NA	NA	NA	NA	NA	NA	W	T	W	W	W	T	T	T	A	T	T	W	W	W	W	W	T	T	W	W	T	T	W	W	T	W	W	T	A	W	W	T	N	W	A	T	W	W	W
SVACCDSCAFF1_1886199	T/C	VACCDSCAFF1	1886199	+	NA	NA	NA	NA	NA	NA	Y	Y	Y	Y	Y	Y	Y	Y	N	Y	Y	Y	Y	Y	Y	Y	Y	T	Y	Y	Y	Y	Y	N	Y	Y	Y	T	Y	Y	Y	T	T	T	Y	T	Y	T	Y
SVACCDSCAFF1_2147123	C/T	VACCDSCAFF1	2147123	+	NA	NA	NA	NA	NA	NA	Y	Y	Y	Y	Y	Y	Y	Y	Y	Y	Y	Y	Y	Y	Y	Y	C	C	Y	C	Y	Y	Y	Y	Y	Y	Y	Y	Y	Y	Y	C	T	Y	Y	Y	Y	Y	Y
SVACCDSCAFF1_2429798	G/A	VACCDSCAFF1	2429798	+	NA	NA	NA	NA	NA	NA	G	G	G	G	R	G	G	G	G	G	R	R	R	G	G	G	G	G	R	R	R	R	R	G	G	G	G	G	G	G	R	N	G	G	G	G	G	G	G
SVACCDSCAFF1_2429804	T/C	VACCDSCAFF1	2429804	+	NA	NA	NA	NA	NA	NA	T	T	T	T	Y	T	T	T	T	T	Y	Y	Y	T	T	T	T	T	Y	Y	Y	Y	Y	T	T	T	T	T	T	T	Y	N	T	T	T	T	T	T	T
SVACCDSCAFF1_2429806	T/G	VACCDSCAFF1	2429806	+	NA	NA	NA	NA	NA	NA	T	T	T	T	K	T	T	T	T	T	K	K	K	T	T	T	T	T	K	K	K	K	K	T	T	T	T	T	T	T	K	N	T	T	T	T	T	T	T
SVACCDSCAFF1_2429817	G/A	VACCDSCAFF1	2429817	+	NA	NA	NA	NA	NA	NA	G	G	G	G	R	R	R	A	G	G	R	R	R	A	G	G	G	G	R	R	G	R	G	G	R	R	R	A	G	R	R	N	G	R	G	G	G	G	G
SVACCDSCAFF1_2440892	C/G	VACCDSCAFF1	2440892	+	NA	NA	NA	NA	NA	NA	S	S	S	S	C	S	S	S	N	S	C	C	C	S	S	S	S	S	C	S	G	S	C	S	S	S	S	S	S	S	S	G	C	S	S	S	S	S	S
SVACCDSCAFF1_2770856	C/T	VACCDSCAFF1	2770856	+	NA	NA	NA	NA	NA	NA	C	C	C	C	C	C	C	C	C	C	C	C	C	C	C	C	C	C	C	C	C	C	C	C	C	C	C	C	C	C	C	C	C	C	C	C	C	C	C
SVACCDSCAFF1_2770861	G/A	VACCDSCAFF1	2770861	+	NA	NA	NA	NA	NA	NA	G	G	G	G	G	G	G	G	G	G	G	G	G	G	G	G	G	G	G	G	G	G	G	G	G	G	G	G	G	G	G	G	G	G	G	G	G	G	G
SVACCDSCAFF1_2795830	A/G	VACCDSCAFF1	2795830	+	NA	NA	NA	NA	NA	NA	R	R	A	R	A	R	R	R	G	R	G	R	R	R	R	R	R	N	R	R	R	R	R	R	R	R	R	R	R	R	R	A	A	R	R	R	R	A	R
SVACCDSCAFF1_2795833	T/A	VACCDSCAFF1	2795833	+	NA	NA	NA	NA	NA	NA	T	T	T	T	W	T	T	T	T	T	T	W	W	T	T	T	W	N	W	T	T	T	W	T	T	T	T	T	T	T	T	T	T	W	T	W	T	T	T
SVACCDSCAFF1_2795834	C/A	VACCDSCAFF1	2795834	+	NA	NA	NA	NA	NA	NA	M	M	C	M	C	M	M	M	A	M	A	M	M	M	M	M	M	N	M	M	M	M	M	M	M	M	M	M	M	M	M	C	C	M	M	M	M	C	M
SVACCDSCAFF1_2795850	C/T	VACCDSCAFF1	2795850	+	NA	NA	NA	NA	NA	NA	Y	Y	C	Y	C	Y	Y	Y	T	Y	T	Y	Y	Y	Y	Y	Y	N	Y	Y	Y	Y	Y	Y	Y	Y	Y	Y	Y	Y	Y	C	C	Y	Y	Y	Y	C	Y
SVACCDSCAFF1_2795863	G/T	VACCDSCAFF1	2795863	+	NA	NA	NA	NA	NA	NA	K	G	G	G	G	G	K	G	T	G	T	K	K	G	K	G	K	N	K	K	K	K	K	G	K	G	K	G	G	G	K	G	G	K	K	G	G	G	K
SVACCDSCAFF1_2795872	T/C	VACCDSCAFF1	2795872	+	NA	NA	NA	NA	NA	NA	T	T	T	T	Y	T	T	T	T	T	T	Y	Y	T	T	T	Y	N	Y	T	T	T	Y	T	T	T	T	T	T	T	T	T	T	Y	T	Y	T	T	T
SVACCDSCAFF1_2902085	G/A	VACCDSCAFF1	2902085	+	NA	NA	NA	NA	NA	NA	R	R	G	A	R	R	R	A	N	R	R	R	A	R	R	G	R	A	R	R	R	R	R	R	R	R	R	R	R	R	R	A	G	R	G	R	R	N	R
SVACCDSCAFF1_2923010	G/A	VACCDSCAFF1	2923010	+	NA	NA	NA	NA	NA	NA	R	G	G	G	G	G	G	R	N	G	G	G	G	R	G	G	G	G	R	R	G	G	G	N	G	G	G	G	R	G	R	G	G	R	G	G	R	G	G
SVACCDSCAFF1_2923015	G/C	VACCDSCAFF1	2923015	+	NA	NA	NA	NA	NA	NA	G	G	G	G	S	G	G	G	N	G	G	G	G	G	G	G	G	G	G	G	G	G	G	N	G	G	G	G	G	G	G	G	G	G	G	G	G	G	G
SVACCDSCAFF1_2923041	C/T	VACCDSCAFF1	2923041	+	NA	NA	NA	NA	NA	NA	Y	C	C	C	C	C	C	Y	N	C	C	C	C	Y	C	C	C	C	Y	Y	C	C	C	N	C	C	C	C	Y	C	Y	C	C	Y	C	C	Y	C	C
SVACCDSCAFF1_2923048	A/G	VACCDSCAFF1	2923048	+	NA	NA	NA	NA	NA	NA	R	A	A	A	A	A	A	R	N	A	A	A	A	R	A	A	A	A	R	R	A	A	A	N	A	A	A	A	R	A	R	A	A	R	A	A	R	A	A
SVACCDSCAFF1_3540876	G/C	VACCDSCAFF1	3540876	+	NA	NA	NA	NA	NA	NA	S	S	S	G	S	S	S	G	S	S	S	S	S	G	S	S	S	S	G	S	S	S	S	S	S	S	S	S	S	S	S	G	G	S	S	G	S	G	S
SVACCDSCAFF1_3540889	C/T	VACCDSCAFF1	3540889	+	NA	NA	NA	NA	NA	NA	Y	Y	Y	C	Y	Y	Y	C	Y	Y	Y	Y	Y	C	Y	Y	Y	Y	C	Y	Y	Y	Y	Y	Y	Y	Y	Y	Y	Y	Y	C	C	Y	Y	C	Y	C	Y
SVACCDSCAFF1_3639824	T/G	VACCDSCAFF1	3639824	+	NA	NA	NA	NA	NA	NA	T	T	K	T	T	T	T	T	T	T	K	T	K	T	T	K	T	N	T	T	K	T	K	T	T	T	T	T	T	T	K	T	K	T	T	T	T	T	T
SVACCDSCAFF1_3639825	C/T	VACCDSCAFF1	3639825	+	NA	NA	NA	NA	NA	NA	C	C	Y	C	C	C	C	C	C	C	Y	C	Y	C	C	Y	C	N	C	C	Y	C	Y	C	C	C	C	C	C	C	Y	C	Y	C	C	C	C	C	C
SVACCDSCAFF1_3639857	T/C	VACCDSCAFF1	3639857	+	NA	NA	NA	NA	NA	NA	Y	T	T	T	T	T	T	T	T	T	T	T	T	T	T	T	T	N	T	Y	Y	T	T	T	T	T	T	T	T	T	Y	T	T	Y	T	T	T	T	T
SVACCDSCAFF1_3639872	A/G	VACCDSCAFF1	3639872	+	NA	NA	NA	NA	NA	NA	R	R	R	R	A	R	R	R	R	R	R	R	R	R	R	R	R	N	R	R	R	R	R	R	R	R	R	A	R	A	R	A	R	R	G	G	R	R	R
SVACCDSCAFF1_4508809	G/A	VACCDSCAFF1	4508809	+	NA	NA	NA	NA	NA	NA	R	R	R	R	R	R	R	R	G	R	R	R	R	R	R	R	R	A	R	R	R	R	R	R	R	R	R	G	R	R	R	N	R	A	R	R	R	G	R
SVACCDSCAFF1_4508822	T/C	VACCDSCAFF1	4508822	+	NA	NA	NA	NA	NA	NA	Y	Y	Y	T	Y	Y	T	T	T	Y	Y	Y	Y	Y	T	T	Y	T	Y	Y	Y	Y	Y	T	Y	Y	Y	C	Y	Y	Y	N	Y	T	Y	T	Y	T	T
SVACCDSCAFF1_4508840	A/G	VACCDSCAFF1	4508840	+	NA	NA	NA	NA	NA	NA	R	R	R	R	R	R	R	R	A	R	R	R	R	R	R	R	R	G	R	R	R	R	R	R	R	R	R	A	R	R	R	N	R	G	R	R	R	A	R
SVACCDSCAFF1_4508845	C/T	VACCDSCAFF1	4508845	+	NA	NA	NA	NA	NA	NA	Y	Y	Y	Y	Y	Y	Y	Y	C	Y	Y	Y	Y	Y	Y	Y	Y	T	Y	Y	Y	Y	Y	Y	Y	Y	Y	C	Y	Y	Y	N	Y	T	Y	Y	Y	C	Y
SVACCDSCAFF1_4508851	T/A	VACCDSCAFF1	4508851	+	NA	NA	NA	NA	NA	NA	W	W	W	W	W	W	W	W	T	W	W	W	W	W	W	W	W	A	W	W	W	W	W	W	W	W	W	T	W	W	W	N	W	A	W	W	W	T	W
SVACCDSCAFF1_4632505	C/T	VACCDSCAFF1	4632505	+	NA	NA	NA	NA	NA	NA	Y	Y	Y	C	C	C	Y	T	C	C	C	C	C	C	Y	C	C	N	C	C	C	C	C	C	C	C	C	C	C	C	C	C	C	C	Y	C	C	C	C
SVACCDSCAFF1_4717105	G/A	VACCDSCAFF1	4717105	+	NA	NA	NA	NA	NA	NA	G	G	R	R	G	G	R	G	N	G	G	G	G	G	G	R	G	A	G	G	G	G	G	G	G	R	R	R	G	G	G	G	G	G	R	G	R	R	R
SVACCDSCAFF1_4717111	C/G	VACCDSCAFF1	4717111	+	NA	NA	NA	NA	NA	NA	S	S	S	C	S	S	C	C	N	S	S	S	S	S	S	S	S	C	S	C	S	S	S	S	S	S	S	S	S	S	S	C	G	S	S	C	S	S	S
SVACCDSCAFF1_4717117	G/A	VACCDSCAFF1	4717117	+	NA	NA	NA	NA	NA	NA	G	G	G	G	G	G	G	G	N	G	R	G	G	G	G	G	G	G	G	G	G	G	G	G	G	G	G	G	G	G	G	G	G	G	G	G	G	G	G
SVACCDSCAFF1_4717124	G/A	VACCDSCAFF1	4717124	+	NA	NA	NA	NA	NA	NA	G	G	R	R	G	G	R	G	N	G	G	R	R	G	G	R	G	A	G	G	G	G	R	G	G	R	R	R	G	G	G	G	G	G	R	G	R	R	R
SVACCDSCAFF1_5127049	A/T	VACCDSCAFF1	5127049	+	NA	NA	NA	NA	NA	NA	W	W	A	T	W	W	W	N	T	W	W	W	W	W	T	W	W	T	W	W	W	W	W	T	W	W	A	N	W	T	W	N	T	W	W	N	W	W	W
SVACCDSCAFF1_5127063	C/A	VACCDSCAFF1	5127063	+	NA	NA	NA	NA	NA	NA	M	M	C	A	M	M	M	N	A	M	M	M	M	M	A	M	M	A	M	M	M	M	M	A	M	M	C	N	M	A	M	N	A	M	M	N	M	M	M
SVACCDSCAFF1_5150225	G/A	VACCDSCAFF1	5150225	+	NA	NA	NA	NA	NA	NA	R	R	R	R	R	G	R	R	R	R	R	R	R	A	R	R	R	N	G	R	R	R	A	R	R	R	R	G	R	R	R	N	R	R	G	G	R	G	R
SVACCDSCAFF1_5390815	C/T	VACCDSCAFF1	5390815	+	NA	NA	NA	NA	NA	NA	Y	Y	Y	N	C	Y	C	N	C	Y	C	C	C	C	Y	C	C	C	C	C	C	C	C	Y	Y	C	C	T	C	C	C	T	C	C	C	C	Y	N	Y
SVACCDSCAFF1_5390827	A/G	VACCDSCAFF1	5390827	+	NA	NA	NA	NA	NA	NA	R	R	R	N	R	R	R	N	G	R	R	R	R	R	R	G	A	A	R	R	R	R	R	R	R	R	G	A	R	R	A	A	G	G	G	R	R	N	R
SVACCDSCAFF1_5390829	A/C	VACCDSCAFF1	5390829	+	NA	NA	NA	NA	NA	NA	M	M	M	N	M	M	M	N	C	M	M	M	M	M	M	C	A	A	M	M	M	M	M	M	M	M	C	A	M	M	A	A	C	C	C	M	M	N	M
SVACCDSCAFF1_8222631	A/C	VACCDSCAFF1	8222631	+	NA	NA	NA	NA	NA	NA	M	M	A	C	M	M	M	A	A	M	M	M	M	A	M	M	C	M	M	M	M	M	A	M	M	A	M	A	M	M	A	N	A	A	A	A	A	A	M
SVACCDSCAFF1_8222654	G/A	VACCDSCAFF1	8222654	+	NA	NA	NA	NA	NA	NA	R	R	R	G	G	R	G	R	A	R	G	G	G	R	G	G	G	G	G	R	G	G	R	G	R	R	G	G	G	R	R	N	G	G	G	R	R	G	G
SVACCDSCAFF1_8222668	G/T	VACCDSCAFF1	8222668	+	NA	NA	NA	NA	NA	NA	K	K	K	T	K	K	K	K	T	K	K	K	K	K	K	K	T	K	K	K	K	K	K	K	K	K	K	G	K	K	K	N	G	K	G	K	K	G	K
SVACCDSCAFF1_8558798	A/T	VACCDSCAFF1	8558798	+	NA	NA	NA	NA	NA	NA	W	W	W	W	W	W	W	N	A	W	W	W	W	W	W	W	W	W	T	W	W	T	W	W	W	W	W	W	W	W	W	T	N	T	W	T	W	W	W
SVACCDSCAFF1_8558803	T/C	VACCDSCAFF1	8558803	+	NA	NA	NA	NA	NA	NA	Y	Y	Y	T	Y	Y	Y	T	Y	Y	Y	T	T	C	Y	Y	Y	Y	T	Y	T	Y	Y	Y	Y	Y	Y	T	Y	Y	Y	Y	T	Y	Y	T	Y	T	Y
SVACCDSCAFF1_8558806	A/T	VACCDSCAFF1	8558806	+	NA	NA	NA	NA	NA	NA	W	W	W	T	W	W	W	T	W	W	W	W	W	A	W	W	W	W	W	W	W	W	W	W	W	W	W	W	W	W	W	W	A	A	A	A	W	W	A
SVACCDSCAFF1_8558839	G/A	VACCDSCAFF1	8558839	+	NA	NA	NA	NA	NA	NA	R	R	R	R	R	R	R	G	G	R	R	R	R	R	R	R	R	R	R	R	R	R	R	R	R	R	R	R	R	R	R	R	A	R	R	A	R	R	R
SVACCDSCAFF1_9150102	T/C	VACCDSCAFF1	9150102	+	NA	NA	NA	NA	NA	NA	T	T	T	N	T	T	T	T	T	T	Y	Y	T	N	T	T	Y	T	Y	T	Y	Y	T	T	T	T	T	N	T	T	T	T	N	T	T	T	T	T	T
SVACCDSCAFF1_9298381	T/C	VACCDSCAFF1	9298381	+	NA	NA	NA	NA	NA	NA	T	T	T	T	T	T	T	T	T	T	T	T	T	N	T	T	Y	T	T	T	T	T	T	T	T	T	T	T	T	T	T	N	T	T	T	T	T	T	T
SVACCDSCAFF1_9298389	C/A	VACCDSCAFF1	9298389	+	NA	NA	NA	NA	NA	NA	C	C	C	C	C	C	C	C	C	C	C	C	C	N	C	C	M	C	C	C	C	C	C	C	C	C	C	C	C	C	C	N	C	C	C	C	C	C	C
SVACCDSCAFF1_9301881	T/A	VACCDSCAFF1	9301881	+	NA	NA	NA	NA	NA	NA	T	T	T	A	T	T	T	T	T	T	W	W	T	W	T	T	W	T	T	T	T	T	W	T	T	T	T	T	T	T	T	T	T	T	T	T	T	T	T
SVACCDSCAFF1_9301890	A/G	VACCDSCAFF1	9301890	+	NA	NA	NA	NA	NA	NA	G	A	G	A	R	R	R	G	G	A	A	A	A	R	R	R	R	G	G	G	G	A	A	A	R	R	A	G	G	A	A	G	G	G	R	A	A	A	R
SVACCDSCAFF1_9301916	G/A	VACCDSCAFF1	9301916	+	NA	NA	NA	NA	NA	NA	G	A	G	G	G	G	R	G	G	G	G	G	G	G	R	G	G	G	G	G	G	G	G	A	G	G	R	G	G	G	G	G	G	G	G	G	G	A	R
SVACCDSCAFF1_9976315	T/C	VACCDSCAFF1	9976315	+	NA	NA	NA	NA	NA	NA	T	Y	T	Y	Y	T	T	T	T	T	T	T	Y	Y	T	T	T	T	T	C	T	T	T	N	Y	N	T	T	T	T	T	T	T	T	T	T	T	T	T
SVACCDSCAFF1_10290356	C/G	VACCDSCAFF1	10290356	+	NA	NA	NA	NA	NA	NA	S	S	S	S	S	S	S	C	C	S	S	S	S	G	S	S	C	N	S	S	S	C	S	S	S	S	S	S	C	S	C	S	C	C	S	S	S	N	S
SVACCDSCAFF1_10290372	C/T	VACCDSCAFF1	10290372	+	NA	NA	NA	NA	NA	NA	C	C	C	C	Y	C	C	C	C	C	C	C	C	C	C	C	T	N	C	C	C	Y	C	C	C	C	C	C	C	C	C	C	C	C	C	C	C	N	C
SVACCDSCAFF1_10593694	C/T	VACCDSCAFF1	10593694	+	NA	NA	NA	NA	NA	NA	C	C	Y	Y	Y	C	T	C	N	C	Y	Y	C	T	Y	Y	Y	T	Y	C	T	C	C	Y	C	C	Y	C	C	C	T	C	C	T	Y	Y	C	C	Y
SVACCDSCAFF1_11297243	C/A	VACCDSCAFF1	11297243	+	NA	NA	NA	NA	NA	NA	C	C	C	C	M	C	C	N	N	C	M	M	M	C	C	C	M	C	C	M	M	A	M	C	C	C	C	N	C	C	M	N	N	C	C	A	C	C	C
SVACCDSCAFF1_11297255	C/T	VACCDSCAFF1	11297255	+	NA	NA	NA	NA	NA	NA	Y	Y	Y	T	Y	Y	Y	N	N	Y	Y	Y	Y	C	Y	Y	Y	Y	Y	Y	Y	T	Y	Y	Y	Y	Y	N	Y	Y	Y	N	N	C	C	T	Y	Y	Y
SVACCDSCAFF1_11297281	G/C	VACCDSCAFF1	11297281	+	NA	NA	NA	NA	NA	NA	G	G	G	G	S	G	G	N	N	G	S	G	S	G	G	G	G	G	S	S	S	S	S	G	G	G	G	N	G	G	S	C	S	S	G	S	G	G	G
SVACCDSCAFF1_11542845	G/T	VACCDSCAFF1	11542845	+	NA	NA	NA	NA	NA	NA	G	G	G	G	K	G	G	G	N	G	G	G	G	G	G	G	G	G	G	G	G	G	G	G	G	G	G	N	G	G	G	G	G	G	G	G	G	G	G
SVACCDSCAFF1_11542855	T/C	VACCDSCAFF1	11542855	+	NA	NA	NA	NA	NA	NA	Y	Y	T	T	Y	T	T	T	N	Y	T	Y	Y	T	Y	T	T	T	Y	Y	Y	T	Y	T	T	T	T	N	T	T	Y	T	T	Y	T	Y	T	C	Y
SVACCDSCAFF1_11542873	T/G	VACCDSCAFF1	11542873	+	NA	NA	NA	NA	NA	NA	K	K	K	K	K	K	K	K	N	K	K	K	K	T	K	K	K	G	K	K	K	T	K	K	K	K	K	N	K	K	K	G	G	K	T	K	K	G	K
SVACCDSCAFF1_11542881	G/A	VACCDSCAFF1	11542881	+	NA	NA	NA	NA	NA	NA	R	R	R	R	R	R	R	R	N	R	R	R	R	G	R	R	R	A	R	R	R	G	R	R	R	R	R	N	R	R	R	A	A	R	G	R	R	A	R
SVACCDSCAFF1_11554178	A/G	VACCDSCAFF1	11554178	+	NA	NA	NA	NA	NA	NA	A	A	A	A	A	A	A	A	A	A	R	A	A	A	A	A	R	A	A	A	A	A	A	A	A	A	A	N	A	A	A	N	A	A	A	A	A	A	A
SVACCDSCAFF1_11722688	A/G	VACCDSCAFF1	11722688	+	NA	NA	NA	NA	NA	NA	R	R	R	R	A	R	R	R	G	R	R	R	R	R	R	R	R	R	R	R	R	A	R	R	R	R	R	R	R	R	R	R	R	R	R	R	R	R	R
SVACCDSCAFF1_12190239	T/A	VACCDSCAFF1	12190239	+	NA	NA	NA	NA	NA	NA	T	W	W	T	W	W	W	T	T	W	T	W	T	T	W	T	W	A	T	W	W	T	W	W	W	W	T	W	W	W	W	W	A	A	W	W	W	T	W
SVACCDSCAFF1_12190247	T/C	VACCDSCAFF1	12190247	+	NA	NA	NA	NA	NA	NA	Y	Y	Y	Y	Y	Y	Y	Y	T	Y	Y	Y	Y	C	T	Y	Y	T	Y	Y	T	Y	T	T	T	T	Y	Y	Y	Y	Y	T	T	T	Y	T	Y	T	T
SVACCDSCAFF1_12190250	T/G	VACCDSCAFF1	12190250	+	NA	NA	NA	NA	NA	NA	T	K	K	T	K	K	K	T	T	K	T	K	T	T	K	T	K	G	T	K	K	T	K	K	K	K	T	K	K	K	K	K	G	G	K	K	K	T	K
SVACCDSCAFF1_12190252	A/G	VACCDSCAFF1	12190252	+	NA	NA	NA	NA	NA	NA	A	R	A	R	A	R	A	R	A	R	R	A	R	A	R	A	A	A	R	A	A	R	R	A	A	A	A	R	A	R	A	A	A	A	R	A	R	A	R
SVACCDSCAFF1_12190263	T/C	VACCDSCAFF1	12190263	+	NA	NA	NA	NA	NA	NA	T	Y	Y	T	Y	Y	Y	T	T	Y	T	Y	T	T	Y	T	Y	C	T	Y	Y	T	Y	Y	Y	Y	T	Y	Y	Y	Y	Y	C	C	Y	Y	Y	T	Y
SVACCDSCAFF1_12190294	A/T	VACCDSCAFF1	12190294	+	NA	NA	NA	NA	NA	NA	W	W	W	W	W	W	W	W	T	W	W	A	W	W	W	W	W	A	W	W	W	W	A	W	W	W	W	W	W	W	W	A	A	A	W	W	W	T	W
SVACCDSCAFF1_13341458	G/C	VACCDSCAFF1	13341458	+	NA	NA	NA	NA	NA	NA	S	S	S	S	G	S	S	S	S	S	G	G	G	G	S	S	G	G	G	G	G	G	G	S	S	S	S	S	S	S	S	N	G	G	S	C	S	G	S
SVACCDSCAFF1_13341460	G/C	VACCDSCAFF1	13341460	+	NA	NA	NA	NA	NA	NA	S	S	S	G	G	S	S	S	C	S	G	G	G	S	S	S	G	S	G	G	G	G	G	C	S	S	S	C	S	S	S	N	N	G	S	S	S	S	S
SVACCDSCAFF1_13341487	A/C	VACCDSCAFF1	13341487	+	NA	NA	NA	NA	NA	NA	A	A	A	A	M	A	A	A	A	A	M	M	M	A	A	A	M	A	M	M	M	M	M	A	A	A	A	A	A	A	A	N	M	M	A	A	A	A	A
SVACCDSCAFF1_13341489	A/C	VACCDSCAFF1	13341489	+	NA	NA	NA	NA	NA	NA	A	A	A	A	M	A	A	A	A	A	M	M	M	A	A	A	M	A	M	M	M	C	M	A	A	A	A	A	A	A	A	N	N	M	A	A	A	A	A
SVACCDSCAFF1_13498112	A/C	VACCDSCAFF1	13498112	+	NA	NA	NA	NA	NA	NA	M	M	M	M	M	M	M	M	C	M	M	M	M	M	M	M	M	A	M	M	M	A	M	M	M	A	M	C	A	M	M	N	A	A	M	M	M	M	M
SVACCDSCAFF1_13836936	T/A	VACCDSCAFF1	13836936	+	NA	NA	NA	NA	NA	NA	W	W	W	W	W	W	W	A	W	W	W	W	W	T	W	W	W	W	W	W	W	W	W	W	W	W	W	W	W	T	W	A	T	T	W	W	W	W	W
SVACCDSCAFF1_13836946	G/A	VACCDSCAFF1	13836946	+	NA	NA	NA	NA	NA	NA	R	R	R	R	R	R	R	A	R	R	R	R	R	G	R	R	R	R	R	R	R	R	R	R	R	R	R	R	R	G	R	A	G	G	R	R	R	R	R
SVACCDSCAFF1_14181332	G/A	VACCDSCAFF1	14181332	+	NA	NA	NA	NA	NA	NA	G	G	G	G	G	G	G	G	G	G	G	G	G	G	G	G	G	G	G	G	R	G	G	G	G	G	G	G	G	G	G	G	G	R	G	G	G	G	G
SVACCDSCAFF1_14340541	G/C	VACCDSCAFF1	14340541	+	NA	NA	NA	NA	NA	NA	G	G	G	G	G	G	G	G	G	G	G	G	G	G	G	G	G	G	G	S	S	G	G	G	G	G	G	G	G	G	G	G	G	S	G	G	G	G	G
SVACCDSCAFF1_14441811	T/C	VACCDSCAFF1	14441811	+	NA	NA	NA	NA	NA	NA	Y	Y	Y	Y	Y	Y	Y	Y	N	Y	C	Y	Y	T	Y	Y	Y	Y	Y	Y	Y	C	Y	Y	Y	Y	Y	C	Y	Y	Y	T	Y	T	T	Y	Y	Y	Y
SVACCDSCAFF1_14580871	C/G	VACCDSCAFF1	14580871	+	NA	NA	NA	NA	NA	NA	S	S	S	S	S	S	S	S	C	S	S	S	S	G	S	S	S	S	S	S	S	G	G	S	S	S	S	S	S	S	S	G	N	G	G	C	S	G	S
SVACCDSCAFF1_14588989	T/G	VACCDSCAFF1	14588989	+	NA	NA	NA	NA	NA	NA	K	K	K	K	T	T	K	G	G	K	T	T	T	T	K	K	T	T	T	T	T	T	T	K	K	K	K	K	K	K	K	K	T	T	K	T	K	K	K
SVACCDSCAFF1_14589000	C/T	VACCDSCAFF1	14589000	+	NA	NA	NA	NA	NA	NA	Y	Y	Y	Y	C	C	Y	T	T	Y	C	C	C	C	Y	Y	C	C	C	C	C	C	C	Y	Y	Y	Y	Y	Y	Y	Y	Y	C	C	Y	C	Y	Y	Y
SVACCDSCAFF1_14761700	A/G	VACCDSCAFF1	14761700	+	NA	NA	NA	NA	NA	NA	R	R	R	R	R	R	R	G	R	R	R	R	R	R	R	R	R	R	R	R	R	R	R	R	R	R	R	G	R	R	R	R	R	R	R	R	R	R	R
SVACCDSCAFF1_15100791	C/T	VACCDSCAFF1	15100791	+	NA	NA	NA	NA	NA	NA	Y	C	Y	C	Y	Y	Y	N	N	C	Y	C	Y	N	C	C	C	Y	C	Y	C	Y	Y	N	Y	Y	Y	Y	Y	C	Y	N	C	C	C	C	C	C	C
SVACCDSCAFF1_15100806	C/T	VACCDSCAFF1	15100806	+	NA	NA	NA	NA	NA	NA	Y	Y	Y	Y	Y	Y	Y	N	N	Y	Y	Y	Y	N	Y	C	Y	Y	Y	Y	Y	Y	Y	N	Y	Y	Y	Y	Y	Y	Y	N	C	Y	C	Y	C	Y	T
SVACCDSCAFF1_15100851	C/G	VACCDSCAFF1	15100851	+	NA	NA	NA	NA	NA	NA	S	S	C	C	S	S	S	G	S	S	S	S	S	G	C	C	S	C	S	S	S	S	S	S	S	S	S	S	S	S	S	G	N	S	S	S	C	C	S
SVACCDSCAFF1_15100865	G/T	VACCDSCAFF1	15100865	+	NA	NA	NA	NA	NA	NA	G	K	G	G	G	G	G	T	K	K	K	G	K	G	G	G	K	G	K	G	K	G	G	G	G	G	G	G	G	K	G	T	N	K	K	K	G	G	K
SVACCDSCAFF1_15128883	C/T	VACCDSCAFF1	15128883	+	NA	NA	NA	NA	NA	NA	Y	Y	Y	Y	C	Y	Y	T	N	Y	C	C	Y	C	Y	Y	Y	C	C	Y	Y	C	C	C	Y	Y	Y	T	Y	Y	Y	T	C	C	Y	Y	Y	C	Y
SVACCDSCAFF1_15128888	T/C	VACCDSCAFF1	15128888	+	NA	NA	NA	NA	NA	NA	Y	Y	Y	Y	T	Y	Y	C	N	Y	T	T	Y	T	Y	Y	Y	T	T	Y	Y	T	T	T	Y	Y	Y	C	Y	Y	Y	C	T	T	Y	Y	Y	T	Y
SVACCDSCAFF1_15128893	T/A	VACCDSCAFF1	15128893	+	NA	NA	NA	NA	NA	NA	W	W	W	W	T	W	W	A	N	W	T	T	W	T	W	W	W	T	T	W	W	T	T	T	W	W	W	A	W	W	W	A	T	T	W	W	W	T	W
SVACCDSCAFF1_15478567	A/G	VACCDSCAFF1	15478567	+	NA	NA	NA	NA	NA	NA	A	A	A	R	A	R	R	N	A	R	R	A	R	R	A	R	A	N	R	A	R	A	R	R	R	R	R	A	R	R	R	R	A	R	R	A	A	A	A
SVACCDSCAFF1_15587878	C/T	VACCDSCAFF1	15587878	+	NA	NA	NA	NA	NA	NA	Y	Y	Y	Y	Y	Y	Y	N	C	Y	Y	Y	Y	T	Y	Y	Y	T	Y	Y	Y	C	Y	Y	Y	Y	Y	Y	Y	Y	Y	N	Y	Y	C	Y	Y	C	Y
SVACCDSCAFF1_16208407	G/A	VACCDSCAFF1	16208407	+	NA	NA	NA	NA	NA	NA	G	G	G	G	G	G	G	G	G	G	G	R	G	G	G	G	G	N	G	G	G	G	G	G	G	G	G	G	G	G	G	G	N	G	G	N	G	G	G
SVACCDSCAFF1_16208408	A/G	VACCDSCAFF1	16208408	+	NA	NA	NA	NA	NA	NA	A	A	A	A	A	A	A	A	A	A	A	A	A	A	A	A	A	A	A	A	A	A	A	R	A	A	A	A	R	A	A	A	A	A	A	A	A	A	A
SVACCDSCAFF1_16208422	G/A	VACCDSCAFF1	16208422	+	NA	NA	NA	NA	NA	NA	G	G	G	G	G	G	G	G	G	G	G	G	G	G	G	R	G	G	G	G	G	G	G	G	G	G	G	G	G	G	G	G	G	G	G	G	G	R	G
SVACCDSCAFF1_16208430	C/T	VACCDSCAFF1	16208430	+	NA	NA	NA	NA	NA	NA	C	C	C	C	C	C	C	C	C	C	C	C	C	C	C	C	C	C	C	C	C	C	C	C	C	C	C	C	C	C	C	C	C	C	C	C	C	C	C
SVACCDSCAFF1_16599449	G/C	VACCDSCAFF1	16599449	+	NA	NA	NA	NA	NA	NA	S	S	S	S	S	S	S	G	N	S	S	S	S	G	S	S	S	S	S	S	C	S	S	G	S	S	S	S	S	S	S	G	G	S	S	S	S	C	S
SVACCDSCAFF1_16599469	T/C	VACCDSCAFF1	16599469	+	NA	NA	NA	NA	NA	NA	Y	Y	Y	Y	Y	Y	Y	T	N	Y	Y	Y	Y	T	Y	Y	Y	Y	Y	Y	C	Y	Y	T	Y	Y	Y	Y	Y	Y	Y	T	T	Y	Y	Y	Y	C	Y
SVACCDSCAFF1_16599478	C/T	VACCDSCAFF1	16599478	+	NA	NA	NA	NA	NA	NA	Y	Y	Y	Y	Y	Y	Y	C	N	Y	Y	Y	Y	C	Y	Y	Y	Y	Y	Y	T	Y	Y	C	Y	Y	Y	Y	Y	Y	Y	C	C	Y	Y	Y	Y	T	Y
SVACCDSCAFF1_16599496	A/G	VACCDSCAFF1	16599496	+	NA	NA	NA	NA	NA	NA	R	R	R	R	R	R	R	A	N	R	R	R	R	A	R	R	R	R	R	R	G	R	R	A	R	R	R	R	R	R	R	A	A	R	R	R	R	G	R
SVACCDSCAFF1_16599501	G/A	VACCDSCAFF1	16599501	+	NA	NA	NA	NA	NA	NA	R	R	R	R	R	R	R	G	N	R	R	R	R	G	R	R	R	R	R	R	A	R	R	G	R	R	R	R	R	R	R	G	G	R	R	R	R	A	R
SVACCDSCAFF1_16708067	G/C	VACCDSCAFF1	16708067	+	NA	NA	NA	NA	NA	NA	G	G	G	G	S	G	G	G	G	G	S	G	S	G	G	G	G	G	G	G	G	S	G	G	G	G	G	G	G	G	G	G	G	G	G	G	G	G	G
SVACCDSCAFF1_16708078	T/C	VACCDSCAFF1	16708078	+	NA	NA	NA	NA	NA	NA	T	T	T	T	Y	T	T	T	T	T	Y	T	Y	T	T	T	T	T	T	T	T	Y	T	T	T	T	T	T	T	T	T	T	T	T	T	T	T	T	T
SVACCDSCAFF1_16708105	A/G	VACCDSCAFF1	16708105	+	NA	NA	NA	NA	NA	NA	R	R	A	A	R	A	R	A	A	R	R	R	R	A	R	R	R	R	R	R	A	R	A	A	R	R	A	G	R	A	R	A	R	R	R	A	R	R	R
SVACCDSCAFF1_16708106	C/T	VACCDSCAFF1	16708106	+	NA	NA	NA	NA	NA	NA	C	C	C	C	Y	C	C	C	C	C	Y	C	Y	C	C	C	C	C	C	C	C	Y	C	C	C	C	C	C	C	C	C	C	C	C	C	C	C	C	C
SVACCDSCAFF1_16708109	T/C	VACCDSCAFF1	16708109	+	NA	NA	NA	NA	NA	NA	Y	Y	T	T	Y	T	Y	T	T	Y	Y	Y	Y	T	Y	Y	Y	Y	Y	Y	T	Y	T	T	Y	Y	T	C	Y	T	Y	T	Y	Y	Y	T	Y	Y	Y
SVACCDSCAFF1_17878511	G/A	VACCDSCAFF1	17878511	+	NA	NA	NA	NA	NA	NA	R	R	R	A	G	R	R	G	R	R	R	A	R	A	R	R	R	R	R	R	R	R	R	A	R	R	R	N	R	R	G	G	R	G	R	R	R	G	R
SVACCDSCAFF1_17878540	C/G	VACCDSCAFF1	17878540	+	NA	NA	NA	NA	NA	NA	S	S	S	G	C	S	S	C	S	S	S	G	S	G	S	S	S	S	S	S	S	S	S	G	S	S	S	N	S	S	C	C	S	C	S	S	S	C	S
SVACCDSCAFF1_17906572	A/T	VACCDSCAFF1	17906572	+	NA	NA	NA	NA	NA	NA	A	A	A	A	A	A	A	A	A	A	A	A	A	A	A	A	A	A	A	A	A	A	A	A	A	A	A	A	A	A	A	A	A	A	A	A	A	A	A
SVACCDSCAFF1_17906573	G/A	VACCDSCAFF1	17906573	+	NA	NA	NA	NA	NA	NA	G	G	G	G	G	G	G	G	G	G	G	G	G	G	G	G	G	G	G	G	G	G	G	G	G	G	G	G	G	G	G	G	G	G	G	G	G	G	G
SVACCDSCAFF1_17906612	C/A	VACCDSCAFF1	17906612	+	NA	NA	NA	NA	NA	NA	C	C	C	C	C	C	C	C	C	C	C	C	C	C	C	C	C	C	C	C	C	C	C	C	C	C	C	C	C	C	C	C	C	C	C	C	C	C	C
SVACCDSCAFF1_18336215	T/A	VACCDSCAFF1	18336215	+	NA	NA	NA	NA	NA	NA	T	T	T	T	T	T	T	T	T	T	W	T	T	T	T	T	T	T	T	T	T	T	T	T	T	T	T	T	T	T	T	W	T	T	T	T	T	T	T
SVACCDSCAFF1_18336217	A/G	VACCDSCAFF1	18336217	+	NA	NA	NA	NA	NA	NA	A	A	A	R	A	R	A	A	A	R	A	A	A	R	A	A	R	A	A	A	A	A	R	A	A	A	R	A	A	R	R	A	A	A	A	A	A	A	A
SVACCDSCAFF1_18336225	T/A	VACCDSCAFF1	18336225	+	NA	NA	NA	NA	NA	NA	T	T	T	T	T	T	T	T	T	T	T	T	T	T	T	T	W	T	T	W	W	T	T	T	T	T	T	T	T	T	T	T	T	W	T	T	T	T	T
SVACCDSCAFF1_18336239	A/G	VACCDSCAFF1	18336239	+	NA	NA	NA	NA	NA	NA	R	A	A	R	R	R	R	A	A	A	A	A	R	A	A	R	A	A	R	A	A	A	A	A	R	A	A	R	R	A	A	A	A	A	A	A	R	A	A
SVACCDSCAFF1_18336240	C/T	VACCDSCAFF1	18336240	+	NA	NA	NA	NA	NA	NA	C	C	C	C	C	Y	C	C	C	C	C	Y	C	C	C	C	Y	C	C	C	C	C	Y	Y	C	C	C	C	C	C	C	C	C	C	C	C	C	C	C
SVACCDSCAFF1_18336242	C/T	VACCDSCAFF1	18336242	+	NA	NA	NA	NA	NA	NA	C	C	C	C	C	C	C	Y	C	C	Y	C	C	C	C	C	C	C	C	C	Y	C	C	C	C	C	C	C	C	C	Y	C	C	C	C	C	C	C	C
SVACCDSCAFF1_18336247	T/C	VACCDSCAFF1	18336247	+	NA	NA	NA	NA	NA	NA	T	Y	T	T	T	T	Y	T	Y	Y	Y	Y	T	Y	T	T	T	T	T	T	T	T	T	T	T	T	T	T	T	T	T	T	T	T	T	T	T	T	T
SVACCDSCAFF1_18336250	T/C	VACCDSCAFF1	18336250	+	NA	NA	NA	NA	NA	NA	T	Y	T	T	Y	T	Y	Y	T	T	T	Y	Y	Y	T	T	T	T	T	T	T	Y	Y	T	Y	T	T	T	T	T	T	T	T	Y	Y	T	T	T	T
SVACCDSCAFF1_18336254	C/T	VACCDSCAFF1	18336254	+	NA	NA	NA	NA	NA	NA	C	C	C	C	Y	C	C	C	C	Y	Y	C	C	C	C	C	C	C	C	C	C	Y	C	C	C	C	C	C	C	C	C	C	C	C	C	C	C	C	C
SVACCDSCAFF1_18336258	G/A	VACCDSCAFF1	18336258	+	NA	NA	NA	NA	NA	NA	G	G	R	G	R	G	G	G	G	G	G	G	R	G	G	G	G	A	G	G	G	G	G	G	G	G	G	G	G	G	G	R	G	G	G	G	G	G	G
SVACCDSCAFF1_18336270	T/C	VACCDSCAFF1	18336270	+	NA	NA	NA	NA	NA	NA	T	Y	T	T	T	Y	T	T	Y	T	T	Y	T	T	Y	Y	T	T	Y	Y	T	T	Y	T	T	T	T	Y	T	T	Y	T	C	Y	Y	T	Y	T	Y
SVACCDSCAFF1_18336272	C/T	VACCDSCAFF1	18336272	+	NA	NA	NA	NA	NA	NA	C	C	C	C	C	C	C	C	C	C	C	C	C	C	C	C	C	C	C	C	C	C	C	C	C	C	C	C	C	C	C	C	C	C	C	T	C	Y	C
SVACCDSCAFF1_18961761	C/T	VACCDSCAFF1	18961761	+	NA	NA	NA	NA	NA	NA	Y	Y	Y	C	Y	Y	Y	C	T	Y	Y	T	Y	C	Y	Y	T	N	Y	Y	C	N	C	T	T	Y	Y	Y	Y	Y	T	C	N	T	Y	Y	Y	Y	T
SVACCDSCAFF1_19611546	C/T	VACCDSCAFF1	19611546	+	NA	NA	NA	NA	NA	NA	C	C	C	Y	C	C	Y	C	C	C	C	Y	Y	Y	Y	C	Y	C	C	C	Y	C	Y	Y	C	C	C	N	Y	C	Y	C	Y	Y	C	C	C	C	C
SVACCDSCAFF1_19858026	A/G	VACCDSCAFF1	19858026	+	NA	NA	NA	NA	NA	NA	A	A	A	A	A	A	A	A	A	A	A	A	A	A	A	A	A	A	A	A	A	A	R	A	A	A	A	A	A	A	A	A	A	A	A	A	A	A	A
SVACCDSCAFF1_20075946	A/G	VACCDSCAFF1	20075946	+	NA	NA	NA	NA	NA	NA	R	R	R	G	R	A	R	G	R	R	R	R	R	G	R	R	R	G	R	R	A	N	R	N	R	R	R	A	R	R	R	N	G	R	A	A	A	R	R
SVACCDSCAFF1_20078525	A/T	VACCDSCAFF1	20078525	+	NA	NA	NA	NA	NA	NA	W	W	A	A	A	W	W	A	N	W	A	A	A	A	W	W	A	N	A	A	A	A	A	W	W	W	A	N	A	A	A	T	A	A	A	A	W	A	A
SVACCDSCAFF1_20078571	G/T	VACCDSCAFF1	20078571	+	NA	NA	NA	NA	NA	NA	G	G	G	G	G	G	G	G	G	G	G	G	G	G	G	G	G	G	G	G	G	G	G	G	G	G	G	G	G	G	G	G	G	G	G	G	G	G	G
SVACCDSCAFF1_20149036	C/T	VACCDSCAFF1	20149036	+	NA	NA	NA	NA	NA	NA	C	C	Y	C	C	C	C	N	C	C	C	C	C	C	C	Y	C	C	C	C	C	C	C	N	Y	Y	C	C	C	C	C	C	C	C	N	C	C	C	C
SVACCDSCAFF1_20638529	A/T	VACCDSCAFF1	20638529	+	NA	NA	NA	NA	NA	NA	W	W	W	W	W	W	A	N	A	W	W	W	W	A	W	W	T	W	W	W	W	A	W	A	W	W	W	W	W	W	W	T	W	W	A	A	W	W	W
SVACCDSCAFF1_20696639	A/G	VACCDSCAFF1	20696639	+	NA	NA	NA	NA	NA	NA	R	R	R	R	R	R	R	A	G	R	R	R	R	N	R	R	R	R	R	R	R	R	R	R	R	A	R	A	R	R	R	N	R	R	R	R	R	R	R
SVACCDSCAFF1_21227303	T/C	VACCDSCAFF1	21227303	+	NA	NA	NA	NA	NA	NA	Y	Y	Y	Y	Y	Y	Y	Y	N	Y	Y	Y	Y	C	Y	Y	Y	T	Y	Y	Y	Y	T	C	Y	Y	Y	N	Y	Y	Y	T	T	Y	Y	Y	Y	T	Y
SVACCDSCAFF1_21227332	C/G	VACCDSCAFF1	21227332	+	NA	NA	NA	NA	NA	NA	S	S	S	S	S	S	S	S	N	S	S	S	S	G	S	S	S	C	S	S	S	S	C	G	S	S	S	N	S	S	S	C	C	S	S	S	S	C	S
SVACCDSCAFF1_21227350	T/A	VACCDSCAFF1	21227350	+	NA	NA	NA	NA	NA	NA	W	W	W	W	W	W	W	W	N	W	W	W	W	A	W	W	W	T	W	W	W	W	T	A	W	W	W	N	W	W	W	T	T	W	W	W	W	T	W
SVACCDSCAFF1_21227353	G/A	VACCDSCAFF1	21227353	+	NA	NA	NA	NA	NA	NA	R	R	R	R	R	R	R	R	N	R	R	R	R	A	R	R	R	G	R	R	R	R	G	A	R	R	R	N	R	R	R	G	G	R	R	R	R	G	R
SVACCDSCAFF1_21467409	G/A	VACCDSCAFF1	21467409	+	NA	NA	NA	NA	NA	NA	G	G	G	G	R	G	G	G	G	G	G	G	G	G	G	G	G	N	G	G	G	G	G	G	G	G	G	G	G	G	G	G	N	G	G	G	G	G	G
SVACCDSCAFF1_21467426	C/T	VACCDSCAFF1	21467426	+	NA	NA	NA	NA	NA	NA	C	C	C	C	C	C	C	C	C	C	C	C	C	C	C	C	C	N	C	C	C	C	C	C	C	C	C	C	C	C	C	C	N	C	C	C	C	C	C
SVACCDSCAFF1_21467432	G/T	VACCDSCAFF1	21467432	+	NA	NA	NA	NA	NA	NA	G	G	G	G	G	K	G	G	G	G	G	K	G	G	G	K	G	N	G	G	G	G	G	G	G	G	G	G	G	K	G	G	N	K	G	G	G	G	G
SVACCDSCAFF1_21467453	C/T	VACCDSCAFF1	21467453	+	NA	NA	NA	NA	NA	NA	C	C	Y	Y	C	Y	Y	C	Y	C	C	Y	C	C	Y	Y	Y	N	C	C	C	C	C	C	Y	Y	Y	T	C	Y	C	C	N	Y	Y	C	Y	Y	C
SVACCDSCAFF1_21467457	G/T	VACCDSCAFF1	21467457	+	NA	NA	NA	NA	NA	NA	K	K	G	K	K	K	K	T	G	K	K	K	K	K	K	K	K	N	K	K	K	G	K	G	K	K	K	G	K	K	K	G	N	K	G	T	K	K	K
SVACCDSCAFF1_21675034	G/A	VACCDSCAFF1	21675034	+	NA	NA	NA	NA	NA	NA	R	R	R	R	R	R	R	G	R	R	R	R	R	R	R	R	R	R	R	R	R	R	R	R	R	R	R	R	R	G	R	A	N	A	R	R	R	R	R
SVACCDSCAFF1_21675091	C/T	VACCDSCAFF1	21675091	+	NA	NA	NA	NA	NA	NA	Y	Y	Y	Y	Y	Y	Y	C	Y	Y	Y	Y	Y	N	Y	Y	Y	N	Y	Y	Y	Y	Y	Y	Y	Y	Y	C	Y	Y	Y	Y	N	Y	Y	Y	Y	T	C
SVACCDSCAFF1_21675105	G/T	VACCDSCAFF1	21675105	+	NA	NA	NA	NA	NA	NA	K	K	K	K	K	K	K	G	K	K	K	K	K	N	K	K	K	N	K	K	K	K	K	K	K	K	K	G	K	K	K	K	N	K	K	K	K	T	G
SVACCDSCAFF1_21732542	G/A	VACCDSCAFF1	21732542	+	NA	NA	NA	NA	NA	NA	G	G	G	G	G	G	G	G	G	G	R	R	A	G	G	G	G	G	R	G	G	R	R	G	G	G	G	G	G	G	G	N	A	G	G	G	G	G	G
SVACCDSCAFF1_21732550	C/T	VACCDSCAFF1	21732550	+	NA	NA	NA	NA	NA	NA	Y	Y	C	Y	Y	Y	T	Y	C	Y	Y	Y	C	C	Y	Y	Y	C	Y	Y	Y	Y	Y	Y	Y	Y	Y	T	Y	Y	Y	N	C	Y	Y	C	Y	Y	Y
SVACCDSCAFF1_21732567	A/T	VACCDSCAFF1	21732567	+	NA	NA	NA	NA	NA	NA	W	W	A	W	W	W	T	W	A	W	W	W	A	A	W	W	W	A	W	W	W	W	W	W	W	W	W	T	W	W	W	N	A	W	W	A	W	W	W
SVACCDSCAFF1_21732585	G/A	VACCDSCAFF1	21732585	+	NA	NA	NA	NA	NA	NA	G	G	G	G	G	G	G	G	G	G	G	G	G	G	G	G	G	G	G	R	R	G	G	G	G	G	G	G	G	G	G	N	G	R	G	G	G	G	G
SVACCDSCAFF1_21809802	A/G	VACCDSCAFF1	21809802	+	NA	NA	NA	NA	NA	NA	R	R	R	R	R	A	R	N	A	R	R	R	R	R	R	R	R	A	R	R	R	R	R	A	R	R	R	R	R	R	R	R	A	A	A	N	R	R	R
SVACCDSCAFF1_21809845	T/C	VACCDSCAFF1	21809845	+	NA	NA	NA	NA	NA	NA	T	T	T	T	T	T	T	T	T	T	T	T	T	T	T	T	T	T	T	T	T	T	T	N	T	T	T	N	T	T	T	T	T	T	T	T	T	T	T
SVACCDSCAFF1_21809848	C/A	VACCDSCAFF1	21809848	+	NA	NA	NA	NA	NA	NA	M	M	M	A	M	M	M	C	M	M	M	C	M	A	M	M	M	A	M	M	M	M	M	N	M	M	M	N	M	M	M	C	A	M	C	M	M	A	M
SVACCDSCAFF1_22755802	G/T	VACCDSCAFF1	22755802	+	NA	NA	NA	NA	NA	NA	G	K	K	K	G	G	T	G	N	G	G	G	G	G	K	K	G	N	G	G	G	G	G	G	T	T	K	K	K	G	G	T	N	G	G	G	G	G	K
SVACCDSCAFF1_22755803	T/C	VACCDSCAFF1	22755803	+	NA	NA	NA	NA	NA	NA	T	T	Y	T	T	T	T	Y	N	Y	T	T	T	Y	Y	Y	T	N	T	T	Y	T	Y	T	T	T	T	T	T	T	T	T	N	T	T	T	T	T	T
SVACCDSCAFF1_22755809	C/A	VACCDSCAFF1	22755809	+	NA	NA	NA	NA	NA	NA	C	C	M	C	C	C	C	M	N	M	C	C	C	M	M	M	C	N	C	C	M	C	M	C	C	C	C	C	C	C	C	C	N	C	C	C	C	C	C
SVACCDSCAFF1_23398529	A/G	VACCDSCAFF1	23398529	+	NA	NA	NA	NA	NA	NA	R	R	R	A	R	G	R	A	N	R	R	R	R	A	R	R	R	R	R	R	R	R	R	R	A	R	R	R	R	R	R	R	N	R	R	A	R	R	R
SVACCDSCAFF1_23398555	T/C	VACCDSCAFF1	23398555	+	NA	NA	NA	NA	NA	NA	Y	Y	Y	T	Y	C	Y	T	N	Y	Y	Y	Y	T	Y	Y	Y	Y	Y	Y	Y	Y	Y	Y	T	Y	Y	Y	Y	Y	Y	Y	N	Y	Y	T	Y	Y	Y
SVACCDSCAFF1_23398570	T/G	VACCDSCAFF1	23398570	+	NA	NA	NA	NA	NA	NA	K	K	K	T	K	G	K	T	N	K	K	K	K	T	K	K	K	K	K	K	K	K	K	K	T	K	K	K	K	K	K	K	N	K	K	T	K	K	K
SVACCDSCAFF1_23398575	G/A	VACCDSCAFF1	23398575	+	NA	NA	NA	NA	NA	NA	R	R	R	G	R	A	R	G	N	R	R	R	R	G	R	R	R	R	R	R	R	R	R	R	G	R	R	R	R	R	R	R	N	R	R	G	R	R	R
SVACCDSCAFF1_23940978	G/A	VACCDSCAFF1	23940978	+	NA	NA	NA	NA	NA	NA	R	G	R	R	R	R	R	N	G	G	R	R	R	G	G	R	R	G	R	R	A	A	R	G	R	R	R	G	G	G	G	N	N	G	G	G	R	R	R
SVACCDSCAFF1_24786958	T/C	VACCDSCAFF1	24786958	+	NA	NA	NA	NA	NA	NA	Y	Y	Y	Y	T	Y	Y	Y	N	Y	Y	Y	T	T	Y	Y	T	Y	Y	Y	Y	Y	T	T	Y	Y	Y	Y	Y	Y	Y	N	C	T	T	Y	Y	Y	Y
SVACCDSCAFF1_24786971	A/T	VACCDSCAFF1	24786971	+	NA	NA	NA	NA	NA	NA	W	W	W	W	A	W	W	W	N	W	W	W	A	A	W	W	A	W	W	W	W	W	A	A	W	W	W	W	W	W	W	N	T	A	A	W	W	W	W
SVACCDSCAFF1_24925897	G/A	VACCDSCAFF1	24925897	+	NA	NA	NA	NA	NA	NA	R	R	R	R	R	G	R	G	R	R	G	R	R	N	R	R	R	R	R	G	R	G	R	G	R	R	R	A	R	R	R	N	N	R	G	G	R	G	R
SVACCDSCAFF1_24925906	A/G	VACCDSCAFF1	24925906	+	NA	NA	NA	NA	NA	NA	R	R	R	R	R	R	R	A	R	R	R	R	R	N	R	R	R	R	R	A	R	A	R	A	R	R	R	G	R	R	R	N	N	R	A	G	R	A	R
SVACCDSCAFF1_24925921	G/A	VACCDSCAFF1	24925921	+	NA	NA	NA	NA	NA	NA	G	R	G	R	R	R	G	G	G	G	R	R	G	A	G	R	G	R	R	G	A	G	R	G	G	G	G	G	R	G	G	N	N	R	G	A	G	G	G
SVACCDSCAFF1_25106146	C/T	VACCDSCAFF1	25106146	+	NA	NA	NA	NA	NA	NA	Y	Y	Y	C	Y	Y	C	N	C	C	Y	Y	C	N	Y	Y	Y	C	Y	C	Y	Y	Y	N	C	Y	C	C	Y	Y	Y	T	N	T	Y	Y	Y	Y	Y
SVACCDSCAFF1_25106171	A/T	VACCDSCAFF1	25106171	+	NA	NA	NA	NA	NA	NA	W	W	W	A	W	W	A	N	A	A	W	W	A	N	W	W	W	A	W	A	W	W	W	N	A	W	A	A	W	W	W	T	N	T	W	W	W	W	W
SVACCDSCAFF1_25106198	A/G	VACCDSCAFF1	25106198	+	NA	NA	NA	NA	NA	NA	R	R	R	R	R	R	R	N	A	R	R	R	R	N	R	R	R	R	R	R	R	A	A	N	R	R	R	R	R	R	R	A	N	A	R	R	R	R	R
SVACCDSCAFF1_25476723	G/A	VACCDSCAFF1	25476723	+	NA	NA	NA	NA	NA	NA	R	R	R	R	R	R	R	R	N	R	R	R	R	A	R	R	R	G	G	A	G	R	R	R	R	R	R	A	A	A	R	A	G	A	R	N	R	R	R
SVACCDSCAFF1_25539170	C/T	VACCDSCAFF1	25539170	+	NA	NA	NA	NA	NA	NA	C	C	C	C	Y	C	C	C	C	C	C	C	C	C	C	C	C	C	C	C	C	Y	C	C	C	C	C	C	C	C	C	C	C	C	C	C	C	C	C
SVACCDSCAFF1_25539198	T/G	VACCDSCAFF1	25539198	+	NA	NA	NA	NA	NA	NA	K	K	K	G	K	K	K	G	G	K	K	K	K	K	K	K	K	K	K	K	K	K	K	K	K	K	K	K	K	K	K	T	G	K	K	T	K	G	K
SVACCDSCAFF1_25539203	T/C	VACCDSCAFF1	25539203	+	NA	NA	NA	NA	NA	NA	Y	Y	Y	C	Y	Y	Y	C	C	Y	Y	Y	Y	Y	Y	Y	Y	Y	Y	Y	Y	Y	Y	Y	Y	Y	Y	Y	Y	Y	Y	T	C	Y	Y	T	Y	C	Y
SVACCDSCAFF1_25602497	T/A	VACCDSCAFF1	25602497	+	NA	NA	NA	NA	NA	NA	W	T	T	W	T	W	W	W	T	W	T	T	T	T	W	W	T	W	T	T	T	T	T	W	T	W	W	W	W	W	T	T	T	T	W	T	W	W	T
SVACCDSCAFF1_25693254	A/G	VACCDSCAFF1	25693254	+	NA	NA	NA	NA	NA	NA	R	R	R	R	R	A	R	G	N	R	R	R	R	R	R	R	R	R	A	R	R	R	R	R	R	R	R	R	R	R	R	N	A	G	R	R	R	R	R
SVACCDSCAFF1_25693264	C/A	VACCDSCAFF1	25693264	+	NA	NA	NA	NA	NA	NA	M	M	M	M	M	C	M	A	N	M	M	M	M	M	M	M	M	M	C	M	M	M	M	M	M	M	M	M	M	M	M	N	C	A	M	M	M	M	M
SVACCDSCAFF1_25693300	A/G	VACCDSCAFF1	25693300	+	NA	NA	NA	NA	NA	NA	A	R	R	R	A	R	A	A	N	A	R	R	A	R	A	A	R	A	A	A	A	A	A	R	R	A	A	R	R	A	A	N	R	A	A	A	A	R	R
SVACCDSCAFF1_25693301	G/A	VACCDSCAFF1	25693301	+	NA	NA	NA	NA	NA	NA	G	R	R	R	R	R	G	G	N	G	R	R	G	R	G	G	R	G	G	G	G	G	G	R	R	G	G	R	R	G	G	N	R	G	G	G	G	R	R
SVACCDSCAFF1_25731891	T/C	VACCDSCAFF1	25731891	+	NA	NA	NA	NA	NA	NA	Y	Y	Y	Y	Y	Y	Y	Y	C	Y	Y	Y	Y	Y	Y	Y	Y	Y	Y	Y	Y	Y	T	C	Y	Y	Y	T	Y	Y	Y	T	Y	Y	Y	T	Y	Y	Y
SVACCDSCAFF1_26531399	G/A	VACCDSCAFF1	26531399	+	NA	NA	NA	NA	NA	NA	R	R	G	R	R	R	R	G	N	R	G	R	G	G	R	G	G	G	G	G	G	G	G	G	R	R	R	R	G	G	R	R	G	R	R	R	R	G	R
SVACCDSCAFF1_26531402	A/T	VACCDSCAFF1	26531402	+	NA	NA	NA	NA	NA	NA	W	W	W	W	W	W	W	T	N	W	W	W	W	A	W	W	W	W	W	W	W	W	W	A	W	W	W	W	W	W	W	W	W	W	W	W	W	W	W
SVACCDSCAFF1_26531422	T/C	VACCDSCAFF1	26531422	+	NA	NA	NA	NA	NA	NA	T	Y	Y	Y	Y	Y	T	C	N	Y	Y	Y	Y	T	Y	Y	Y	Y	Y	Y	Y	Y	Y	T	Y	Y	Y	T	Y	Y	Y	T	Y	Y	Y	T	Y	Y	Y
SVACCDSCAFF1_26531423	C/T	VACCDSCAFF1	26531423	+	NA	NA	NA	NA	NA	NA	Y	Y	C	Y	Y	Y	Y	C	N	Y	C	Y	C	C	Y	C	C	C	C	C	C	C	C	C	Y	Y	Y	Y	C	C	Y	Y	C	Y	Y	Y	Y	C	Y
SVACCDSCAFF1_26531427	A/T	VACCDSCAFF1	26531427	+	NA	NA	NA	NA	NA	NA	W	W	A	W	W	W	W	A	N	W	A	W	A	A	W	A	A	A	A	A	A	A	A	A	W	W	W	W	A	A	W	W	A	W	W	W	W	A	W
SVACCDSCAFF1_26531430	T/C	VACCDSCAFF1	26531430	+	NA	NA	NA	NA	NA	NA	Y	Y	Y	Y	Y	Y	Y	C	N	Y	Y	Y	Y	T	Y	Y	Y	Y	Y	Y	Y	Y	Y	T	Y	Y	Y	Y	Y	Y	Y	Y	Y	Y	Y	Y	Y	Y	Y
SVACCDSCAFF1_26531435	T/C	VACCDSCAFF1	26531435	+	NA	NA	NA	NA	NA	NA	T	T	T	Y	T	T	T	T	N	T	T	T	T	T	T	T	T	T	T	T	T	T	T	T	T	Y	T	Y	T	T	T	T	T	T	Y	T	Y	T	T
SVACCDSCAFF1_26756567	A/G	VACCDSCAFF1	26756567	+	NA	NA	NA	NA	NA	NA	R	R	R	R	R	R	R	A	R	R	R	R	R	R	R	A	R	A	R	R	R	R	R	N	R	R	R	A	R	R	R	N	N	R	R	R	R	R	R
SVACCDSCAFF1_27241429	T/C	VACCDSCAFF1	27241429	+	NA	NA	NA	NA	NA	NA	Y	Y	C	Y	Y	Y	Y	N	C	Y	Y	Y	Y	T	Y	Y	Y	Y	Y	Y	Y	Y	Y	C	Y	Y	Y	Y	Y	Y	Y	Y	T	Y	Y	C	Y	T	Y
SVACCDSCAFF1_27241440	G/A	VACCDSCAFF1	27241440	+	NA	NA	NA	NA	NA	NA	R	R	A	R	R	R	R	N	A	R	R	R	R	G	R	R	R	R	R	R	R	R	R	A	R	R	R	R	R	R	R	R	G	R	R	A	R	G	R
SVACCDSCAFF1_27241461	A/T	VACCDSCAFF1	27241461	+	NA	NA	NA	NA	NA	NA	W	W	T	W	W	W	W	N	T	W	W	W	W	A	W	W	W	W	W	W	W	W	W	T	W	W	W	W	W	W	W	W	A	W	W	T	W	A	W
SVACCDSCAFF1_27299496	G/A	VACCDSCAFF1	27299496	+	NA	NA	NA	NA	NA	NA	R	R	R	R	R	R	R	A	N	R	R	R	R	R	R	R	R	A	G	R	R	R	R	R	R	R	R	G	R	G	R	A	A	R	G	G	R	R	R
SVACCDSCAFF1_27299501	A/C	VACCDSCAFF1	27299501	+	NA	NA	NA	NA	NA	NA	M	M	M	M	M	M	M	C	N	M	M	M	M	M	M	M	M	C	A	M	M	M	M	M	M	M	M	A	M	A	M	C	C	M	A	A	M	M	M
SVACCDSCAFF1_27604277	A/C	VACCDSCAFF1	27604277	+	NA	NA	NA	NA	NA	NA	A	C	M	A	A	A	M	A	A	M	A	A	A	C	M	C	A	A	A	A	A	A	C	C	M	C	C	C	A	A	M	M	A	A	C	A	M	M	C
SVACCDSCAFF1_27604301	T/C	VACCDSCAFF1	27604301	+	NA	NA	NA	NA	NA	NA	T	C	Y	T	T	T	Y	T	T	Y	T	T	T	C	Y	C	T	T	T	T	T	T	C	C	Y	C	C	C	T	T	Y	Y	T	T	C	T	Y	Y	C
SVACCDSCAFF1_28351818	G/A	VACCDSCAFF1	28351818	+	NA	NA	NA	NA	NA	NA	R	R	R	G	G	R	R	R	N	R	G	G	R	G	G	R	R	G	G	R	R	R	G	N	R	R	G	N	R	G	G	N	G	R	G	N	R	G	R
SVACCDSCAFF1_28351833	A/G	VACCDSCAFF1	28351833	+	NA	NA	NA	NA	NA	NA	R	R	R	A	R	R	R	R	N	R	R	R	R	A	R	R	R	G	R	R	R	R	A	N	R	R	R	N	R	R	R	N	R	R	A	N	R	A	R
SVACCDSCAFF1_28431571	T/A	VACCDSCAFF1	28431571	+	NA	NA	NA	NA	NA	NA	T	T	T	T	T	T	W	N	T	T	W	W	W	T	T	T	T	W	T	N	W	T	T	T	T	T	T	T	W	W	T	T	W	T	T	T	W	W	W
SVACCDSCAFF1_28431581	G/A	VACCDSCAFF1	28431581	+	NA	NA	NA	NA	NA	NA	G	G	G	G	G	G	R	N	G	G	R	R	R	G	G	G	G	R	G	N	R	G	G	G	G	G	G	G	R	R	G	G	R	G	G	G	R	R	R
SVACCDSCAFF1_28450180	G/T	VACCDSCAFF1	28450180	+	NA	NA	NA	NA	NA	NA	K	K	K	K	K	T	K	N	G	K	K	K	K	K	K	K	K	T	K	G	K	K	G	N	K	T	K	K	K	K	K	N	T	K	K	T	K	T	T
SVACCDSCAFF1_28550860	C/T	VACCDSCAFF1	28550860	+	NA	NA	NA	NA	NA	NA	C	C	C	C	Y	C	C	N	C	C	C	T	T	C	C	C	T	C	Y	C	C	C	Y	N	C	C	C	C	C	C	C	C	T	C	C	C	C	C	C
SVACCDSCAFF1_28696711	G/A	VACCDSCAFF1	28696711	+	NA	NA	NA	NA	NA	NA	R	R	R	R	R	R	G	R	A	R	R	G	G	A	R	A	R	N	A	R	G	A	R	R	R	R	R	N	R	G	R	N	G	R	G	A	R	G	R
SVACCDSCAFF1_28696848	C/T	VACCDSCAFF1	28696848	+	NA	NA	NA	NA	NA	NA	Y	Y	Y	Y	Y	Y	C	N	C	Y	Y	C	C	Y	Y	Y	Y	Y	Y	Y	Y	C	C	T	Y	C	C	N	Y	Y	Y	C	T	Y	Y	Y	Y	C	Y
SVACCDSCAFF1_28696885	T/C	VACCDSCAFF1	28696885	+	NA	NA	NA	NA	NA	NA	Y	Y	Y	T	Y	T	Y	N	T	T	T	Y	Y	T	Y	Y	T	Y	T	Y	Y	T	Y	T	T	T	Y	N	Y	T	Y	C	T	T	T	Y	T	T	Y
SVACCDSCAFF1_28696890	A/C	VACCDSCAFF1	28696890	+	NA	NA	NA	NA	NA	NA	M	M	A	M	M	A	M	N	C	M	M	M	M	A	A	A	M	M	A	M	M	A	M	A	A	M	M	N	M	M	M	A	A	M	A	M	M	M	A
SVACCDSCAFF1_28697284	C/T	VACCDSCAFF1	28697284	+	NA	NA	NA	NA	NA	NA	Y	Y	Y	Y	C	Y	Y	N	N	Y	C	C	C	C	Y	Y	C	T	C	C	C	C	C	N	Y	Y	Y	T	Y	Y	C	Y	C	C	Y	C	Y	C	Y
SVACCDSCAFF1_28733847	G/T	VACCDSCAFF1	28733847	+	NA	NA	NA	NA	NA	NA	K	K	G	K	K	K	K	G	K	K	K	K	K	G	K	K	G	K	K	K	G	K	K	T	T	K	K	N	K	K	G	G	G	K	K	G	K	K	K
SVACCDSCAFF1_29644781	G/A	VACCDSCAFF1	29644781	+	NA	NA	NA	NA	NA	NA	R	R	R	R	R	R	R	G	A	R	R	R	R	G	R	R	R	R	R	R	R	R	R	A	R	R	R	R	R	R	R	N	N	R	R	R	R	R	R
SVACCDSCAFF1_29644802	A/C	VACCDSCAFF1	29644802	+	NA	NA	NA	NA	NA	NA	A	A	A	A	M	A	A	A	A	A	M	M	M	A	A	A	M	A	M	M	M	M	A	A	A	A	A	A	A	A	A	N	N	M	A	M	A	A	A
SVACCDSCAFF1_29700451	C/T	VACCDSCAFF1	29700451	+	NA	NA	NA	NA	NA	NA	C	C	C	C	C	C	C	C	N	C	C	C	Y	C	C	C	Y	C	C	C	C	C	C	N	C	C	C	C	C	C	C	C	C	C	C	C	C	C	C
SVACCDSCAFF1_29802060	G/T	VACCDSCAFF1	29802060	+	NA	NA	NA	NA	NA	NA	K	K	K	N	K	K	K	K	G	K	K	K	K	G	K	K	K	G	K	K	K	K	K	K	K	K	K	K	K	K	K	T	T	K	N	G	K	T	K
SVACCDSCAFF1_29802067	T/C	VACCDSCAFF1	29802067	+	NA	NA	NA	NA	NA	NA	Y	Y	Y	N	Y	Y	Y	Y	T	Y	Y	Y	Y	T	Y	Y	Y	T	Y	Y	Y	Y	Y	Y	Y	Y	Y	Y	Y	Y	Y	C	C	Y	N	T	Y	C	Y
SVACCDSCAFF1_30215830	T/C	VACCDSCAFF1	30215830	+	NA	NA	NA	NA	NA	NA	T	Y	Y	T	Y	Y	Y	N	N	T	Y	Y	Y	T	Y	Y	Y	T	Y	T	Y	Y	Y	T	T	T	Y	T	Y	T	Y	T	T	Y	Y	Y	Y	Y	T
SVACCDSCAFF1_30215831	G/A	VACCDSCAFF1	30215831	+	NA	NA	NA	NA	NA	NA	G	R	R	G	R	R	R	N	N	G	R	R	R	G	R	R	R	G	R	G	R	R	R	G	G	G	R	G	R	G	R	G	G	R	R	R	R	R	G
SVACCDSCAFF1_30215862	C/T	VACCDSCAFF1	30215862	+	NA	NA	NA	NA	NA	NA	Y	Y	Y	C	Y	Y	Y	N	N	Y	C	Y	Y	C	Y	C	C	Y	Y	Y	Y	C	Y	T	Y	Y	Y	T	C	Y	Y	Y	T	Y	Y	C	Y	Y	Y
SVACCDSCAFF1_30384996	G/A	VACCDSCAFF1	30384996	+	NA	NA	NA	NA	NA	NA	R	R	R	R	R	R	R	R	A	R	R	G	R	A	R	R	R	R	G	G	G	R	G	R	A	R	R	G	R	R	R	N	G	R	A	A	R	R	R
SVACCDSCAFF1_30385029	A/G	VACCDSCAFF1	30385029	+	NA	NA	NA	NA	NA	NA	A	A	A	A	A	A	A	A	A	A	A	A	R	A	A	A	A	A	A	A	A	A	A	A	A	A	A	A	A	A	A	N	A	A	A	A	A	A	A
SVACCDSCAFF1_31219808	C/G	VACCDSCAFF1	31219808	+	NA	NA	NA	NA	NA	NA	S	S	S	S	C	S	S	G	G	S	S	S	S	S	S	S	S	S	S	S	S	C	C	C	S	S	S	G	S	S	S	N	N	S	S	S	S	S	S
SVACCDSCAFF1_31219841	A/G	VACCDSCAFF1	31219841	+	NA	NA	NA	NA	NA	NA	R	R	R	R	A	R	R	G	G	R	R	R	R	R	R	R	R	R	R	R	R	A	A	A	R	R	R	G	R	R	R	N	N	R	R	R	R	R	R
SVACCDSCAFF1_31338028	C/T	VACCDSCAFF1	31338028	+	NA	NA	NA	NA	NA	NA	Y	Y	Y	C	C	Y	Y	C	Y	Y	Y	Y	C	Y	Y	Y	C	C	Y	Y	Y	Y	C	Y	Y	Y	Y	Y	Y	Y	Y	Y	Y	Y	Y	Y	Y	C	Y
SVACCDSCAFF1_31338045	T/C	VACCDSCAFF1	31338045	+	NA	NA	NA	NA	NA	NA	Y	Y	Y	Y	Y	T	Y	Y	Y	Y	Y	Y	Y	T	Y	Y	Y	Y	Y	Y	Y	Y	Y	T	Y	Y	Y	Y	Y	Y	T	T	T	Y	Y	Y	Y	Y	Y
SVACCDSCAFF1_31338064	G/A	VACCDSCAFF1	31338064	+	NA	NA	NA	NA	NA	NA	R	R	R	G	G	R	R	G	R	R	R	R	G	R	R	R	G	G	R	R	R	R	G	R	R	R	R	R	R	R	R	R	R	R	R	R	R	G	R
SVACCDSCAFF1_31374157	A/G	VACCDSCAFF1	31374157	+	NA	NA	NA	NA	NA	NA	R	R	R	A	A	R	R	R	R	R	R	R	R	R	R	R	R	A	R	R	R	R	A	G	R	R	R	G	R	G	R	G	N	R	R	R	R	R	R
SVACCDSCAFF1_31374160	C/T	VACCDSCAFF1	31374160	+	NA	NA	NA	NA	NA	NA	Y	Y	Y	C	C	Y	Y	Y	Y	Y	Y	Y	Y	Y	Y	Y	Y	C	Y	Y	Y	Y	C	T	Y	Y	Y	T	Y	T	Y	T	N	Y	Y	Y	Y	Y	Y
SVACCDSCAFF1_31451631	C/A	VACCDSCAFF1	31451631	+	NA	NA	NA	NA	NA	NA	M	M	M	M	C	M	M	A	A	M	M	M	M	A	M	M	M	M	M	M	M	M	M	C	M	M	M	M	C	M	M	A	C	M	M	M	M	N	M
SVACCDSCAFF1_31479337	C/T	VACCDSCAFF1	31479337	+	NA	NA	NA	NA	NA	NA	C	C	C	C	C	C	C	N	C	C	C	Y	C	N	C	C	C	C	C	C	C	C	C	C	C	C	C	C	C	C	C	C	C	C	C	C	C	C	C
SVACCDSCAFF1_31536143	G/A	VACCDSCAFF1	31536143	+	NA	NA	NA	NA	NA	NA	R	R	R	R	R	R	R	G	R	R	R	R	R	R	R	R	R	G	R	R	R	R	R	G	R	R	R	A	R	R	R	A	G	R	R	R	R	G	R
SVACCDSCAFF1_31856894	A/G	VACCDSCAFF1	31856894	+	NA	NA	NA	NA	NA	NA	R	R	R	R	R	A	R	A	G	R	R	R	R	A	R	R	R	R	R	R	R	A	R	G	R	R	R	N	R	R	R	G	R	R	R	R	R	R	R
SVACCDSCAFF1_31931746	C/T	VACCDSCAFF1	31931746	+	NA	NA	NA	NA	NA	NA	Y	Y	Y	Y	Y	Y	Y	C	N	Y	Y	Y	Y	C	Y	Y	Y	Y	Y	Y	Y	C	Y	Y	Y	Y	Y	Y	Y	Y	Y	C	C	Y	Y	Y	Y	Y	Y
SVACCDSCAFF1_31931769	T/C	VACCDSCAFF1	31931769	+	NA	NA	NA	NA	NA	NA	Y	Y	Y	Y	Y	Y	Y	T	N	Y	Y	Y	Y	T	Y	Y	Y	Y	Y	Y	Y	T	Y	Y	Y	Y	Y	Y	Y	Y	Y	T	T	Y	Y	Y	Y	Y	Y
SVACCDSCAFF1_32077082	T/A	VACCDSCAFF1	32077082	+	NA	NA	NA	NA	NA	NA	A	W	W	T	W	T	W	A	A	W	W	W	W	N	W	W	A	W	W	W	T	W	W	A	W	W	W	A	W	W	W	A	A	T	W	A	W	A	T
SVACCDSCAFF1_32077088	T/C	VACCDSCAFF1	32077088	+	NA	NA	NA	NA	NA	NA	C	Y	Y	T	T	T	Y	C	C	Y	Y	T	Y	N	Y	Y	T	Y	T	T	Y	Y	C	C	Y	Y	Y	C	Y	Y	Y	C	C	T	Y	T	Y	C	T
SVACCDSCAFF1_32737933	C/T	VACCDSCAFF1	32737933	+	NA	NA	NA	NA	NA	NA	Y	Y	Y	C	C	Y	C	Y	C	Y	Y	Y	Y	Y	Y	Y	Y	Y	Y	Y	Y	Y	Y	C	Y	C	C	C	Y	Y	Y	Y	N	Y	Y	Y	Y	Y	Y
SVACCDSCAFF1_32737966	T/C	VACCDSCAFF1	32737966	+	NA	NA	NA	NA	NA	NA	Y	Y	Y	T	T	Y	T	Y	T	Y	Y	Y	Y	Y	Y	Y	Y	Y	Y	Y	Y	Y	Y	T	Y	T	T	T	Y	Y	Y	Y	N	Y	Y	Y	Y	Y	Y
SVACCDSCAFF1_32737967	G/T	VACCDSCAFF1	32737967	+	NA	NA	NA	NA	NA	NA	G	G	G	G	K	G	G	G	G	G	G	G	G	G	G	G	G	G	G	G	G	G	G	G	G	G	G	G	G	G	G	G	N	G	G	G	G	G	G
SVACCDSCAFF1_33093594	G/C	VACCDSCAFF1	33093594	+	NA	NA	NA	NA	NA	NA	S	S	S	G	S	S	S	G	G	S	C	S	S	S	S	S	S	S	C	S	S	S	S	C	S	S	S	G	S	S	S	G	N	S	C	G	S	G	S
SVACCDSCAFF1_33093622	G/A	VACCDSCAFF1	33093622	+	NA	NA	NA	NA	NA	NA	R	R	R	G	R	R	R	G	G	R	A	R	R	R	R	R	R	R	A	R	R	R	R	A	R	R	R	G	R	R	R	G	N	R	A	G	R	G	R
SVACCDSCAFF1_33671229	C/T	VACCDSCAFF1	33671229	+	NA	NA	NA	NA	NA	NA	Y	Y	Y	Y	Y	Y	Y	C	Y	Y	Y	Y	Y	N	Y	Y	Y	Y	Y	Y	Y	Y	Y	Y	Y	Y	Y	N	Y	C	Y	Y	Y	Y	Y	Y	Y	Y	Y
SVACCDSCAFF1_33864594	G/A	VACCDSCAFF1	33864594	+	NA	NA	NA	NA	NA	NA	G	G	G	G	G	G	G	G	G	G	G	G	G	G	G	G	G	G	G	G	G	G	G	G	G	G	G	G	G	G	G	G	G	G	G	G	G	G	G
SVACCDSCAFF1_33929248	C/T	VACCDSCAFF1	33929248	+	NA	NA	NA	NA	NA	NA	Y	Y	C	Y	Y	Y	C	Y	Y	Y	C	Y	Y	C	Y	Y	C	N	C	C	C	C	Y	Y	Y	Y	C	C	Y	Y	C	C	C	C	C	T	Y	T	Y
SVACCDSCAFF1_33929253	T/A	VACCDSCAFF1	33929253	+	NA	NA	NA	NA	NA	NA	W	W	T	W	W	W	T	W	W	W	W	W	A	W	W	W	A	N	W	W	W	W	W	W	W	W	W	W	W	W	W	T	W	W	W	A	W	A	W
SVACCDSCAFF1_34114392	C/A	VACCDSCAFF1	34114392	+	NA	NA	NA	NA	NA	NA	C	C	M	N	C	C	C	C	N	C	C	C	C	C	C	C	C	C	C	C	C	C	C	C	M	M	C	C	C	C	C	C	C	C	C	C	C	C	C
SVACCDSCAFF1_34114460	G/T	VACCDSCAFF1	34114460	+	NA	NA	NA	NA	NA	NA	G	K	K	G	K	K	K	K	G	G	K	K	K	K	K	K	K	T	G	G	G	K	K	K	K	K	G	K	K	G	K	G	G	G	K	G	K	G	K
SVACCDSCAFF1_34317569	C/A	VACCDSCAFF1	34317569	+	NA	NA	NA	NA	NA	NA	C	C	C	C	M	C	C	C	C	C	M	C	M	C	C	C	C	C	C	C	C	M	C	C	C	C	C	C	C	C	C	C	M	C	C	C	C	C	C
SVACCDSCAFF1_34317574	C/G	VACCDSCAFF1	34317574	+	NA	NA	NA	NA	NA	NA	C	C	C	C	C	C	C	C	C	C	C	C	C	C	C	C	C	C	C	C	C	S	C	C	C	C	C	C	C	C	C	C	S	C	C	C	C	C	C
SVACCDSCAFF1_34317618	T/G	VACCDSCAFF1	34317618	+	NA	NA	NA	NA	NA	NA	K	K	K	K	K	K	K	G	G	K	K	K	K	T	K	K	K	T	K	K	K	K	K	T	K	K	K	G	K	K	K	T	K	G	T	K	K	K	K
SVACCDSCAFF1_34461803	A/T	VACCDSCAFF1	34461803	+	NA	NA	NA	NA	NA	NA	A	A	A	A	A	A	A	A	A	A	A	A	A	A	A	A	A	A	A	A	A	A	A	A	A	A	A	A	A	A	A	N	A	A	A	A	A	A	A
SVACCDSCAFF1_34490268	C/T	VACCDSCAFF1	34490268	+	NA	NA	NA	NA	NA	NA	C	C	C	C	C	C	C	C	C	C	C	C	C	C	C	C	C	C	C	C	C	C	C	C	C	C	C	Y	Y	C	C	C	C	C	C	C	C	C	C
SVACCDSCAFF1_34490269	G/A	VACCDSCAFF1	34490269	+	NA	NA	NA	NA	NA	NA	G	G	G	G	G	G	G	G	G	G	G	G	G	G	G	G	G	G	G	G	G	G	G	G	G	G	G	G	G	G	G	G	G	G	G	G	G	G	G
SVACCDSCAFF1_34490274	G/A	VACCDSCAFF1	34490274	+	NA	NA	NA	NA	NA	NA	G	G	G	G	G	G	G	G	G	G	G	R	G	G	G	G	G	G	G	G	G	G	G	G	G	G	G	G	G	G	G	G	G	G	G	G	G	G	G
SVACCDSCAFF1_34490275	T/C	VACCDSCAFF1	34490275	+	NA	NA	NA	NA	NA	NA	T	T	T	T	Y	T	T	T	Y	T	Y	T	Y	T	T	T	Y	T	T	T	T	Y	T	T	T	T	T	Y	Y	T	T	T	T	T	T	T	Y	T	T
SVACCDSCAFF1_34802290	C/G	VACCDSCAFF1	34802290	+	NA	NA	NA	NA	NA	NA	S	S	S	S	S	S	S	S	S	S	S	S	S	C	S	S	S	S	S	S	S	S	S	C	S	S	S	S	S	S	S	S	G	S	S	S	S	S	S
SVACCDSCAFF1_35016470	A/G	VACCDSCAFF1	35016470	+	NA	NA	NA	NA	NA	NA	R	A	A	A	R	A	A	N	A	R	R	R	R	R	R	A	A	A	A	G	G	R	R	A	A	R	A	N	A	G	R	N	N	R	A	A	A	A	A
SVACCDSCAFF1_35272423	A/C	VACCDSCAFF1	35272423	+	NA	NA	NA	NA	NA	NA	M	M	M	M	M	M	M	M	N	M	M	M	C	M	M	M	M	C	M	M	M	M	M	M	M	M	M	C	M	M	M	C	M	M	M	M	M	M	M
SVACCDSCAFF1_35272439	G/A	VACCDSCAFF1	35272439	+	NA	NA	NA	NA	NA	NA	R	R	R	R	R	R	R	R	N	R	R	R	A	R	R	R	R	A	R	R	R	R	R	R	R	R	R	A	R	R	R	A	R	R	R	R	R	R	R
SVACCDSCAFF1_35272477	C/T	VACCDSCAFF1	35272477	+	NA	NA	NA	NA	NA	NA	C	C	C	C	C	C	C	C	N	C	Y	C	C	C	C	C	Y	C	C	C	Y	C	Y	C	C	C	C	C	C	C	C	C	C	C	C	C	C	C	C
SVACCDSCAFF1_35319287	A/T	VACCDSCAFF1	35319287	+	NA	NA	NA	NA	NA	NA	A	A	A	A	W	A	A	A	A	A	W	W	W	A	A	A	W	A	W	A	A	A	W	A	A	A	A	A	A	A	W	A	T	A	A	W	A	A	A
SVACCDSCAFF1_35319290	G/T	VACCDSCAFF1	35319290	+	NA	NA	NA	NA	NA	NA	G	G	G	G	K	G	G	G	G	G	K	K	K	G	G	G	K	G	K	G	G	G	K	G	G	G	G	G	G	G	K	G	T	G	G	K	G	G	G
SVACCDSCAFF1_35540840	C/T	VACCDSCAFF1	35540840	+	NA	NA	NA	NA	NA	NA	C	C	C	C	C	C	C	C	C	C	C	C	C	Y	C	C	C	C	C	C	Y	C	C	C	C	C	C	C	C	C	Y	C	C	C	C	Y	C	C	C
SVACCDSCAFF1_35540863	G/T	VACCDSCAFF1	35540863	+	NA	NA	NA	NA	NA	NA	K	K	T	T	K	K	K	T	G	K	K	K	K	K	K	K	K	G	K	K	K	T	T	T	G	K	K	K	K	K	K	G	G	K	K	K	K	K	K
SVACCDSCAFF1_35540894	C/T	VACCDSCAFF1	35540894	+	NA	NA	NA	NA	NA	NA	C	C	C	C	C	C	C	C	C	C	C	C	C	C	C	C	C	C	C	Y	C	C	C	C	C	C	C	C	C	C	C	C	C	Y	C	C	C	C	C
SVACCDSCAFF1_35588081	T/C	VACCDSCAFF1	35588081	+	NA	NA	NA	NA	NA	NA	Y	C	T	T	Y	Y	C	N	T	T	T	T	T	Y	C	C	T	C	T	T	T	T	Y	Y	Y	C	Y	T	Y	T	T	Y	T	Y	T	N	Y	Y	C
SVACCDSCAFF1_35588088	C/T	VACCDSCAFF1	35588088	+	NA	NA	NA	NA	NA	NA	C	C	C	C	C	C	C	N	C	C	C	C	C	C	C	C	C	C	C	C	C	C	C	C	C	C	C	C	C	C	C	C	C	C	C	N	C	C	C
SVACCDSCAFF1_35940539	A/C	VACCDSCAFF1	35940539	+	NA	NA	NA	NA	NA	NA	M	M	A	C	M	M	M	N	N	M	A	A	A	N	M	M	A	A	M	A	A	A	M	M	A	M	M	A	M	A	A	N	A	A	A	M	M	N	M
SVACCDSCAFF1_35940547	G/A	VACCDSCAFF1	35940547	+	NA	NA	NA	NA	NA	NA	R	R	R	G	G	R	R	N	N	R	G	G	G	N	G	G	G	G	G	G	G	G	G	R	G	R	G	G	G	G	R	N	G	R	A	G	R	N	G
SVACCDSCAFF1_35940560	A/T	VACCDSCAFF1	35940560	+	NA	NA	NA	NA	NA	NA	A	A	W	A	A	A	A	N	N	A	A	A	A	N	A	A	A	A	A	A	A	A	A	A	A	A	A	A	W	A	A	N	W	A	A	A	A	N	A
SVACCDSCAFF1_35940565	G/T	VACCDSCAFF1	35940565	+	NA	NA	NA	NA	NA	NA	K	K	G	T	K	K	K	N	N	K	G	G	G	N	K	K	G	G	K	G	G	G	K	K	G	K	K	G	K	G	G	N	G	G	G	K	K	N	K
SVACCDSCAFF1_35940585	A/G	VACCDSCAFF1	35940585	+	NA	NA	NA	NA	NA	NA	R	R	R	G	R	R	R	N	N	R	R	A	R	N	R	R	R	A	R	A	A	A	R	G	A	R	G	A	R	A	R	N	R	R	G	R	G	N	R
SVACCDSCAFF1_35940586	G/T	VACCDSCAFF1	35940586	+	NA	NA	NA	NA	NA	NA	G	G	K	G	G	G	G	N	N	G	G	G	G	N	G	G	G	G	G	G	G	G	G	G	G	G	G	G	K	G	G	N	K	G	G	G	G	N	G
SVACCDSCAFF1_35940588	G/C	VACCDSCAFF1	35940588	+	NA	NA	NA	NA	NA	NA	S	S	G	C	S	S	S	N	N	S	G	G	G	N	S	S	G	G	S	G	G	G	S	S	G	S	S	G	S	G	G	N	G	G	G	S	S	N	S
SVACCDSCAFF1_36091482	A/C	VACCDSCAFF1	36091482	+	NA	NA	NA	NA	NA	NA	M	M	M	M	M	M	M	A	N	M	M	M	M	M	M	M	M	M	M	M	M	M	C	C	M	M	M	N	M	M	M	C	M	M	M	A	M	M	M
SVACCDSCAFF1_36091490	T/C	VACCDSCAFF1	36091490	+	NA	NA	NA	NA	NA	NA	Y	Y	Y	Y	Y	Y	Y	T	N	Y	Y	Y	Y	Y	Y	Y	Y	Y	Y	Y	Y	Y	C	C	Y	Y	Y	N	Y	Y	Y	C	Y	Y	Y	T	Y	Y	Y
SVACCDSCAFF1_36574315	G/A	VACCDSCAFF1	36574315	+	NA	NA	NA	NA	NA	NA	R	R	R	G	R	R	R	G	R	R	R	R	R	R	R	G	R	A	R	R	R	R	R	G	R	R	R	G	R	R	R	R	A	R	R	R	R	R	R
SVACCDSCAFF1_36574326	C/T	VACCDSCAFF1	36574326	+	NA	NA	NA	NA	NA	NA	Y	Y	Y	C	Y	Y	Y	C	Y	Y	Y	Y	Y	Y	Y	C	Y	T	Y	Y	Y	Y	Y	C	Y	Y	Y	C	Y	Y	Y	Y	T	Y	Y	Y	Y	Y	Y
SVACCDSCAFF1_36574327	T/C	VACCDSCAFF1	36574327	+	NA	NA	NA	NA	NA	NA	T	T	T	T	Y	T	T	T	T	T	T	Y	T	T	T	T	Y	T	T	T	T	T	T	T	T	T	T	T	T	T	T	T	T	Y	T	T	T	T	T
SVACCDSCAFF1_36574330	G/A	VACCDSCAFF1	36574330	+	NA	NA	NA	NA	NA	NA	R	R	R	R	R	R	R	R	R	R	G	A	R	G	R	R	R	G	G	R	R	G	G	R	R	R	R	A	R	R	R	R	G	R	R	R	R	A	R
SVACCDSCAFF1_36710479	C/T	VACCDSCAFF1	36710479	+	NA	NA	NA	NA	NA	NA	Y	Y	C	Y	Y	Y	Y	Y	T	Y	Y	Y	Y	Y	Y	Y	Y	Y	Y	Y	Y	Y	Y	Y	Y	Y	Y	T	Y	Y	Y	T	T	Y	Y	Y	Y	Y	Y
SVACCDSCAFF1_36710487	T/A	VACCDSCAFF1	36710487	+	NA	NA	NA	NA	NA	NA	W	W	T	W	W	W	W	W	A	W	W	W	W	W	W	W	W	W	W	W	W	W	W	W	W	W	W	A	W	W	W	A	A	W	W	W	W	W	W
SVACCDSCAFF1_36710497	G/A	VACCDSCAFF1	36710497	+	NA	NA	NA	NA	NA	NA	R	R	G	R	R	R	R	R	A	R	R	R	R	R	R	R	R	R	R	R	R	R	R	R	R	R	R	A	R	R	R	A	A	R	R	R	R	R	R
SVACCDSCAFF1_37089337	T/C	VACCDSCAFF1	37089337	+	NA	NA	NA	NA	NA	NA	Y	Y	C	T	Y	Y	T	N	Y	Y	T	T	Y	T	Y	Y	Y	Y	Y	T	Y	Y	Y	Y	Y	Y	Y	Y	Y	T	Y	T	T	T	T	Y	Y	C	Y
SVACCDSCAFF1_37089338	G/C	VACCDSCAFF1	37089338	+	NA	NA	NA	NA	NA	NA	S	S	C	G	S	S	G	N	S	S	G	G	S	G	S	S	S	S	S	G	S	S	S	S	S	S	S	S	S	G	S	G	G	G	G	S	S	C	S
SVACCDSCAFF1_37089344	G/T	VACCDSCAFF1	37089344	+	NA	NA	NA	NA	NA	NA	G	G	G	G	G	G	G	N	G	G	G	G	G	G	G	G	G	G	G	G	G	G	G	G	G	G	G	G	G	G	G	G	G	G	G	G	G	G	G
SVACCDSCAFF1_37089350	A/C	VACCDSCAFF1	37089350	+	NA	NA	NA	NA	NA	NA	M	M	C	A	M	M	A	N	M	M	A	A	M	A	M	M	M	M	M	A	M	M	M	M	M	M	M	M	M	A	M	A	A	A	A	M	M	C	M
SVACCDSCAFF1_37089352	T/G	VACCDSCAFF1	37089352	+	NA	NA	NA	NA	NA	NA	K	K	G	T	K	K	T	N	K	K	T	T	K	T	K	K	K	K	K	T	K	K	K	K	K	K	K	K	K	T	K	T	T	T	T	K	K	G	K
SVACCDSCAFF1_37089361	C/T	VACCDSCAFF1	37089361	+	NA	NA	NA	NA	NA	NA	Y	Y	T	C	Y	Y	C	N	Y	Y	C	C	Y	C	Y	Y	Y	Y	Y	C	Y	Y	Y	Y	Y	Y	Y	Y	Y	C	Y	C	C	C	C	Y	Y	T	Y
SVACCDSCAFF1_37090339	T/C	VACCDSCAFF1	37090339	+	NA	NA	NA	NA	NA	NA	Y	Y	Y	Y	Y	Y	Y	T	T	Y	Y	T	Y	C	Y	T	Y	C	Y	Y	Y	T	Y	C	Y	Y	Y	Y	T	Y	C	C	C	Y	Y	C	Y	Y	Y
SVACCDSCAFF1_37090355	G/A	VACCDSCAFF1	37090355	+	NA	NA	NA	NA	NA	NA	R	R	R	R	R	R	R	G	G	R	R	G	R	A	R	G	R	A	R	R	R	G	R	A	R	R	R	R	G	R	A	A	A	R	R	A	R	R	R
SVACCDSCAFF1_37309317	C/T	VACCDSCAFF1	37309317	+	NA	NA	NA	NA	NA	NA	C	C	C	C	C	C	C	C	C	C	C	C	C	C	C	C	C	C	C	C	C	C	C	C	C	C	C	C	C	C	C	C	C	C	C	C	C	C	C
SVACCDSCAFF1_37309318	C/T	VACCDSCAFF1	37309318	+	NA	NA	NA	NA	NA	NA	C	C	C	C	C	C	C	C	C	C	C	C	C	C	C	C	C	C	C	C	C	C	C	C	C	C	C	C	C	C	C	Y	C	C	C	C	C	C	C
SVACCDSCAFF1_37309319	G/A	VACCDSCAFF1	37309319	+	NA	NA	NA	NA	NA	NA	R	R	G	R	R	G	G	R	G	G	G	R	R	R	G	R	R	G	R	G	G	G	G	R	G	G	R	R	G	R	G	G	A	G	R	G	R	G	G
SVACCDSCAFF1_37309323	T/A	VACCDSCAFF1	37309323	+	NA	NA	NA	NA	NA	NA	T	T	W	T	T	T	W	T	T	W	T	T	T	T	T	T	T	T	T	T	T	T	T	W	W	T	T	T	W	T	T	W	T	T	T	T	T	W	T
SVACCDSCAFF1_37309324	G/A	VACCDSCAFF1	37309324	+	NA	NA	NA	NA	NA	NA	R	G	G	G	G	G	R	G	R	G	R	G	R	G	G	R	G	G	G	G	G	G	G	R	G	R	G	R	G	R	G	G	G	G	G	G	G	R	R
SVACCDSCAFF1_37309325	C/G	VACCDSCAFF1	37309325	+	NA	NA	NA	NA	NA	NA	C	S	S	S	C	C	S	S	C	S	C	C	C	C	C	S	C	S	C	S	C	C	S	C	S	C	C	S	S	S	C	C	C	C	S	C	S	C	S
SVACCDSCAFF1_37309331	C/T	VACCDSCAFF1	37309331	+	NA	NA	NA	NA	NA	NA	Y	Y	C	C	Y	C	C	C	C	C	C	C	Y	Y	C	Y	Y	C	Y	C	C	C	C	C	C	C	Y	C	C	C	Y	Y	C	C	Y	C	C	C	C
SVACCDSCAFF1_37309333	G/A	VACCDSCAFF1	37309333	+	NA	NA	NA	NA	NA	NA	G	G	G	G	G	G	G	G	G	G	G	G	G	G	R	G	G	G	R	G	G	G	G	G	G	G	G	G	G	G	G	R	G	G	G	A	G	R	G
SVACCDSCAFF1_37309334	A/C	VACCDSCAFF1	37309334	+	NA	NA	NA	NA	NA	NA	A	A	A	A	A	A	A	A	A	A	A	A	A	A	M	A	A	A	M	A	A	A	A	A	A	A	A	A	A	A	A	M	A	A	A	C	A	M	A
SVACCDSCAFF1_37309342	G/C	VACCDSCAFF1	37309342	+	NA	NA	NA	NA	NA	NA	S	G	S	G	G	G	G	G	G	S	G	G	G	G	G	G	G	S	G	G	G	G	G	G	G	S	S	G	G	G	G	G	G	G	G	G	G	G	G
SVACCDSCAFF1_37309343	G/A	VACCDSCAFF1	37309343	+	NA	NA	NA	NA	NA	NA	R	G	R	G	G	G	G	G	G	R	G	G	G	G	G	G	G	R	G	G	G	G	G	G	G	R	R	G	G	G	G	G	G	G	G	G	G	G	G
SVACCDSCAFF1_37309350	C/A	VACCDSCAFF1	37309350	+	NA	NA	NA	NA	NA	NA	C	C	C	C	M	M	C	C	M	C	M	M	M	C	C	C	C	C	C	C	C	C	C	C	C	C	C	C	C	C	C	C	C	C	M	N	C	C	C
SVACCDSCAFF1_37309355	G/A	VACCDSCAFF1	37309355	+	NA	NA	NA	NA	NA	NA	R	G	G	G	G	G	R	G	R	G	R	G	R	G	G	R	G	G	G	G	G	G	G	R	G	R	G	R	G	R	G	R	G	G	G	G	R	R	R
SVACCDSCAFF1_37428964	C/T	VACCDSCAFF1	37428964	+	NA	NA	NA	NA	NA	NA	Y	Y	Y	Y	Y	Y	Y	Y	Y	Y	Y	Y	Y	Y	Y	Y	Y	Y	Y	C	Y	T	Y	Y	Y	Y	Y	Y	Y	Y	Y	Y	Y	C	Y	C	Y	Y	Y
SVACCDSCAFF1_37428975	A/T	VACCDSCAFF1	37428975	+	NA	NA	NA	NA	NA	NA	W	A	W	A	A	W	A	W	W	A	A	A	A	A	A	A	W	A	A	A	A	A	A	W	A	A	A	A	A	A	W	W	A	A	A	A	A	W	A
SVACCDSCAFF1_37428977	G/T	VACCDSCAFF1	37428977	+	NA	NA	NA	NA	NA	NA	K	G	K	G	G	K	G	K	K	G	G	G	G	G	G	G	K	G	G	G	G	G	G	K	G	G	G	G	G	G	K	K	G	G	G	G	G	K	G
SVACCDSCAFF1_37429013	T/A	VACCDSCAFF1	37429013	+	NA	NA	NA	NA	NA	NA	T	T	T	T	T	T	T	T	T	T	T	T	T	T	T	T	T	T	T	T	T	T	T	T	T	T	T	T	T	T	T	T	T	T	T	T	T	T	T
SVACCDSCAFF1_37673361	C/T	VACCDSCAFF1	37673361	+	NA	NA	NA	NA	NA	NA	Y	Y	Y	Y	Y	Y	Y	C	C	C	Y	C	Y	C	Y	Y	Y	Y	Y	Y	Y	Y	Y	Y	Y	Y	Y	N	Y	Y	Y	T	Y	T	Y	N	Y	C	Y
SVACCDSCAFF1_38818179	C/A	VACCDSCAFF1	38818179	+	NA	NA	NA	NA	NA	NA	C	C	C	C	C	C	C	N	C	C	C	C	C	C	C	C	C	C	C	M	C	C	C	C	C	C	C	C	C	C	C	C	C	C	C	C	C	C	C
SVACCDSCAFF1_38818203	T/C	VACCDSCAFF1	38818203	+	NA	NA	NA	NA	NA	NA	Y	Y	Y	Y	Y	Y	Y	N	T	Y	Y	Y	Y	Y	Y	Y	Y	T	Y	Y	Y	Y	Y	Y	Y	Y	Y	T	Y	Y	Y	Y	C	Y	C	Y	Y	Y	Y
SVACCDSCAFF1_38818278	T/A	VACCDSCAFF1	38818278	+	NA	NA	NA	NA	NA	NA	W	W	T	T	T	W	T	T	T	T	T	T	T	T	W	T	T	W	T	T	T	T	T	N	W	W	W	W	W	T	T	T	T	T	T	T	W	T	T
SVACCDSCAFF1_38818284	C/A	VACCDSCAFF1	38818284	+	NA	NA	NA	NA	NA	NA	M	M	M	M	M	M	C	M	C	M	M	M	M	A	M	M	M	M	M	M	M	M	M	N	M	M	M	M	M	M	C	M	C	M	M	M	M	C	M
SVACCDSCAFF1_38818286	A/G	VACCDSCAFF1	38818286	+	NA	NA	NA	NA	NA	NA	R	R	R	R	R	R	A	R	A	R	R	R	R	G	R	R	R	R	R	R	R	R	R	N	R	R	R	R	R	R	A	R	A	R	R	R	R	A	R
SVACCDSCAFF1_38818299	G/A	VACCDSCAFF1	38818299	+	NA	NA	NA	NA	NA	NA	R	R	R	R	R	R	G	R	G	R	R	R	R	A	R	R	R	R	R	R	R	R	R	N	R	R	R	R	R	R	G	R	G	R	R	R	R	G	R
SVACCDSCAFF1_38979401	C/G	VACCDSCAFF1	38979401	+	NA	NA	NA	NA	NA	NA	S	S	C	C	S	C	S	G	C	S	S	S	S	C	C	S	S	S	C	S	G	C	C	C	S	S	C	C	C	C	C	N	S	S	S	C	C	C	S
SVACCDSCAFF1_38979423	G/T	VACCDSCAFF1	38979423	+	NA	NA	NA	NA	NA	NA	K	K	T	G	K	K	K	G	T	K	K	G	K	K	K	K	K	G	G	G	G	G	K	K	G	K	K	G	K	G	G	N	G	G	G	G	K	G	G
SVACCDSCAFF1_38979433	A/G	VACCDSCAFF1	38979433	+	NA	NA	NA	NA	NA	NA	R	R	A	A	R	A	R	G	A	R	R	R	R	A	A	R	R	R	A	R	G	A	A	A	R	R	A	A	A	A	A	N	R	R	R	A	A	A	R
SVACCDSCAFF1_38979441	C/A	VACCDSCAFF1	38979441	+	NA	NA	NA	NA	NA	NA	M	M	A	C	M	M	M	C	A	M	M	C	M	M	M	M	M	C	C	C	C	C	M	M	C	M	M	C	M	C	C	N	C	C	C	C	M	C	C
SVACCDSCAFF1_38989144	C/T	VACCDSCAFF1	38989144	+	NA	NA	NA	NA	NA	NA	Y	Y	Y	N	Y	Y	Y	Y	Y	Y	Y	Y	Y	Y	Y	Y	Y	T	Y	Y	Y	N	Y	Y	Y	Y	Y	C	C	Y	Y	C	T	C	Y	T	Y	C	Y
SVACCDSCAFF1_38989190	G/A	VACCDSCAFF1	38989190	+	NA	NA	NA	NA	NA	NA	R	R	R	A	R	R	R	R	R	R	R	R	R	R	R	R	R	R	R	R	R	R	R	R	R	R	R	G	R	R	R	G	R	R	R	R	R	G	R
SVACCDSCAFF1_38989196	C/T	VACCDSCAFF1	38989196	+	NA	NA	NA	NA	NA	NA	Y	Y	C	C	Y	Y	Y	N	Y	Y	Y	C	Y	Y	Y	Y	Y	T	Y	Y	Y	Y	Y	Y	T	Y	Y	Y	Y	Y	Y	N	Y	Y	Y	Y	Y	N	Y
SVACCDSCAFF1_38989200	G/A	VACCDSCAFF1	38989200	+	NA	NA	NA	NA	NA	NA	R	R	R	G	R	R	R	R	R	R	R	R	R	R	R	R	R	R	R	R	R	R	R	R	R	R	R	R	R	R	R	A	R	R	R	R	R	A	R
SVACCDSCAFF1_39155286	C/T	VACCDSCAFF1	39155286	+	NA	NA	NA	NA	NA	NA	Y	Y	C	Y	Y	Y	Y	Y	N	Y	Y	Y	Y	Y	Y	Y	Y	N	Y	Y	Y	N	Y	Y	Y	Y	C	C	Y	Y	Y	N	N	Y	Y	Y	Y	T	Y
SVACCDSCAFF1_39741529	T/C	VACCDSCAFF1	39741529	+	NA	NA	NA	NA	NA	NA	Y	Y	Y	T	Y	Y	Y	T	T	Y	Y	Y	Y	T	Y	Y	Y	Y	Y	Y	Y	Y	T	Y	Y	Y	Y	C	Y	Y	Y	Y	T	Y	Y	C	Y	Y	Y
SVACCDSCAFF1_39741530	G/A	VACCDSCAFF1	39741530	+	NA	NA	NA	NA	NA	NA	R	R	R	G	R	R	R	G	G	R	R	R	R	G	R	R	R	R	R	R	R	R	G	R	R	R	R	A	R	R	R	R	G	R	R	A	R	R	R
SVACCDSCAFF1_40229024	C/G	VACCDSCAFF1	40229024	+	NA	NA	NA	NA	NA	NA	S	S	G	S	S	S	S	N	C	S	S	S	S	C	S	C	S	G	C	S	S	C	C	C	S	S	S	C	G	C	G	N	C	S	G	C	S	S	S
SVACCDSCAFF1_40321251	A/T	VACCDSCAFF1	40321251	+	NA	NA	NA	NA	NA	NA	W	W	W	N	W	W	W	W	N	W	W	W	W	W	W	W	A	W	W	W	W	A	W	T	T	W	W	T	W	T	W	A	A	W	W	W	W	W	W
SVACCDSCAFF1_40321271	A/G	VACCDSCAFF1	40321271	+	NA	NA	NA	NA	NA	NA	R	R	R	N	R	R	R	R	N	R	R	R	R	R	R	R	A	R	R	R	R	A	R	G	G	R	R	G	R	G	R	A	A	R	R	R	R	R	R
SVACCDSCAFF1_40358696	A/C	VACCDSCAFF1	40358696	+	NA	NA	NA	NA	NA	NA	M	M	M	A	M	M	C	M	C	M	A	M	A	C	M	C	A	C	A	M	A	A	M	C	M	A	M	C	A	M	M	N	A	M	M	A	M	M	C
SVACCDSCAFF1_40837031	G/A	VACCDSCAFF1	40837031	+	NA	NA	NA	NA	NA	NA	R	R	R	R	R	R	R	A	R	R	R	R	R	N	R	R	R	A	R	R	R	R	R	N	R	R	R	R	R	G	A	R	N	R	R	R	R	A	R
SVACCDSCAFF1_40837040	A/C	VACCDSCAFF1	40837040	+	NA	NA	NA	NA	NA	NA	M	M	M	M	M	M	M	C	M	M	M	M	M	N	M	M	M	C	M	M	M	M	M	N	M	M	M	M	M	A	C	M	N	M	M	M	M	C	M
SVACCDSCAFF1_40837043	C/T	VACCDSCAFF1	40837043	+	NA	NA	NA	NA	NA	NA	Y	Y	Y	Y	Y	Y	Y	T	Y	Y	Y	Y	Y	N	Y	Y	Y	T	Y	Y	Y	Y	Y	N	Y	Y	Y	Y	Y	C	T	Y	N	Y	Y	Y	Y	T	Y
SVACCDSCAFF1_40978798	A/G	VACCDSCAFF1	40978798	+	NA	NA	NA	NA	NA	NA	A	A	A	A	A	A	A	A	A	A	A	A	A	A	A	R	A	A	A	A	A	A	A	A	A	A	A	A	A	A	A	A	A	A	A	A	A	A	A
SVACCDSCAFF1_40978804	G/A	VACCDSCAFF1	40978804	+	NA	NA	NA	NA	NA	NA	G	G	G	G	G	G	G	G	G	G	G	G	R	G	G	G	G	G	G	G	G	G	G	G	G	G	G	G	G	G	G	G	G	G	G	G	G	G	G
SVACCDSCAFF1_40978833	C/T	VACCDSCAFF1	40978833	+	NA	NA	NA	NA	NA	NA	C	C	C	Y	C	C	C	C	Y	C	Y	C	C	C	Y	C	Y	Y	C	C	C	C	C	C	C	C	C	C	C	C	C	Y	C	C	C	Y	C	C	C
SVACCDSCAFF1_40978849	G/A	VACCDSCAFF1	40978849	+	NA	NA	NA	NA	NA	NA	G	G	G	G	G	G	G	G	G	G	G	G	G	G	G	G	G	G	G	G	R	G	G	G	G	G	G	G	G	G	G	G	G	G	G	G	G	G	G
SVACCDSCAFF1_41370448	C/A	VACCDSCAFF1	41370448	+	NA	NA	NA	NA	NA	NA	C	M	C	M	M	M	M	A	C	M	M	M	M	C	C	M	M	C	M	M	M	M	M	C	C	M	M	C	C	M	C	M	N	M	C	C	C	A	M
SVACCDSCAFF1_41370472	A/G	VACCDSCAFF1	41370472	+	NA	NA	NA	NA	NA	NA	R	R	R	R	R	R	R	A	G	R	R	R	R	G	R	R	R	R	R	R	R	R	R	R	A	R	R	R	R	R	R	A	N	R	G	A	R	A	R
SVACCDSCAFF1_41695879	T/G	VACCDSCAFF1	41695879	+	NA	NA	NA	NA	NA	NA	K	K	K	K	K	K	K	T	T	K	K	K	K	K	K	K	K	K	K	K	K	K	T	K	K	K	K	K	K	K	K	G	N	K	T	K	K	K	K
SVACCDSCAFF1_41695898	A/G	VACCDSCAFF1	41695898	+	NA	NA	NA	NA	NA	NA	R	R	R	R	R	R	R	A	A	R	R	R	R	R	R	R	R	R	R	R	R	R	A	R	R	R	R	R	R	R	R	G	N	R	A	R	R	R	R
SVACCDSCAFF1_42017115	C/T	VACCDSCAFF1	42017115	+	NA	NA	NA	NA	NA	NA	Y	Y	Y	Y	Y	Y	C	C	C	Y	Y	Y	Y	Y	Y	Y	Y	Y	Y	Y	Y	Y	Y	Y	Y	Y	Y	C	Y	Y	Y	Y	T	Y	Y	T	Y	Y	Y
SVACCDSCAFF1_42059633	T/C	VACCDSCAFF1	42059633	+	NA	NA	NA	NA	NA	NA	Y	Y	Y	C	Y	Y	Y	N	C	Y	Y	Y	Y	Y	Y	Y	T	Y	Y	Y	Y	Y	Y	Y	Y	Y	Y	Y	Y	Y	Y	N	Y	Y	Y	Y	Y	Y	Y
SVACCDSCAFF1_42059639	A/G	VACCDSCAFF1	42059639	+	NA	NA	NA	NA	NA	NA	R	R	R	G	R	R	R	N	G	R	R	R	R	R	R	R	A	R	R	R	R	R	R	R	R	R	R	R	R	R	R	N	R	R	R	R	R	R	R
SVACCDSCAFF1_42140570	G/A	VACCDSCAFF1	42140570	+	NA	NA	NA	NA	NA	NA	G	G	G	G	G	G	G	A	G	G	G	G	G	G	G	G	G	G	G	R	G	N	N	G	G	G	G	R	R	G	G	N	N	R	G	G	G	N	G
SVACCDSCAFF1_42160706	G/A	VACCDSCAFF1	42160706	+	NA	NA	NA	NA	NA	NA	G	G	G	G	G	G	G	G	G	G	G	G	G	G	G	G	G	N	G	G	G	G	G	G	G	G	G	N	G	G	G	G	G	G	G	G	G	G	G
SVACCDSCAFF1_42407572	C/G	VACCDSCAFF1	42407572	+	NA	NA	NA	NA	NA	NA	C	S	S	C	S	S	C	C	G	S	C	C	C	C	S	S	S	S	C	S	C	S	S	S	S	C	S	S	S	S	S	S	C	S	C	C	S	C	C
SVACCDSCAFF1_42407573	G/A	VACCDSCAFF1	42407573	+	NA	NA	NA	NA	NA	NA	G	G	R	G	G	G	G	A	G	R	R	G	R	R	G	R	G	R	R	R	R	G	R	G	R	R	G	G	G	G	G	G	R	G	R	R	R	G	R
SVACCDSCAFF1_42407578	C/T	VACCDSCAFF1	42407578	+	NA	NA	NA	NA	NA	NA	C	C	Y	C	C	C	C	T	C	Y	C	C	Y	Y	C	Y	C	Y	C	Y	Y	C	Y	C	Y	Y	C	C	C	C	C	C	C	C	Y	Y	Y	C	Y
SVACCDSCAFF1_42540208	C/T	VACCDSCAFF1	42540208	+	NA	NA	NA	NA	NA	NA	T	T	N	T	Y	T	T	T	T	Y	C	Y	Y	N	T	T	T	T	C	Y	Y	C	Y	T	T	T	Y	T	T	Y	T	T	N	C	T	C	T	T	T
SVACCDSCAFF1_42540215	C/A	VACCDSCAFF1	42540215	+	NA	NA	NA	NA	NA	NA	A	A	N	A	M	A	A	A	A	M	C	M	M	N	A	A	A	A	C	M	M	C	M	A	A	A	M	A	A	M	A	A	N	C	A	C	A	A	A
SVACCDSCAFF1_43258459	A/G	VACCDSCAFF1	43258459	+	NA	NA	NA	NA	NA	NA	R	A	R	R	A	A	A	A	A	A	A	R	A	A	R	R	A	A	A	A	A	A	A	A	A	A	R	A	R	R	R	N	A	A	A	A	A	N	A
SVACCDSCAFF1_43258480	A/C	VACCDSCAFF1	43258480	+	NA	NA	NA	NA	NA	NA	M	A	M	M	A	A	A	A	A	A	A	M	A	A	M	M	A	A	A	A	A	A	A	A	A	A	M	A	M	M	M	A	A	A	A	A	A	N	A
SVACCDSCAFF1_43421905	A/C	VACCDSCAFF1	43421905	+	NA	NA	NA	NA	NA	NA	A	A	A	A	A	A	A	A	A	A	A	A	A	N	A	A	A	A	A	A	A	A	A	A	A	A	A	A	A	A	A	A	A	A	A	A	A	A	A
SVACCDSCAFF1_43423553	A/T	VACCDSCAFF1	43423553	+	NA	NA	NA	NA	NA	NA	W	W	W	A	W	W	W	N	N	A	W	W	W	A	W	A	W	A	W	W	W	T	W	W	W	W	W	A	A	W	W	A	T	W	W	T	W	W	W
SVACCDSCAFF1_43423592	C/A	VACCDSCAFF1	43423592	+	NA	NA	NA	NA	NA	NA	M	M	M	C	M	M	M	N	N	C	M	M	M	C	M	C	M	C	M	M	M	A	M	M	M	M	M	C	C	M	M	C	A	M	M	A	M	M	M
SVACCDSCAFF1_43472487	G/T	VACCDSCAFF1	43472487	+	NA	NA	NA	NA	NA	NA	K	K	K	K	K	K	K	G	G	K	K	K	K	G	K	K	K	T	K	K	K	K	K	G	K	K	K	N	K	K	K	T	T	K	K	K	K	K	K
SVACCDSCAFF1_43698426	A/G	VACCDSCAFF1	43698426	+	NA	NA	NA	NA	NA	NA	A	A	A	A	A	A	A	A	A	A	R	A	A	A	A	A	A	A	R	A	A	A	A	A	A	A	A	A	A	A	A	N	N	A	A	A	A	A	A
SVACCDSCAFF1_43698434	T/C	VACCDSCAFF1	43698434	+	NA	NA	NA	NA	NA	NA	Y	Y	Y	Y	Y	Y	Y	T	T	Y	Y	Y	Y	Y	Y	Y	Y	Y	Y	Y	Y	Y	T	T	Y	Y	Y	Y	Y	Y	Y	N	C	Y	Y	Y	Y	Y	Y
SVACCDSCAFF1_44423788	C/T	VACCDSCAFF1	44423788	+	NA	NA	NA	NA	NA	NA	Y	Y	Y	Y	Y	Y	Y	C	T	Y	Y	Y	Y	T	Y	Y	Y	C	Y	Y	Y	Y	Y	T	T	Y	Y	C	Y	Y	Y	Y	N	Y	Y	T	Y	C	Y
SVACCDSCAFF1_45411434	G/A	VACCDSCAFF1	45411434	+	NA	NA	NA	NA	NA	NA	R	R	A	R	R	R	R	R	G	R	R	R	R	A	R	R	R	A	R	R	R	R	R	R	R	R	R	R	R	R	R	N	R	G	R	R	R	R	R
SVACCDSCAFF1_45411442	C/T	VACCDSCAFF1	45411442	+	NA	NA	NA	NA	NA	NA	C	C	C	C	C	C	C	C	C	C	C	C	C	C	C	C	C	C	C	C	C	C	C	C	C	C	C	C	C	C	C	N	C	C	C	C	C	C	C
SVACCDSCAFF1_45411447	G/C	VACCDSCAFF1	45411447	+	NA	NA	NA	NA	NA	NA	S	S	S	C	G	S	S	S	C	S	S	G	G	S	S	S	S	C	G	G	S	G	G	S	S	S	S	S	S	C	S	C	G	C	S	S	S	S	S
SVACCDSCAFF1_45448603	T/G	VACCDSCAFF1	45448603	+	NA	NA	NA	NA	NA	NA	T	T	T	T	T	T	T	N	T	T	T	T	T	T	T	T	T	N	T	T	T	T	T	T	T	T	T	N	T	T	T	T	N	T	T	T	T	T	T
SVACCDSCAFF1_45448609	C/G	VACCDSCAFF1	45448609	+	NA	NA	NA	NA	NA	NA	S	S	C	S	S	S	S	N	C	S	S	S	S	S	S	S	S	C	S	S	S	S	S	S	S	S	G	N	S	S	S	S	N	S	S	C	S	S	S
SVACCDSCAFF1_45484655	G/A	VACCDSCAFF1	45484655	+	NA	NA	NA	NA	NA	NA	R	R	R	R	G	R	R	A	R	R	G	G	R	R	R	R	G	R	R	G	G	G	G	G	G	R	R	R	R	R	R	A	G	G	R	R	R	A	R
SVACCDSCAFF1_46077437	T/C	VACCDSCAFF1	46077437	+	NA	NA	NA	NA	NA	NA	Y	Y	Y	Y	C	Y	Y	Y	T	Y	Y	Y	Y	N	Y	Y	Y	Y	T	Y	Y	T	T	T	Y	Y	Y	C	Y	Y	Y	C	C	T	Y	Y	Y	Y	Y
SVACCDSCAFF1_46113136	C/T	VACCDSCAFF1	46113136	+	NA	NA	NA	NA	NA	NA	C	C	Y	C	Y	Y	Y	Y	C	Y	C	Y	Y	T	C	Y	Y	C	C	T	C	T	Y	C	C	C	C	C	C	C	Y	C	C	Y	C	C	C	C	C
SVACCDSCAFF1_46138476	A/G	VACCDSCAFF1	46138476	+	NA	NA	NA	NA	NA	NA	R	R	A	N	R	R	R	N	G	R	R	G	R	N	R	R	R	G	R	R	R	G	R	G	A	R	R	R	R	G	R	A	N	A	R	A	R	A	R
SVACCDSCAFF1_46138487	C/A	VACCDSCAFF1	46138487	+	NA	NA	NA	NA	NA	NA	M	M	C	N	M	M	M	N	A	M	M	A	M	N	M	M	M	A	M	M	M	A	M	A	C	M	M	M	M	A	M	C	N	C	M	C	M	C	M
SVACCDSCAFF10_146725	C/T	VACCDSCAFF10	146725	+	NA	NA	NA	NA	NA	NA	C	C	C	C	C	C	C	C	C	C	Y	C	C	C	C	C	C	C	C	C	C	C	C	C	C	C	C	C	C	C	C	C	N	C	C	C	C	C	C
SVACCDSCAFF10_146740	C/G	VACCDSCAFF10	146740	+	NA	NA	NA	NA	NA	NA	S	S	S	S	S	S	S	G	S	S	S	S	S	S	S	S	S	C	S	S	S	S	S	S	S	S	S	S	S	S	S	S	C	S	S	S	S	S	S
SVACCDSCAFF10_146764	G/A	VACCDSCAFF10	146764	+	NA	NA	NA	NA	NA	NA	R	R	R	R	R	R	R	A	R	R	R	R	R	R	R	R	R	G	R	R	R	R	R	R	R	R	R	R	R	R	R	R	G	R	R	R	R	R	R
SVACCDSCAFF10_289394	A/G	VACCDSCAFF10	289394	+	NA	NA	NA	NA	NA	NA	R	R	A	A	A	R	R	G	G	R	A	A	A	N	A	A	A	R	A	A	A	A	A	A	G	R	A	R	R	G	A	R	A	A	R	A	A	R	R
SVACCDSCAFF10_289437	T/G	VACCDSCAFF10	289437	+	NA	NA	NA	NA	NA	NA	K	K	K	G	K	K	K	T	T	K	K	K	K	N	K	G	K	K	K	T	K	K	K	G	T	K	K	K	K	T	K	K	T	T	K	K	K	K	K
SVACCDSCAFF10_289498	C/A	VACCDSCAFF10	289498	+	NA	NA	NA	NA	NA	NA	M	M	M	C	C	M	M	C	C	C	C	C	C	C	M	M	C	C	C	C	C	C	C	M	C	M	C	C	C	C	C	M	N	C	C	C	M	C	M
SVACCDSCAFF10_393353	T/C	VACCDSCAFF10	393353	+	NA	NA	NA	NA	NA	NA	Y	Y	Y	Y	Y	Y	Y	C	Y	Y	Y	Y	Y	Y	Y	Y	Y	Y	Y	Y	Y	Y	T	Y	C	Y	Y	C	T	Y	Y	N	T	T	T	C	Y	C	Y
SVACCDSCAFF10_393356	G/C	VACCDSCAFF10	393356	+	NA	NA	NA	NA	NA	NA	S	S	S	S	S	S	S	C	S	S	S	S	S	S	S	S	S	S	S	S	S	S	G	S	C	S	S	C	G	S	S	N	G	G	G	C	S	C	S
SVACCDSCAFF10_393365	A/T	VACCDSCAFF10	393365	+	NA	NA	NA	NA	NA	NA	W	W	W	W	W	W	W	A	W	W	W	W	W	W	W	W	W	A	W	W	W	W	T	W	A	W	W	A	T	W	W	A	W	W	W	W	W	W	W
SVACCDSCAFF10_607687	G/A	VACCDSCAFF10	607687	+	NA	NA	NA	NA	NA	NA	R	G	G	G	G	G	G	G	R	G	G	G	G	G	G	G	G	G	G	N	N	G	N	G	G	R	R	G	A	R	G	G	N	N	G	G	G	R	G
SVACCDSCAFF10_836011	A/G	VACCDSCAFF10	836011	+	NA	NA	NA	NA	NA	NA	A	A	A	R	A	A	A	A	A	A	A	A	A	A	A	R	A	A	R	A	A	R	A	A	R	A	A	R	A	A	A	A	N	A	A	A	R	A	A
SVACCDSCAFF10_841698	T/G	VACCDSCAFF10	841698	+	NA	NA	NA	NA	NA	NA	K	K	K	K	K	K	K	T	N	K	K	K	K	K	K	K	K	G	K	K	K	K	K	T	T	K	K	K	K	G	K	G	N	G	K	K	K	K	K
SVACCDSCAFF10_841745	A/G	VACCDSCAFF10	841745	+	NA	NA	NA	NA	NA	NA	R	R	R	R	R	R	R	R	A	R	R	R	R	A	R	R	R	A	R	R	R	A	R	R	R	R	R	R	R	R	R	A	N	R	A	A	R	R	R
SVACCDSCAFF10_1100451	T/C	VACCDSCAFF10	1100451	+	NA	NA	NA	NA	NA	NA	Y	Y	Y	Y	T	Y	Y	T	C	Y	T	T	T	C	Y	Y	T	Y	T	T	Y	T	T	T	Y	Y	Y	T	Y	T	Y	T	N	T	Y	Y	Y	T	Y
SVACCDSCAFF10_1278709	C/T	VACCDSCAFF10	1278709	+	NA	NA	NA	NA	NA	NA	Y	Y	Y	T	Y	Y	Y	Y	C	Y	C	Y	Y	C	Y	Y	C	C	Y	C	Y	C	C	Y	Y	Y	Y	Y	Y	Y	Y	Y	N	C	Y	C	Y	C	Y
SVACCDSCAFF10_1504799	G/C	VACCDSCAFF10	1504799	+	NA	NA	NA	NA	NA	NA	G	G	G	G	G	G	G	G	G	G	G	G	G	G	G	G	S	G	G	G	G	G	G	G	G	G	G	G	G	G	G	G	G	G	G	G	G	G	G
SVACCDSCAFF10_1504801	C/T	VACCDSCAFF10	1504801	+	NA	NA	NA	NA	NA	NA	C	C	Y	Y	Y	Y	C	C	C	C	C	C	Y	Y	C	Y	Y	C	C	C	C	C	Y	C	C	C	Y	C	C	Y	C	C	C	Y	C	C	C	C	C
SVACCDSCAFF10_1504803	G/A	VACCDSCAFF10	1504803	+	NA	NA	NA	NA	NA	NA	G	G	G	G	G	R	G	G	R	R	R	A	R	G	G	G	R	G	G	G	G	G	R	G	G	G	G	G	G	G	G	G	G	G	G	G	R	G	G
SVACCDSCAFF10_1504806	G/T	VACCDSCAFF10	1504806	+	NA	NA	NA	NA	NA	NA	G	G	G	G	K	K	K	T	G	G	K	G	K	G	K	K	G	G	K	K	K	K	K	G	K	K	G	G	K	K	K	G	K	G	K	K	K	K	G
SVACCDSCAFF10_1504809	A/G	VACCDSCAFF10	1504809	+	NA	NA	NA	NA	NA	NA	R	R	A	A	A	A	A	A	R	R	A	A	A	A	A	A	A	R	A	R	A	A	A	A	A	R	A	R	R	A	A	A	A	A	A	A	R	A	R
SVACCDSCAFF10_1504810	G/A	VACCDSCAFF10	1504810	+	NA	NA	NA	NA	NA	NA	G	G	G	G	G	G	G	G	G	G	G	G	R	G	G	G	R	G	G	G	G	G	R	G	G	G	G	G	G	G	G	G	G	G	G	G	G	G	G
SVACCDSCAFF10_1504820	A/G	VACCDSCAFF10	1504820	+	NA	NA	NA	NA	NA	NA	R	R	A	A	R	R	R	A	R	R	R	G	R	R	R	A	R	A	R	R	R	R	R	R	R	R	R	R	A	R	R	G	R	R	R	R	R	R	R
SVACCDSCAFF10_1504822	T/A	VACCDSCAFF10	1504822	+	NA	NA	NA	NA	NA	NA	T	T	T	T	W	W	T	T	W	T	W	T	T	T	W	T	T	W	W	W	W	W	T	T	T	W	T	T	T	W	T	T	W	T	T	W	W	T	W
SVACCDSCAFF10_1504832	C/T	VACCDSCAFF10	1504832	+	NA	NA	NA	NA	NA	NA	Y	C	Y	C	C	C	C	C	C	C	C	C	C	C	C	Y	Y	C	C	C	C	C	C	Y	C	Y	Y	C	Y	C	Y	C	C	C	C	C	C	C	C
SVACCDSCAFF10_1504833	T/C	VACCDSCAFF10	1504833	+	NA	NA	NA	NA	NA	NA	T	T	T	T	T	T	T	T	T	T	T	T	T	T	T	T	T	Y	T	T	T	T	T	T	T	T	T	T	Y	T	T	T	T	T	T	T	T	T	T
SVACCDSCAFF10_1504835	T/C	VACCDSCAFF10	1504835	+	NA	NA	NA	NA	NA	NA	Y	T	Y	T	T	T	T	T	T	T	T	T	T	T	T	Y	Y	T	T	T	T	T	T	Y	T	Y	Y	T	Y	T	Y	T	T	T	T	T	T	T	T
SVACCDSCAFF10_1504843	A/T	VACCDSCAFF10	1504843	+	NA	NA	NA	NA	NA	NA	A	A	A	A	A	A	A	A	W	A	A	A	A	A	A	A	A	A	A	A	A	A	A	A	A	A	A	A	A	A	A	A	A	A	A	A	A	A	A
SVACCDSCAFF10_1504844	C/A	VACCDSCAFF10	1504844	+	NA	NA	NA	NA	NA	NA	C	C	M	M	M	M	C	C	C	C	C	C	M	M	C	M	M	C	C	C	C	C	M	C	C	C	M	C	C	M	C	C	C	M	C	C	C	C	C
SVACCDSCAFF10_1829551	A/G	VACCDSCAFF10	1829551	+	NA	NA	NA	NA	NA	NA	A	A	A	A	A	A	A	N	A	A	A	A	A	A	A	A	A	A	A	A	A	A	A	A	A	A	A	A	A	A	A	A	A	A	A	A	A	A	A
SVACCDSCAFF10_2056228	C/G	VACCDSCAFF10	2056228	+	NA	NA	NA	NA	NA	NA	C	C	C	C	C	C	C	C	N	S	G	C	C	C	C	S	C	C	G	S	C	C	C	C	C	C	C	C	C	C	C	N	C	C	C	C	S	C	C
SVACCDSCAFF10_2507626	A/G	VACCDSCAFF10	2507626	+	NA	NA	NA	NA	NA	NA	R	R	R	R	R	R	R	G	N	R	R	R	R	A	R	R	R	A	R	R	R	R	R	R	R	R	R	R	A	A	G	N	G	R	R	A	R	R	R
SVACCDSCAFF10_2507647	T/A	VACCDSCAFF10	2507647	+	NA	NA	NA	NA	NA	NA	W	W	W	W	W	W	W	A	N	W	W	W	W	T	W	W	W	T	W	W	W	W	W	W	W	W	W	W	T	T	A	N	A	W	W	T	W	W	W
SVACCDSCAFF10_2507650	T/G	VACCDSCAFF10	2507650	+	NA	NA	NA	NA	NA	NA	K	K	K	K	K	K	K	G	N	K	K	K	K	T	K	K	K	T	K	K	K	K	K	K	K	K	K	K	T	T	G	N	G	K	K	T	K	K	K
SVACCDSCAFF10_2507684	T/C	VACCDSCAFF10	2507684	+	NA	NA	NA	NA	NA	NA	Y	Y	Y	N	Y	Y	Y	T	C	Y	Y	Y	Y	C	Y	Y	Y	N	Y	Y	Y	Y	Y	Y	Y	C	Y	T	Y	Y	Y	N	Y	Y	T	N	Y	T	C
SVACCDSCAFF10_2507723	C/T	VACCDSCAFF10	2507723	+	NA	NA	NA	NA	NA	NA	C	C	C	N	Y	C	C	C	C	C	Y	Y	Y	C	C	C	Y	N	Y	Y	Y	Y	C	C	C	C	C	C	C	C	C	N	Y	Y	C	N	C	C	C
SVACCDSCAFF10_2693178	A/G	VACCDSCAFF10	2693178	+	NA	NA	NA	NA	NA	NA	R	R	R	A	R	R	R	R	A	R	R	R	R	R	R	R	R	R	R	R	R	R	R	R	R	R	R	R	R	R	R	R	R	R	R	R	R	R	R
SVACCDSCAFF10_3224429	C/T	VACCDSCAFF10	3224429	+	NA	NA	NA	NA	NA	NA	Y	Y	Y	Y	Y	Y	Y	N	T	Y	Y	Y	Y	C	Y	Y	T	N	Y	Y	Y	C	Y	Y	Y	Y	Y	Y	Y	Y	Y	C	N	Y	Y	Y	Y	Y	Y
SVACCDSCAFF10_3224435	G/C	VACCDSCAFF10	3224435	+	NA	NA	NA	NA	NA	NA	S	S	S	S	S	S	S	N	C	S	S	S	S	G	S	S	C	N	S	S	S	G	S	S	S	S	S	S	S	S	S	G	N	S	S	S	S	S	S
SVACCDSCAFF10_3470554	T/C	VACCDSCAFF10	3470554	+	NA	NA	NA	NA	NA	NA	Y	Y	Y	Y	Y	Y	Y	Y	C	Y	Y	C	Y	C	Y	Y	T	T	C	Y	T	Y	Y	C	C	Y	Y	Y	Y	Y	Y	T	N	T	Y	T	Y	Y	Y
SVACCDSCAFF10_3470559	G/A	VACCDSCAFF10	3470559	+	NA	NA	NA	NA	NA	NA	R	R	R	R	R	R	R	R	A	R	R	A	R	A	R	R	G	G	A	R	G	R	R	A	A	R	R	R	R	R	R	G	N	G	R	G	R	R	R
SVACCDSCAFF10_3711632	G/A	VACCDSCAFF10	3711632	+	NA	NA	NA	NA	NA	NA	G	G	G	G	G	G	G	N	G	G	R	G	G	G	G	G	G	G	R	G	G	R	G	G	G	G	G	G	G	G	G	G	G	G	G	G	G	G	G
SVACCDSCAFF10_3711638	G/C	VACCDSCAFF10	3711638	+	NA	NA	NA	NA	NA	NA	S	S	G	S	G	S	S	N	C	S	S	C	S	G	S	S	S	G	S	S	S	S	S	C	S	S	S	S	S	S	S	G	G	C	S	S	S	C	S
SVACCDSCAFF10_3711644	A/G	VACCDSCAFF10	3711644	+	NA	NA	NA	NA	NA	NA	R	R	A	R	A	R	R	N	G	R	R	G	R	A	R	R	R	A	R	R	R	R	R	G	R	R	R	R	R	R	R	A	A	G	R	R	R	G	R
SVACCDSCAFF10_3711647	C/A	VACCDSCAFF10	3711647	+	NA	NA	NA	NA	NA	NA	M	M	C	M	C	M	M	N	A	M	M	A	M	C	M	M	M	C	M	M	M	M	M	A	M	M	M	M	M	M	M	C	C	A	M	M	M	A	M
SVACCDSCAFF10_3711655	A/C	VACCDSCAFF10	3711655	+	NA	NA	NA	NA	NA	NA	A	A	A	A	C	A	A	N	A	A	M	A	M	C	A	A	M	C	M	M	M	M	M	A	A	A	A	A	A	A	M	A	C	A	A	M	A	A	A
SVACCDSCAFF10_3789246	G/A	VACCDSCAFF10	3789246	+	NA	NA	NA	NA	NA	NA	G	G	G	G	G	G	G	G	G	G	G	G	G	G	G	G	R	G	G	G	G	G	G	G	G	G	G	G	G	G	G	G	G	G	G	G	G	G	G
SVACCDSCAFF10_3789249	G/C	VACCDSCAFF10	3789249	+	NA	NA	NA	NA	NA	NA	G	G	G	G	G	G	G	G	G	G	G	G	G	G	G	G	S	G	G	G	G	G	G	G	G	G	G	G	G	G	G	G	G	G	G	G	G	G	G
SVACCDSCAFF10_3789251	A/T	VACCDSCAFF10	3789251	+	NA	NA	NA	NA	NA	NA	A	A	A	A	A	A	A	A	A	A	A	A	A	A	A	A	W	A	A	A	A	A	A	A	A	A	A	A	A	A	A	A	A	A	A	A	A	A	A
SVACCDSCAFF10_3789293	T/G	VACCDSCAFF10	3789293	+	NA	NA	NA	NA	NA	NA	T	T	T	T	T	T	T	T	T	T	T	T	T	T	T	T	K	T	T	T	T	T	T	T	T	T	T	T	T	T	T	T	T	T	T	T	T	T	T
SVACCDSCAFF10_3789294	C/A	VACCDSCAFF10	3789294	+	NA	NA	NA	NA	NA	NA	C	C	C	C	C	C	C	C	C	C	C	C	C	C	C	C	M	C	C	C	C	C	C	C	C	C	C	C	C	C	C	C	C	C	C	C	C	C	C
SVACCDSCAFF10_3789298	A/G	VACCDSCAFF10	3789298	+	NA	NA	NA	NA	NA	NA	A	A	A	A	A	A	A	A	A	A	A	A	A	A	A	A	R	A	A	A	A	A	A	A	A	A	A	A	A	A	A	A	A	A	A	A	A	A	A
SVACCDSCAFF10_4108442	T/C	VACCDSCAFF10	4108442	+	NA	NA	NA	NA	NA	NA	Y	Y	Y	C	T	Y	Y	Y	N	Y	Y	T	T	Y	Y	Y	T	T	Y	Y	Y	Y	T	Y	T	Y	Y	C	Y	Y	Y	C	N	C	Y	C	Y	Y	Y
SVACCDSCAFF10_4301314	C/T	VACCDSCAFF10	4301314	+	NA	NA	NA	NA	NA	NA	C	C	C	C	C	C	C	N	C	C	C	C	C	C	C	C	C	C	C	C	C	C	C	C	C	C	C	C	C	C	C	N	C	C	C	C	C	C	C
SVACCDSCAFF10_4302156	T/A	VACCDSCAFF10	4302156	+	NA	NA	NA	NA	NA	NA	W	T	T	T	W	T	W	T	T	W	W	W	W	T	W	T	W	T	W	W	T	W	W	W	T	W	T	T	T	T	T	T	T	W	T	T	T	T	T
SVACCDSCAFF10_4302158	C/G	VACCDSCAFF10	4302158	+	NA	NA	NA	NA	NA	NA	C	C	C	C	C	C	C	C	C	C	C	C	C	C	C	C	C	C	C	C	C	C	C	C	C	C	C	C	C	C	C	C	C	C	C	C	C	C	C
SVACCDSCAFF10_4575487	A/G	VACCDSCAFF10	4575487	+	NA	NA	NA	NA	NA	NA	R	R	G	A	R	R	R	A	A	R	R	R	R	N	R	R	R	G	R	A	R	A	G	R	R	R	R	R	R	R	A	N	R	A	A	A	R	G	R
SVACCDSCAFF10_5109034	C/T	VACCDSCAFF10	5109034	+	NA	NA	NA	NA	NA	NA	C	C	C	C	C	C	C	N	C	C	C	C	C	C	C	C	C	N	C	Y	C	C	C	C	C	C	C	C	C	C	C	C	N	T	C	C	C	N	C
SVACCDSCAFF10_5373395	C/A	VACCDSCAFF10	5373395	+	NA	NA	NA	NA	NA	NA	C	C	C	C	M	C	C	C	C	C	M	M	M	C	C	C	M	C	M	M	M	C	M	C	C	C	C	C	C	C	M	C	M	M	C	C	C	C	C
SVACCDSCAFF10_6322968	C/T	VACCDSCAFF10	6322968	+	NA	NA	NA	NA	NA	NA	Y	Y	Y	C	Y	Y	Y	T	T	Y	Y	Y	Y	Y	Y	Y	Y	C	Y	C	Y	C	Y	Y	Y	Y	Y	C	Y	Y	Y	C	T	C	T	C	Y	C	Y
SVACCDSCAFF10_6332581	G/C	VACCDSCAFF10	6332581	+	NA	NA	NA	NA	NA	NA	S	S	S	S	S	S	S	G	C	S	S	G	G	S	S	S	S	S	G	S	G	G	S	S	S	S	S	S	S	S	S	S	C	C	S	S	S	G	S
SVACCDSCAFF10_6332604	A/T	VACCDSCAFF10	6332604	+	NA	NA	NA	NA	NA	NA	W	W	W	W	W	W	W	A	T	W	W	A	A	W	W	W	W	W	A	W	A	A	W	W	W	W	W	W	W	W	W	W	T	T	W	W	W	A	W
SVACCDSCAFF10_6332621	C/G	VACCDSCAFF10	6332621	+	NA	NA	NA	NA	NA	NA	S	S	S	G	S	S	S	C	G	S	G	C	S	C	S	S	S	S	C	S	S	S	S	C	S	S	S	S	S	S	S	C	G	S	S	S	S	S	S
SVACCDSCAFF10_6332623	A/C	VACCDSCAFF10	6332623	+	NA	NA	NA	NA	NA	NA	M	M	M	C	M	M	M	A	C	M	C	A	M	A	M	M	M	M	A	M	M	M	M	A	M	M	M	M	M	M	M	A	C	M	M	M	M	M	M
SVACCDSCAFF10_6332624	G/T	VACCDSCAFF10	6332624	+	NA	NA	NA	NA	NA	NA	K	K	K	T	K	K	K	G	T	K	T	G	K	G	K	K	K	K	G	K	K	K	K	G	K	K	K	K	K	K	K	G	T	K	K	K	K	K	K
SVACCDSCAFF10_6332652	G/A	VACCDSCAFF10	6332652	+	NA	NA	NA	NA	NA	NA	R	R	R	A	R	R	R	G	A	R	A	G	R	G	R	R	R	R	G	R	R	R	R	G	R	R	R	R	R	R	R	G	A	R	R	R	R	R	R
SVACCDSCAFF10_6332674	C/A	VACCDSCAFF10	6332674	+	NA	NA	NA	NA	NA	NA	M	M	M	A	M	M	M	C	A	M	A	C	M	C	M	M	M	M	C	M	M	M	M	C	M	M	M	M	M	M	M	C	A	M	M	M	M	M	M
SVACCDSCAFF10_6504332	G/A	VACCDSCAFF10	6504332	+	NA	NA	NA	NA	NA	NA	G	R	G	G	R	G	G	G	N	G	R	R	R	A	G	G	R	G	R	R	A	A	R	G	G	G	G	G	G	G	R	G	A	G	G	G	G	N	G
SVACCDSCAFF10_6504335	G/C	VACCDSCAFF10	6504335	+	NA	NA	NA	NA	NA	NA	G	S	G	G	S	G	G	G	N	G	S	S	S	C	G	G	S	G	S	S	C	C	S	G	G	G	G	G	G	G	S	G	C	G	G	G	G	N	G
SVACCDSCAFF10_6504336	A/T	VACCDSCAFF10	6504336	+	NA	NA	NA	NA	NA	NA	A	A	A	A	A	A	A	A	N	A	A	W	W	A	A	A	W	A	A	A	A	A	A	A	A	A	A	A	A	A	W	A	A	A	A	T	A	N	T
SVACCDSCAFF10_6504342	A/G	VACCDSCAFF10	6504342	+	NA	NA	NA	NA	NA	NA	A	A	A	A	A	A	A	A	N	A	A	R	R	A	A	A	R	A	A	A	A	A	A	A	A	A	A	A	A	A	R	A	A	A	A	G	A	N	G
SVACCDSCAFF10_6720846	C/T	VACCDSCAFF10	6720846	+	NA	NA	NA	NA	NA	NA	C	C	C	T	Y	Y	Y	T	C	C	C	C	C	N	C	T	C	C	Y	C	C	C	Y	Y	C	Y	Y	Y	Y	Y	T	C	N	C	Y	Y	Y	C	Y
SVACCDSCAFF10_9101516	T/C	VACCDSCAFF10	9101516	+	NA	NA	NA	NA	NA	NA	T	T	Y	T	T	T	T	T	Y	T	T	T	Y	T	T	Y	T	T	T	T	Y	T	Y	T	T	T	Y	T	T	T	Y	T	N	T	T	T	T	T	T
SVACCDSCAFF10_9101525	G/A	VACCDSCAFF10	9101525	+	NA	NA	NA	NA	NA	NA	R	R	G	R	R	R	R	G	G	R	R	G	R	G	G	G	R	R	R	R	G	R	G	R	R	R	R	R	R	R	G	G	N	G	R	R	R	G	R
SVACCDSCAFF10_9101553	G/A	VACCDSCAFF10	9101553	+	NA	NA	NA	NA	NA	NA	G	G	R	G	G	G	G	G	R	G	G	G	R	G	G	R	G	G	G	G	R	G	R	G	G	G	R	G	G	G	R	G	N	G	G	G	G	G	G
SVACCDSCAFF10_9692132	C/G	VACCDSCAFF10	9692132	+	NA	NA	NA	NA	NA	NA	S	S	S	S	S	S	S	S	N	S	S	S	S	N	S	S	S	N	S	S	C	C	S	S	S	S	S	C	S	S	S	N	N	S	S	S	S	C	S
SVACCDSCAFF10_9692133	C/T	VACCDSCAFF10	9692133	+	NA	NA	NA	NA	NA	NA	Y	Y	Y	Y	Y	Y	Y	Y	N	Y	Y	Y	Y	N	Y	Y	T	N	Y	Y	C	C	Y	Y	Y	Y	Y	C	Y	Y	Y	N	N	Y	Y	Y	Y	C	Y
SVACCDSCAFF10_9692166	G/A	VACCDSCAFF10	9692166	+	NA	NA	NA	NA	NA	NA	R	R	R	R	R	R	R	R	N	R	R	R	R	N	R	R	R	N	R	R	G	G	R	R	R	R	R	G	R	R	R	N	N	R	R	R	R	G	R
SVACCDSCAFF10_9692173	G/A	VACCDSCAFF10	9692173	+	NA	NA	NA	NA	NA	NA	G	G	G	G	G	G	G	G	N	G	G	G	G	N	G	G	R	N	G	G	G	G	G	G	G	G	G	G	G	G	G	N	N	G	G	G	G	G	G
SVACCDSCAFF10_9692177	C/T	VACCDSCAFF10	9692177	+	NA	NA	NA	NA	NA	NA	C	C	C	C	C	C	C	C	N	C	C	C	C	N	C	C	Y	N	C	C	C	C	C	C	C	C	C	C	C	C	C	N	N	C	C	C	C	C	C
SVACCDSCAFF10_9692190	A/G	VACCDSCAFF10	9692190	+	NA	NA	NA	NA	NA	NA	A	A	A	A	A	A	A	A	N	A	A	A	A	N	A	A	R	N	A	A	A	A	A	A	A	A	A	A	A	A	A	N	N	A	A	A	A	A	A
SVACCDSCAFF10_10150310	G/T	VACCDSCAFF10	10150310	+	NA	NA	NA	NA	NA	NA	K	K	K	K	K	K	K	G	K	K	K	G	K	K	K	G	K	K	K	G	G	G	K	G	K	K	K	G	G	K	K	G	G	K	K	K	K	K	K
SVACCDSCAFF10_10166857	T/A	VACCDSCAFF10	10166857	+	NA	NA	NA	NA	NA	NA	W	W	W	T	W	W	W	T	W	W	W	W	W	W	W	W	W	T	W	T	W	W	W	T	W	W	W	W	W	T	W	T	T	T	W	W	W	T	W
SVACCDSCAFF10_10260151	G/A	VACCDSCAFF10	10260151	+	NA	NA	NA	NA	NA	NA	R	R	R	A	R	R	R	G	G	R	R	R	R	R	R	R	R	R	R	R	R	R	R	G	R	G	R	N	R	R	R	A	R	R	R	R	R	R	R
SVACCDSCAFF10_10260157	G/T	VACCDSCAFF10	10260157	+	NA	NA	NA	NA	NA	NA	K	K	K	G	K	K	K	N	T	K	K	K	K	G	K	K	K	K	K	K	G	G	K	T	K	K	K	N	K	K	K	G	G	G	K	K	K	K	K
SVACCDSCAFF10_10260158	G/C	VACCDSCAFF10	10260158	+	NA	NA	NA	NA	NA	NA	S	S	S	C	S	S	S	G	G	S	S	S	S	S	S	S	S	S	S	S	S	S	S	G	S	G	S	N	S	S	S	C	S	S	S	S	S	S	S
SVACCDSCAFF10_10260189	T/A	VACCDSCAFF10	10260189	+	NA	NA	NA	NA	NA	NA	W	W	W	T	W	W	W	N	A	W	W	W	W	T	W	W	W	W	W	W	T	T	W	A	W	W	W	N	W	W	W	T	T	T	W	W	W	W	W
SVACCDSCAFF10_10301790	G/A	VACCDSCAFF10	10301790	+	NA	NA	NA	NA	NA	NA	R	R	R	R	R	R	R	R	G	R	R	G	R	R	R	R	R	A	R	R	R	R	G	R	R	R	R	R	G	R	R	A	R	R	R	N	R	R	R
SVACCDSCAFF10_10301832	T/C	VACCDSCAFF10	10301832	+	NA	NA	NA	NA	NA	NA	Y	Y	Y	Y	Y	Y	Y	Y	T	Y	Y	T	Y	Y	Y	Y	Y	C	Y	Y	Y	Y	T	Y	Y	Y	Y	Y	T	Y	Y	C	Y	Y	Y	N	Y	Y	Y
SVACCDSCAFF10_10720085	C/G	VACCDSCAFF10	10720085	+	NA	NA	NA	NA	NA	NA	S	S	S	S	C	S	S	C	G	S	C	C	S	G	S	C	C	C	C	C	C	S	S	S	C	S	S	S	S	S	G	G	C	C	S	C	S	G	S
SVACCDSCAFF10_10730925	A/T	VACCDSCAFF10	10730925	+	NA	NA	NA	NA	NA	NA	A	A	T	A	A	T	T	N	N	W	A	A	A	N	W	T	A	W	A	A	A	A	A	A	T	T	W	A	W	A	W	A	N	A	T	A	W	A	A
SVACCDSCAFF10_10730929	C/T	VACCDSCAFF10	10730929	+	NA	NA	NA	NA	NA	NA	Y	Y	C	Y	Y	C	C	N	N	C	Y	Y	Y	N	Y	C	Y	C	T	C	Y	Y	Y	C	C	C	Y	C	Y	C	C	T	N	C	C	Y	Y	C	Y
SVACCDSCAFF10_10730937	T/A	VACCDSCAFF10	10730937	+	NA	NA	NA	NA	NA	NA	T	T	A	T	T	A	A	N	N	W	T	T	T	N	W	A	T	W	T	T	T	T	T	T	A	A	W	T	W	T	W	T	N	T	A	T	W	T	T
SVACCDSCAFF10_10730948	T/C	VACCDSCAFF10	10730948	+	NA	NA	NA	NA	NA	NA	T	T	C	T	T	C	C	N	N	Y	T	T	T	N	Y	C	T	Y	T	T	T	T	T	T	C	C	Y	T	Y	T	Y	T	N	T	C	T	Y	T	T
SVACCDSCAFF10_10730957	T/C	VACCDSCAFF10	10730957	+	NA	NA	NA	NA	NA	NA	Y	Y	T	Y	Y	T	T	N	N	T	Y	Y	Y	N	Y	T	Y	T	C	T	Y	Y	Y	T	T	T	Y	T	Y	Y	Y	C	N	T	T	Y	Y	T	Y
SVACCDSCAFF10_10730958	A/G	VACCDSCAFF10	10730958	+	NA	NA	NA	NA	NA	NA	R	R	A	R	R	A	A	N	N	A	R	R	R	N	R	A	R	R	A	G	R	R	R	G	A	A	R	G	A	R	R	A	N	G	A	R	R	G	R
SVACCDSCAFF10_10972621	G/T	VACCDSCAFF10	10972621	+	NA	NA	NA	NA	NA	NA	G	G	G	G	G	G	G	G	N	G	G	G	G	N	G	G	K	G	G	G	G	G	G	G	G	G	G	G	G	G	G	N	G	G	G	K	G	G	G
SVACCDSCAFF10_11719858	C/T	VACCDSCAFF10	11719858	+	NA	NA	NA	NA	NA	NA	C	C	C	C	C	C	C	C	C	C	C	C	C	C	C	C	C	N	C	Y	C	C	C	C	C	C	C	C	C	C	C	C	C	Y	C	C	C	C	C
SVACCDSCAFF10_11728338	C/T	VACCDSCAFF10	11728338	+	NA	NA	NA	NA	NA	NA	Y	Y	Y	C	Y	Y	Y	Y	T	Y	Y	Y	C	Y	Y	Y	Y	Y	Y	Y	Y	Y	Y	Y	Y	Y	Y	C	Y	Y	Y	T	C	Y	Y	C	Y	Y	Y
SVACCDSCAFF10_14447152	T/C	VACCDSCAFF10	14447152	+	NA	NA	NA	NA	NA	NA	T	T	T	T	Y	T	T	T	T	T	Y	T	Y	T	T	T	Y	T	Y	T	T	Y	Y	T	T	T	T	T	T	T	T	T	T	T	T	T	T	T	T
SVACCDSCAFF10_14447157	G/T	VACCDSCAFF10	14447157	+	NA	NA	NA	NA	NA	NA	G	G	G	G	K	G	G	G	G	G	K	G	K	G	G	G	K	G	K	G	G	K	K	G	G	G	G	G	G	G	G	G	G	G	G	G	G	G	G
SVACCDSCAFF10_14566388	G/T	VACCDSCAFF10	14566388	+	NA	NA	NA	NA	NA	NA	G	G	G	G	G	G	G	G	G	G	G	G	G	G	G	G	G	G	G	G	G	G	G	G	G	G	G	G	G	G	G	N	G	G	G	G	G	G	G
SVACCDSCAFF10_14566409	G/A	VACCDSCAFF10	14566409	+	NA	NA	NA	NA	NA	NA	G	G	G	G	G	G	G	G	G	G	A	G	G	G	G	G	G	G	G	G	G	G	G	G	G	G	G	G	G	G	G	N	G	G	G	G	G	G	G
SVACCDSCAFF10_14588323	A/G	VACCDSCAFF10	14588323	+	NA	NA	NA	NA	NA	NA	R	R	R	R	R	R	R	R	N	R	R	R	R	N	R	R	R	R	R	R	R	G	R	G	R	R	R	R	R	R	R	R	A	R	R	R	R	R	R
SVACCDSCAFF10_14588325	A/T	VACCDSCAFF10	14588325	+	NA	NA	NA	NA	NA	NA	W	W	W	A	A	A	W	A	N	W	A	A	A	N	W	W	A	W	A	A	W	A	A	W	A	A	W	A	W	A	A	W	A	A	A	W	A	A	W
SVACCDSCAFF10_14588336	G/A	VACCDSCAFF10	14588336	+	NA	NA	NA	NA	NA	NA	R	R	R	R	R	R	R	R	N	R	R	R	R	N	R	R	R	R	R	R	R	A	R	A	R	R	R	R	R	R	R	R	G	R	R	R	R	R	R
SVACCDSCAFF10_14588342	A/G	VACCDSCAFF10	14588342	+	NA	NA	NA	NA	NA	NA	R	A	A	R	R	R	R	R	N	R	R	R	R	N	R	R	R	R	R	R	R	G	R	A	R	R	A	R	R	R	R	A	A	R	R	A	R	R	R
SVACCDSCAFF10_14910236	A/G	VACCDSCAFF10	14910236	+	NA	NA	NA	NA	NA	NA	R	N	R	R	R	R	G	N	A	G	R	R	R	N	R	A	R	N	R	R	R	A	G	A	G	A	R	G	A	N	R	A	A	R	A	R	G	N	A
SVACCDSCAFF10_14910244	T/C	VACCDSCAFF10	14910244	+	NA	NA	NA	NA	NA	NA	Y	N	Y	Y	Y	Y	C	N	T	C	Y	Y	Y	N	Y	T	Y	N	Y	Y	Y	T	C	T	C	T	Y	C	T	N	Y	T	T	Y	T	Y	C	N	T
SVACCDSCAFF10_15529282	G/T	VACCDSCAFF10	15529282	+	NA	NA	NA	NA	NA	NA	K	K	K	G	K	G	G	G	G	G	K	K	G	G	G	K	K	G	G	G	G	K	K	N	K	G	G	K	K	G	G	G	T	K	K	G	K	K	K
SVACCDSCAFF10_15965039	C/T	VACCDSCAFF10	15965039	+	NA	NA	NA	NA	NA	NA	Y	Y	Y	Y	Y	Y	Y	C	T	Y	Y	Y	Y	T	Y	Y	Y	N	C	Y	Y	Y	Y	N	Y	Y	Y	C	Y	Y	Y	C	T	Y	Y	N	Y	Y	Y
SVACCDSCAFF10_15969591	T/A	VACCDSCAFF10	15969591	+	NA	NA	NA	NA	NA	NA	T	T	T	T	T	W	W	T	T	T	T	T	T	T	W	T	T	T	T	T	T	T	T	T	T	T	T	T	T	T	T	T	T	T	T	T	W	T	T
SVACCDSCAFF10_15969592	T/G	VACCDSCAFF10	15969592	+	NA	NA	NA	NA	NA	NA	K	K	K	T	K	K	K	K	G	K	K	K	K	K	K	K	K	T	K	K	K	K	K	K	K	K	K	K	K	K	K	T	K	G	K	T	K	K	K
SVACCDSCAFF10_15969621	A/T	VACCDSCAFF10	15969621	+	NA	NA	NA	NA	NA	NA	W	W	W	A	W	W	W	W	T	W	W	W	W	W	W	W	W	A	W	W	W	W	W	W	W	W	W	W	W	W	W	A	W	T	W	A	W	W	W
SVACCDSCAFF10_16452131	G/A	VACCDSCAFF10	16452131	+	NA	NA	NA	NA	NA	NA	G	G	G	G	R	G	G	G	G	G	G	G	R	G	G	G	R	G	G	G	G	G	G	G	G	G	G	G	G	G	G	G	G	G	G	G	G	G	G
SVACCDSCAFF10_17400332	T/C	VACCDSCAFF10	17400332	+	NA	NA	NA	NA	NA	NA	Y	Y	Y	Y	Y	Y	Y	N	Y	Y	Y	Y	Y	Y	Y	Y	Y	Y	Y	Y	Y	Y	Y	Y	Y	Y	Y	T	Y	Y	Y	Y	N	C	Y	Y	Y	Y	Y
SVACCDSCAFF10_17502269	C/A	VACCDSCAFF10	17502269	+	NA	NA	NA	NA	NA	NA	M	M	M	C	M	M	M	N	M	M	M	M	M	C	M	M	M	M	M	M	M	M	M	M	M	M	M	M	M	M	M	N	N	M	M	M	M	M	M
SVACCDSCAFF10_17503216	C/T	VACCDSCAFF10	17503216	+	NA	NA	NA	NA	NA	NA	Y	Y	Y	C	Y	Y	Y	C	T	Y	Y	Y	Y	C	Y	Y	Y	Y	Y	C	Y	Y	C	Y	Y	Y	Y	Y	Y	Y	Y	N	C	Y	C	Y	Y	Y	C
SVACCDSCAFF10_17503221	G/A	VACCDSCAFF10	17503221	+	NA	NA	NA	NA	NA	NA	R	R	R	G	R	R	R	G	A	R	R	R	R	G	R	R	R	R	R	G	R	R	G	R	R	R	R	R	R	R	R	N	G	R	G	R	R	R	G
SVACCDSCAFF10_17503243	C/T	VACCDSCAFF10	17503243	+	NA	NA	NA	NA	NA	NA	C	C	C	C	C	C	C	C	C	C	Y	C	Y	C	C	C	C	C	C	Y	C	Y	C	C	C	C	C	C	C	C	C	C	C	C	C	C	C	C	C
SVACCDSCAFF10_17503256	A/T	VACCDSCAFF10	17503256	+	NA	NA	NA	NA	NA	NA	W	W	W	A	W	W	W	A	T	W	W	W	W	A	W	W	W	W	W	A	W	W	A	W	W	W	W	W	W	W	W	N	A	W	A	W	W	W	A
SVACCDSCAFF10_17580719	A/C	VACCDSCAFF10	17580719	+	NA	NA	NA	NA	NA	NA	M	M	M	M	M	M	M	A	C	M	M	M	M	M	M	M	M	M	M	M	M	M	M	N	M	M	M	M	M	M	M	A	M	M	M	M	M	A	M
SVACCDSCAFF10_17870216	A/G	VACCDSCAFF10	17870216	+	NA	NA	NA	NA	NA	NA	R	R	R	R	R	R	R	R	G	R	R	R	R	A	R	A	R	A	R	R	R	R	R	G	R	R	R	G	R	R	R	A	A	R	R	R	R	R	R
SVACCDSCAFF10_17870232	T/C	VACCDSCAFF10	17870232	+	NA	NA	NA	NA	NA	NA	Y	Y	Y	Y	Y	Y	Y	Y	C	Y	Y	Y	Y	T	Y	T	Y	T	Y	Y	Y	Y	Y	C	Y	Y	Y	C	Y	Y	Y	T	T	Y	Y	Y	Y	Y	Y
SVACCDSCAFF10_17870248	G/A	VACCDSCAFF10	17870248	+	NA	NA	NA	NA	NA	NA	R	R	R	R	R	R	R	R	A	R	R	R	R	G	R	G	R	G	R	R	R	R	R	A	R	R	R	A	R	R	R	G	G	R	R	R	R	R	R
SVACCDSCAFF10_17877047	T/C	VACCDSCAFF10	17877047	+	NA	NA	NA	NA	NA	NA	Y	Y	Y	Y	Y	Y	Y	N	N	Y	Y	C	Y	C	Y	C	Y	C	Y	Y	Y	T	Y	T	Y	Y	Y	N	Y	Y	Y	T	C	Y	Y	Y	Y	Y	Y
SVACCDSCAFF10_17877053	C/T	VACCDSCAFF10	17877053	+	NA	NA	NA	NA	NA	NA	Y	Y	Y	Y	Y	Y	Y	N	N	Y	Y	T	Y	T	Y	T	Y	T	Y	Y	Y	C	Y	C	Y	Y	Y	N	Y	Y	Y	C	T	Y	Y	Y	Y	Y	Y
SVACCDSCAFF10_19480447	C/T	VACCDSCAFF10	19480447	+	NA	NA	NA	NA	NA	NA	Y	Y	Y	C	Y	Y	Y	N	N	Y	Y	Y	Y	T	Y	Y	Y	T	Y	Y	Y	Y	Y	Y	Y	Y	Y	N	Y	Y	C	T	C	N	Y	C	T	C	Y
SVACCDSCAFF10_19480468	A/G	VACCDSCAFF10	19480468	+	NA	NA	NA	NA	NA	NA	R	R	R	A	R	R	R	N	N	R	R	R	R	G	R	R	R	G	R	R	R	R	R	R	R	R	R	N	R	R	A	G	A	N	R	A	G	A	R
SVACCDSCAFF10_20900281	C/T	VACCDSCAFF10	20900281	+	NA	NA	NA	NA	NA	NA	Y	Y	Y	T	Y	Y	Y	T	Y	Y	Y	Y	Y	C	Y	Y	C	C	Y	Y	Y	Y	Y	T	Y	Y	Y	T	Y	Y	Y	N	Y	Y	Y	Y	Y	Y	Y
SVACCDSCAFF10_21271185	G/A	VACCDSCAFF10	21271185	+	NA	NA	NA	NA	NA	NA	R	R	R	R	G	R	R	N	G	R	R	G	R	R	R	G	R	N	R	R	R	R	R	R	R	R	R	G	R	R	G	N	G	G	R	R	R	A	R
SVACCDSCAFF10_21271195	T/A	VACCDSCAFF10	21271195	+	NA	NA	NA	NA	NA	NA	W	W	W	W	T	W	W	N	T	W	W	T	W	W	W	T	W	N	W	W	W	W	W	W	W	W	W	T	W	W	T	N	T	T	W	W	W	A	W
SVACCDSCAFF10_21271206	C/T	VACCDSCAFF10	21271206	+	NA	NA	NA	NA	NA	NA	Y	Y	Y	Y	C	Y	Y	N	C	Y	Y	C	Y	Y	Y	C	Y	N	Y	Y	Y	Y	Y	Y	Y	Y	Y	C	Y	Y	C	N	C	C	Y	Y	Y	T	Y
SVACCDSCAFF10_21271208	G/T	VACCDSCAFF10	21271208	+	NA	NA	NA	NA	NA	NA	K	K	K	K	G	K	K	N	G	K	K	G	K	K	K	G	K	N	K	K	K	K	K	K	K	K	K	G	K	K	G	N	G	G	K	K	K	T	K
SVACCDSCAFF10_21271220	A/G	VACCDSCAFF10	21271220	+	NA	NA	NA	NA	NA	NA	R	R	R	R	A	R	R	N	A	R	R	A	R	R	R	A	R	N	R	R	R	R	R	R	R	R	R	A	R	R	A	N	A	A	R	R	R	G	R
SVACCDSCAFF10_21271230	T/C	VACCDSCAFF10	21271230	+	NA	NA	NA	NA	NA	NA	Y	Y	Y	Y	T	Y	Y	N	T	Y	Y	T	Y	Y	Y	T	Y	N	Y	Y	Y	Y	Y	Y	Y	Y	Y	T	Y	Y	T	N	T	T	Y	Y	Y	C	Y
SVACCDSCAFF10_21271233	T/C	VACCDSCAFF10	21271233	+	NA	NA	NA	NA	NA	NA	Y	Y	Y	Y	T	Y	Y	N	C	Y	Y	T	T	T	T	C	Y	N	Y	T	T	Y	T	Y	Y	Y	Y	C	Y	T	T	N	C	T	Y	Y	Y	T	Y
SVACCDSCAFF10_21887556	G/T	VACCDSCAFF10	21887556	+	NA	NA	NA	NA	NA	NA	K	K	K	K	K	K	K	G	N	K	K	K	K	K	K	K	K	K	K	K	K	K	G	G	T	K	K	K	K	G	K	N	G	G	K	G	K	T	K
SVACCDSCAFF10_21887557	C/T	VACCDSCAFF10	21887557	+	NA	NA	NA	NA	NA	NA	Y	Y	Y	Y	Y	Y	Y	C	N	Y	Y	Y	Y	Y	Y	Y	Y	Y	C	Y	Y	C	C	C	T	Y	Y	Y	Y	C	Y	N	C	C	Y	C	Y	T	Y
SVACCDSCAFF10_21887558	T/C	VACCDSCAFF10	21887558	+	NA	NA	NA	NA	NA	NA	T	T	T	T	T	T	T	T	N	T	T	T	T	T	T	T	T	T	T	T	T	T	T	T	T	T	T	T	T	T	T	N	T	T	T	T	T	T	T
SVACCDSCAFF10_21887559	G/A	VACCDSCAFF10	21887559	+	NA	NA	NA	NA	NA	NA	G	G	G	G	G	G	G	G	N	G	G	G	G	G	G	G	G	G	R	G	G	R	G	G	G	G	G	G	G	G	G	N	G	G	G	G	G	G	G
SVACCDSCAFF10_21887560	G/C	VACCDSCAFF10	21887560	+	NA	NA	NA	NA	NA	NA	G	G	G	G	G	G	G	G	N	G	G	G	G	G	G	G	G	G	G	G	G	G	G	G	G	G	G	G	G	G	G	N	G	G	G	G	G	G	G
SVACCDSCAFF10_21887561	A/T	VACCDSCAFF10	21887561	+	NA	NA	NA	NA	NA	NA	A	A	A	A	A	A	A	A	N	A	A	A	A	A	A	A	A	A	A	A	A	A	A	A	A	A	A	A	A	A	A	N	A	A	A	A	A	A	A
SVACCDSCAFF10_21887562	A/G	VACCDSCAFF10	21887562	+	NA	NA	NA	NA	NA	NA	A	A	A	A	A	A	A	A	N	A	A	A	A	A	A	A	A	A	A	A	A	A	A	A	A	A	A	A	A	A	A	N	A	A	A	A	A	A	A
SVACCDSCAFF10_22624316	G/C	VACCDSCAFF10	22624316	+	NA	NA	NA	NA	NA	NA	S	S	S	S	S	S	S	S	N	S	S	S	S	S	G	S	S	S	S	S	S	S	S	C	S	S	S	S	S	G	S	G	G	C	S	S	S	S	S
SVACCDSCAFF10_22624317	G/C	VACCDSCAFF10	22624317	+	NA	NA	NA	NA	NA	NA	S	S	S	S	S	S	G	N	G	S	S	S	G	G	G	S	S	S	S	S	S	S	S	S	S	S	S	S	S	G	S	C	N	S	S	G	S	S	S
SVACCDSCAFF10_22624318	G/C	VACCDSCAFF10	22624318	+	NA	NA	NA	NA	NA	NA	G	G	G	G	G	G	G	G	N	G	G	G	G	G	G	G	G	G	G	G	S	G	G	G	G	G	G	G	G	G	G	G	G	G	G	G	G	G	G
SVACCDSCAFF10_22624320	G/T	VACCDSCAFF10	22624320	+	NA	NA	NA	NA	NA	NA	K	K	K	K	K	K	K	K	N	K	K	K	K	K	K	K	K	K	G	G	K	G	K	G	K	K	K	K	K	K	K	T	G	G	K	K	K	K	K
SVACCDSCAFF10_22624321	G/T	VACCDSCAFF10	22624321	+	NA	NA	NA	NA	NA	NA	K	K	K	K	G	K	K	N	T	K	K	G	K	T	K	K	K	K	K	G	K	G	K	K	K	K	K	K	K	K	G	G	N	G	K	T	K	K	K
SVACCDSCAFF10_22624325	T/A	VACCDSCAFF10	22624325	+	NA	NA	NA	NA	NA	NA	T	T	T	T	T	T	T	T	N	T	T	T	T	T	T	T	T	T	W	W	T	W	T	T	T	T	T	T	T	T	W	T	A	T	T	T	T	T	T
SVACCDSCAFF10_22624326	T/A	VACCDSCAFF10	22624326	+	NA	NA	NA	NA	NA	NA	T	T	T	T	W	T	T	N	T	T	W	W	T	T	T	T	T	T	W	W	W	W	T	T	T	T	T	T	T	T	W	T	N	W	T	T	T	T	T
SVACCDSCAFF10_22624334	T/C	VACCDSCAFF10	22624334	+	NA	NA	NA	NA	NA	NA	Y	Y	Y	Y	Y	Y	Y	Y	N	Y	Y	Y	Y	Y	Y	Y	Y	Y	Y	Y	Y	Y	Y	C	Y	Y	Y	Y	Y	Y	Y	T	T	C	Y	Y	Y	Y	Y
SVACCDSCAFF10_22624336	G/A	VACCDSCAFF10	22624336	+	NA	NA	NA	NA	NA	NA	R	R	R	R	R	R	R	N	G	R	R	R	R	G	R	R	R	R	R	R	R	R	R	R	R	R	R	R	R	R	R	A	N	R	R	G	R	R	R
SVACCDSCAFF10_22944884	A/C	VACCDSCAFF10	22944884	+	NA	NA	NA	NA	NA	NA	A	A	A	A	A	A	A	N	A	A	M	M	M	N	A	A	A	A	A	A	A	A	M	A	A	A	A	A	A	A	A	A	A	M	A	A	A	M	A
SVACCDSCAFF10_23032665	C/T	VACCDSCAFF10	23032665	+	NA	NA	NA	NA	NA	NA	C	C	C	C	C	C	C	N	C	C	C	C	C	C	C	C	C	C	C	C	C	C	C	C	C	C	C	C	C	C	C	N	C	C	C	C	C	C	C
SVACCDSCAFF10_23032674	G/A	VACCDSCAFF10	23032674	+	NA	NA	NA	NA	NA	NA	G	G	G	G	G	G	G	N	G	G	G	G	G	G	G	G	G	G	G	G	G	G	G	G	G	G	G	G	G	G	G	N	G	G	G	G	G	G	G
SVACCDSCAFF10_23032675	G/A	VACCDSCAFF10	23032675	+	NA	NA	NA	NA	NA	NA	G	G	G	G	G	G	G	N	G	G	G	G	G	G	G	G	G	G	G	G	R	G	G	G	G	G	G	G	G	G	G	N	G	G	G	G	G	G	G
SVACCDSCAFF10_23032677	A/G	VACCDSCAFF10	23032677	+	NA	NA	NA	NA	NA	NA	A	A	A	A	A	A	A	N	A	A	A	A	A	A	A	A	A	A	A	A	A	A	A	A	A	A	A	A	A	A	A	N	R	A	A	A	A	A	A
SVACCDSCAFF10_23032682	A/G	VACCDSCAFF10	23032682	+	NA	NA	NA	NA	NA	NA	A	A	A	A	A	A	A	N	A	A	R	A	A	A	A	A	A	A	A	A	A	A	A	A	R	A	A	A	R	A	A	N	A	A	A	A	A	A	A
SVACCDSCAFF10_23032685	T/C	VACCDSCAFF10	23032685	+	NA	NA	NA	NA	NA	NA	T	T	T	T	Y	T	T	N	T	Y	T	T	T	T	T	T	T	T	T	Y	T	T	T	T	Y	T	T	T	T	T	T	N	T	T	Y	T	T	T	T
SVACCDSCAFF10_23032686	T/C	VACCDSCAFF10	23032686	+	NA	NA	NA	NA	NA	NA	T	T	Y	T	T	T	T	N	T	T	T	T	T	T	T	T	T	T	T	T	T	T	T	T	T	T	T	T	T	T	T	N	T	T	T	T	T	T	T
SVACCDSCAFF10_23032687	T/C	VACCDSCAFF10	23032687	+	NA	NA	NA	NA	NA	NA	T	T	T	Y	T	T	T	N	T	T	T	T	Y	T	T	T	T	T	T	T	T	T	T	T	T	T	T	T	T	T	T	N	T	T	T	T	T	T	T
SVACCDSCAFF10_23032688	A/G	VACCDSCAFF10	23032688	+	NA	NA	NA	NA	NA	NA	A	A	A	A	R	A	A	N	A	A	A	A	A	A	A	A	A	A	A	A	A	A	A	A	A	R	A	A	A	A	R	N	A	A	A	A	A	A	A
SVACCDSCAFF10_23032689	T/C	VACCDSCAFF10	23032689	+	NA	NA	NA	NA	NA	NA	T	T	T	T	T	T	T	N	T	T	T	T	T	C	T	T	T	T	T	T	T	T	T	T	T	T	T	T	T	T	T	N	T	T	T	Y	T	T	T
SVACCDSCAFF10_23032691	A/G	VACCDSCAFF10	23032691	+	NA	NA	NA	NA	NA	NA	A	A	A	A	A	A	A	N	A	A	A	A	A	A	A	A	A	A	R	R	R	A	A	A	R	A	A	A	A	A	A	N	A	A	A	A	A	A	A
SVACCDSCAFF10_23032692	A/G	VACCDSCAFF10	23032692	+	NA	NA	NA	NA	NA	NA	A	A	A	A	A	A	A	N	G	A	A	A	A	A	A	A	A	A	A	A	A	A	R	A	A	A	A	R	A	A	A	N	A	A	R	R	A	A	A
SVACCDSCAFF10_23032694	C/T	VACCDSCAFF10	23032694	+	NA	NA	NA	NA	NA	NA	C	C	C	Y	C	C	C	N	C	C	C	C	C	C	C	C	C	C	C	C	C	C	C	C	C	C	C	C	C	C	C	N	C	C	C	C	C	C	C
SVACCDSCAFF10_23032698	G/A	VACCDSCAFF10	23032698	+	NA	NA	NA	NA	NA	NA	G	G	G	G	G	G	G	N	G	G	G	G	G	G	G	G	G	G	G	G	R	G	G	G	G	G	G	G	G	G	G	N	G	G	G	G	G	G	G
SVACCDSCAFF10_23032701	C/T	VACCDSCAFF10	23032701	+	NA	NA	NA	NA	NA	NA	C	C	C	C	C	C	C	N	C	C	C	C	C	C	C	C	C	C	C	C	C	C	C	C	C	C	C	C	C	C	C	N	C	C	C	C	C	C	C
SVACCDSCAFF10_23032704	G/A	VACCDSCAFF10	23032704	+	NA	NA	NA	NA	NA	NA	G	G	G	G	G	G	G	N	G	G	G	G	G	G	G	G	R	G	R	G	G	G	G	G	G	G	G	G	G	G	G	N	R	G	G	G	G	G	G
SVACCDSCAFF10_23032708	T/C	VACCDSCAFF10	23032708	+	NA	NA	NA	NA	NA	NA	T	T	T	T	T	T	T	N	T	T	T	T	T	T	T	T	T	T	Y	T	T	T	Y	Y	T	Y	T	T	T	T	T	N	Y	T	Y	Y	T	Y	T
SVACCDSCAFF10_23032710	C/T	VACCDSCAFF10	23032710	+	NA	NA	NA	NA	NA	NA	C	C	C	Y	C	C	C	N	C	C	C	C	C	C	C	C	C	Y	C	C	C	C	C	Y	C	C	C	C	C	C	C	N	C	C	C	C	C	C	C
SVACCDSCAFF10_23032713	T/C	VACCDSCAFF10	23032713	+	NA	NA	NA	NA	NA	NA	T	T	T	T	T	T	T	N	T	T	T	T	T	T	T	T	T	T	T	T	T	C	T	T	T	T	T	T	T	T	T	N	T	T	T	T	T	T	T
SVACCDSCAFF10_23032714	A/G	VACCDSCAFF10	23032714	+	NA	NA	NA	NA	NA	NA	A	A	R	A	A	A	A	N	A	A	A	A	A	A	A	A	A	A	A	A	R	A	A	A	A	A	A	A	A	A	A	N	A	R	A	A	A	A	A
SVACCDSCAFF10_23032715	A/G	VACCDSCAFF10	23032715	+	NA	NA	NA	NA	NA	NA	A	A	A	A	A	A	A	N	A	A	A	A	A	A	A	A	A	A	A	A	A	A	A	A	A	A	A	A	A	A	A	N	A	A	A	A	A	A	A
SVACCDSCAFF10_23032716	T/C	VACCDSCAFF10	23032716	+	NA	NA	NA	NA	NA	NA	T	T	T	T	T	T	T	N	T	T	T	Y	T	T	T	Y	T	T	T	Y	T	T	T	T	T	T	T	Y	T	Y	T	N	T	T	T	T	T	T	T
SVACCDSCAFF10_23032718	C/T	VACCDSCAFF10	23032718	+	NA	NA	NA	NA	NA	NA	C	C	C	C	Y	C	C	N	C	C	C	C	C	C	C	C	C	C	C	C	C	C	Y	C	C	C	C	C	C	C	C	N	C	C	C	C	C	C	C
SVACCDSCAFF10_23032723	A/G	VACCDSCAFF10	23032723	+	NA	NA	NA	NA	NA	NA	A	A	A	A	A	A	A	N	A	A	A	A	A	A	A	A	R	A	A	A	A	A	A	A	A	A	A	A	A	A	A	N	A	A	A	A	A	A	A
SVACCDSCAFF10_23055668	G/A	VACCDSCAFF10	23055668	+	NA	NA	NA	NA	NA	NA	R	R	R	R	R	R	R	A	A	R	R	R	R	G	R	R	R	R	R	R	R	R	R	R	R	R	R	R	R	R	R	A	A	G	R	R	R	G	R
SVACCDSCAFF10_23055684	C/T	VACCDSCAFF10	23055684	+	NA	NA	NA	NA	NA	NA	Y	Y	Y	Y	Y	Y	Y	T	T	Y	Y	Y	Y	C	Y	Y	Y	Y	Y	Y	Y	Y	Y	Y	Y	Y	Y	Y	Y	Y	Y	T	T	C	Y	Y	Y	C	Y
SVACCDSCAFF10_23055687	A/G	VACCDSCAFF10	23055687	+	NA	NA	NA	NA	NA	NA	R	R	R	R	R	R	R	G	G	R	R	R	R	A	R	R	R	R	R	R	R	R	R	R	R	R	R	R	R	R	R	G	G	A	R	R	R	A	R
SVACCDSCAFF10_23055701	T/C	VACCDSCAFF10	23055701	+	NA	NA	NA	NA	NA	NA	Y	Y	Y	Y	Y	Y	Y	C	C	Y	Y	Y	Y	T	Y	Y	Y	Y	Y	Y	Y	Y	Y	Y	Y	Y	Y	Y	Y	Y	Y	C	C	T	Y	Y	Y	T	Y
SVACCDSCAFF10_23604872	A/T	VACCDSCAFF10	23604872	+	NA	NA	NA	NA	NA	NA	W	W	A	A	W	W	W	A	N	A	A	W	W	W	W	W	W	W	W	W	W	A	W	N	W	W	W	W	W	A	W	W	T	N	W	A	W	W	W
SVACCDSCAFF10_23709489	C/A	VACCDSCAFF10	23709489	+	NA	NA	NA	NA	NA	NA	M	M	M	M	M	M	M	C	C	M	M	M	M	C	M	M	M	C	M	A	M	M	M	C	M	M	M	A	M	M	M	A	N	M	M	M	M	M	M
SVACCDSCAFF10_23709522	T/C	VACCDSCAFF10	23709522	+	NA	NA	NA	NA	NA	NA	Y	Y	Y	Y	Y	Y	Y	T	T	Y	Y	Y	Y	T	Y	Y	Y	T	Y	C	Y	Y	Y	T	Y	Y	Y	C	Y	Y	Y	C	N	Y	Y	Y	Y	Y	Y
SVACCDSCAFF10_23942010	G/C	VACCDSCAFF10	23942010	+	NA	NA	NA	NA	NA	NA	S	G	S	G	S	G	S	S	S	S	G	S	S	G	S	S	S	S	S	G	S	S	S	S	S	S	S	S	S	S	S	G	G	S	G	G	S	S	S
SVACCDSCAFF10_23942025	C/T	VACCDSCAFF10	23942025	+	NA	NA	NA	NA	NA	NA	Y	Y	Y	C	C	Y	Y	C	C	Y	C	C	C	C	Y	C	Y	C	Y	Y	C	C	C	Y	Y	Y	C	Y	Y	C	Y	T	Y	C	Y	C	Y	C	Y
SVACCDSCAFF10_23942038	A/T	VACCDSCAFF10	23942038	+	NA	NA	NA	NA	NA	NA	W	W	W	W	W	W	W	T	W	W	W	W	W	T	W	W	W	W	W	W	W	W	W	W	W	W	W	W	W	W	W	A	A	W	A	W	W	W	W
SVACCDSCAFF10_24440167	C/T	VACCDSCAFF10	24440167	+	NA	NA	NA	NA	NA	NA	Y	Y	Y	Y	Y	Y	Y	T	Y	Y	Y	Y	Y	Y	Y	Y	C	Y	Y	C	Y	Y	T	Y	Y	Y	Y	Y	Y	Y	Y	Y	Y	Y	Y	T	Y	N	C
SVACCDSCAFF10_24440196	C/T	VACCDSCAFF10	24440196	+	NA	NA	NA	NA	NA	NA	C	Y	C	C	C	C	C	C	C	C	C	C	C	C	C	C	C	C	C	C	C	C	C	C	Y	C	Y	Y	Y	C	C	Y	C	C	C	C	C	C	C
SVACCDSCAFF10_25307655	G/A	VACCDSCAFF10	25307655	+	NA	NA	NA	NA	NA	NA	R	R	R	G	R	R	R	A	G	R	R	A	R	A	R	R	R	G	R	R	R	R	A	A	R	R	R	G	R	G	R	G	R	R	R	A	R	R	R
SVACCDSCAFF10_25307696	C/T	VACCDSCAFF10	25307696	+	NA	NA	NA	NA	NA	NA	Y	Y	Y	C	Y	Y	Y	T	C	Y	Y	T	Y	T	Y	Y	Y	C	Y	Y	Y	Y	T	T	Y	Y	Y	C	Y	C	Y	C	Y	Y	Y	T	Y	Y	Y
SVACCDSCAFF10_25489838	C/A	VACCDSCAFF10	25489838	+	NA	NA	NA	NA	NA	NA	C	M	C	N	C	M	C	N	N	C	C	M	C	M	C	C	M	C	C	C	M	C	C	C	C	C	C	C	C	C	M	N	N	M	C	C	C	C	C
SVACCDSCAFF10_25504768	A/T	VACCDSCAFF10	25504768	+	NA	NA	NA	NA	NA	NA	W	W	W	W	W	T	W	N	N	W	W	W	W	A	W	W	W	N	A	T	W	W	W	A	W	W	W	N	W	W	W	A	A	W	W	W	W	A	W
SVACCDSCAFF10_25505744	C/T	VACCDSCAFF10	25505744	+	NA	NA	NA	NA	NA	NA	C	Y	C	C	Y	Y	C	N	C	C	C	C	C	C	C	C	C	C	C	C	C	C	Y	C	C	C	C	C	C	C	C	C	C	Y	C	C	C	C	C
SVACCDSCAFF10_25858972	T/C	VACCDSCAFF10	25858972	+	NA	NA	NA	NA	NA	NA	Y	Y	Y	T	T	Y	Y	Y	T	Y	T	T	Y	Y	Y	Y	Y	Y	T	Y	T	T	T	Y	Y	Y	Y	Y	Y	Y	Y	C	T	T	C	T	Y	Y	Y
SVACCDSCAFF10_25858975	G/A	VACCDSCAFF10	25858975	+	NA	NA	NA	NA	NA	NA	G	G	G	G	R	G	G	G	G	G	R	G	G	G	G	G	R	G	R	G	R	R	R	G	G	G	G	G	G	G	G	G	A	R	G	G	G	G	G
SVACCDSCAFF10_25858989	T/C	VACCDSCAFF10	25858989	+	NA	NA	NA	NA	NA	NA	T	T	T	T	Y	T	T	T	T	T	Y	T	T	T	T	T	Y	T	Y	T	Y	Y	Y	T	T	T	T	T	T	T	T	T	C	Y	T	T	T	T	T
SVACCDSCAFF10_25957680	A/G	VACCDSCAFF10	25957680	+	NA	NA	NA	NA	NA	NA	A	A	A	A	A	A	A	A	N	A	A	A	A	A	A	A	A	A	R	A	R	A	A	A	A	A	A	A	A	A	A	N	N	A	A	A	A	A	A
SVACCDSCAFF10_26542707	T/A	VACCDSCAFF10	26542707	+	NA	NA	NA	NA	NA	NA	W	W	W	W	W	W	W	T	N	W	W	W	W	W	W	W	W	W	W	W	W	A	W	W	W	W	W	W	T	W	W	N	T	W	W	T	W	A	W
SVACCDSCAFF10_26542719	G/A	VACCDSCAFF10	26542719	+	NA	NA	NA	NA	NA	NA	R	R	R	R	R	R	R	G	N	R	R	R	R	R	R	R	R	R	R	R	R	A	R	R	R	R	R	R	G	R	R	N	G	R	R	G	R	A	R
SVACCDSCAFF10_26679739	T/A	VACCDSCAFF10	26679739	+	NA	NA	NA	NA	NA	NA	T	T	T	T	W	T	T	N	T	T	W	T	W	W	T	T	W	N	W	W	W	W	W	T	T	T	T	T	T	T	T	T	W	T	T	T	W	T	T
SVACCDSCAFF10_26844197	C/T	VACCDSCAFF10	26844197	+	NA	NA	NA	NA	NA	NA	C	C	C	C	Y	C	C	C	C	C	Y	Y	Y	C	C	C	T	C	Y	Y	Y	Y	Y	C	C	C	C	C	C	C	C	N	Y	Y	C	Y	C	C	C
SVACCDSCAFF10_26844199	G/T	VACCDSCAFF10	26844199	+	NA	NA	NA	NA	NA	NA	K	K	K	K	K	K	K	N	G	K	K	K	K	K	K	K	K	G	K	K	K	K	K	K	K	K	K	T	T	K	K	T	G	G	K	G	K	K	K
SVACCDSCAFF10_26844215	G/T	VACCDSCAFF10	26844215	+	NA	NA	NA	NA	NA	NA	G	G	G	G	G	G	G	N	G	G	G	G	G	G	G	G	K	G	G	G	G	G	K	G	G	G	G	G	G	G	G	G	G	G	G	G	G	G	G
SVACCDSCAFF10_26844230	G/A	VACCDSCAFF10	26844230	+	NA	NA	NA	NA	NA	NA	G	G	G	G	G	G	G	G	G	G	G	G	G	G	G	G	G	G	G	G	G	G	G	G	G	G	G	G	G	G	G	N	G	G	G	G	G	G	G
SVACCDSCAFF10_26844237	C/T	VACCDSCAFF10	26844237	+	NA	NA	NA	NA	NA	NA	C	C	C	C	C	C	C	N	C	C	C	C	C	C	C	C	Y	C	C	C	C	C	Y	C	C	C	C	C	C	C	C	C	C	C	C	C	C	C	C
SVACCDSCAFF10_27869661	A/C	VACCDSCAFF10	27869661	+	NA	NA	NA	NA	NA	NA	M	M	M	M	M	M	M	C	A	M	M	M	M	M	M	M	M	M	M	M	M	M	M	M	M	M	M	M	M	M	M	A	A	M	M	M	M	C	M
SVACCDSCAFF10_27869713	A/G	VACCDSCAFF10	27869713	+	NA	NA	NA	NA	NA	NA	R	R	R	R	R	R	R	G	A	R	R	R	R	R	R	R	R	R	R	R	R	R	R	R	R	R	R	R	R	R	R	A	A	R	R	R	R	G	R
SVACCDSCAFF10_27905928	A/C	VACCDSCAFF10	27905928	+	NA	NA	NA	NA	NA	NA	M	M	M	M	M	M	M	A	M	M	M	M	M	M	M	M	M	M	M	M	M	C	M	A	M	M	M	M	M	M	M	N	N	M	M	M	M	A	M
SVACCDSCAFF10_28114609	A/T	VACCDSCAFF10	28114609	+	NA	NA	NA	NA	NA	NA	A	W	W	A	W	W	W	N	A	W	W	W	W	N	W	T	W	W	W	W	W	N	W	A	W	W	W	W	W	W	W	N	N	W	W	W	W	A	W
SVACCDSCAFF10_28114630	T/G	VACCDSCAFF10	28114630	+	NA	NA	NA	NA	NA	NA	T	K	K	T	K	K	K	N	T	K	K	K	K	N	K	G	K	K	K	K	K	N	K	T	K	K	K	K	K	K	K	N	N	K	K	K	K	T	K
SVACCDSCAFF10_28114639	T/A	VACCDSCAFF10	28114639	+	NA	NA	NA	NA	NA	NA	T	W	W	T	W	W	W	N	T	W	W	W	W	N	W	A	W	W	W	W	W	N	W	T	W	W	W	W	W	W	W	N	N	W	W	W	W	T	W
SVACCDSCAFF10_28606876	G/T	VACCDSCAFF10	28606876	+	NA	NA	NA	NA	NA	NA	G	K	G	G	G	G	G	N	G	G	G	K	G	G	G	G	G	G	G	G	G	G	K	G	G	G	K	G	K	K	G	N	G	G	G	G	G	G	K
SVACCDSCAFF10_28606902	C/G	VACCDSCAFF10	28606902	+	NA	NA	NA	NA	NA	NA	S	S	C	C	C	C	C	N	C	S	C	C	C	C	S	S	S	C	C	S	C	C	C	C	C	C	C	S	C	S	C	N	C	S	S	C	S	C	C
SVACCDSCAFF10_28606914	A/G	VACCDSCAFF10	28606914	+	NA	NA	NA	NA	NA	NA	A	R	A	A	A	A	A	N	A	A	R	R	A	A	A	A	A	A	A	A	A	A	R	A	A	A	R	A	R	R	A	N	A	A	A	A	A	A	R
SVACCDSCAFF10_28606916	T/C	VACCDSCAFF10	28606916	+	NA	NA	NA	NA	NA	NA	Y	T	T	T	T	Y	T	N	T	T	T	T	T	Y	T	T	T	T	T	T	T	T	T	T	T	T	T	T	T	T	T	N	T	T	T	Y	T	Y	T
SVACCDSCAFF10_28606922	T/C	VACCDSCAFF10	28606922	+	NA	NA	NA	NA	NA	NA	Y	T	Y	Y	Y	Y	T	N	T	T	Y	T	Y	T	Y	T	Y	T	T	T	T	T	T	T	T	T	T	T	T	T	T	N	Y	T	T	T	T	Y	T
SVACCDSCAFF10_28606924	A/G	VACCDSCAFF10	28606924	+	NA	NA	NA	NA	NA	NA	A	R	A	A	R	A	A	N	A	A	R	R	R	A	A	A	R	A	R	R	R	R	R	A	A	A	R	A	R	R	A	N	R	R	A	A	A	A	R
SVACCDSCAFF10_28618051	C/T	VACCDSCAFF10	28618051	+	NA	NA	NA	NA	NA	NA	Y	Y	Y	Y	C	Y	Y	N	C	Y	Y	C	T	C	Y	T	C	T	Y	Y	Y	Y	Y	C	Y	Y	Y	C	Y	Y	C	C	N	C	T	Y	Y	N	Y
SVACCDSCAFF10_28627249	G/C	VACCDSCAFF10	28627249	+	NA	NA	NA	NA	NA	NA	G	G	G	G	S	G	G	G	G	G	G	G	S	G	G	G	G	G	G	G	G	G	G	N	G	G	G	N	G	G	G	G	N	S	G	G	G	G	G
SVACCDSCAFF10_28627278	G/A	VACCDSCAFF10	28627278	+	NA	NA	NA	NA	NA	NA	R	R	R	R	G	R	R	R	G	R	G	R	G	R	R	R	G	G	G	G	G	G	R	N	R	R	R	N	R	R	R	A	N	G	R	R	R	G	R
SVACCDSCAFF10_28627282	T/G	VACCDSCAFF10	28627282	+	NA	NA	NA	NA	NA	NA	K	K	K	K	T	K	K	K	T	K	T	K	T	K	K	K	T	T	T	T	T	T	K	N	K	K	K	N	K	K	K	G	N	T	K	K	K	T	K
SVACCDSCAFF10_28627294	G/C	VACCDSCAFF10	28627294	+	NA	NA	NA	NA	NA	NA	S	S	S	S	G	S	S	S	G	S	G	S	G	S	S	S	G	G	G	G	G	G	S	N	S	S	S	N	S	S	S	C	N	G	S	S	S	G	S
SVACCDSCAFF10_29037467	T/C	VACCDSCAFF10	29037467	+	NA	NA	NA	NA	NA	NA	T	T	T	T	T	T	T	N	T	T	T	T	T	T	T	T	T	T	T	T	T	T	T	T	T	T	T	T	T	T	T	T	N	T	T	T	T	T	T
SVACCDSCAFF10_29037485	C/T	VACCDSCAFF10	29037485	+	NA	NA	NA	NA	NA	NA	C	C	C	C	C	C	C	C	C	C	C	C	C	C	C	C	C	C	C	C	C	C	C	C	C	C	C	C	C	C	C	C	C	C	C	C	C	C	C
SVACCDSCAFF10_29295091	C/T	VACCDSCAFF10	29295091	+	NA	NA	NA	NA	NA	NA	Y	Y	T	Y	Y	Y	Y	T	T	Y	Y	C	Y	Y	Y	Y	Y	T	Y	Y	Y	Y	Y	Y	Y	Y	Y	Y	Y	Y	Y	N	Y	Y	C	Y	Y	Y	Y
SVACCDSCAFF10_29295101	T/C	VACCDSCAFF10	29295101	+	NA	NA	NA	NA	NA	NA	Y	Y	C	Y	Y	Y	Y	C	C	Y	Y	T	Y	Y	Y	Y	Y	C	Y	Y	Y	Y	Y	Y	Y	Y	Y	Y	Y	Y	Y	N	Y	Y	T	Y	Y	Y	Y
SVACCDSCAFF10_29295106	T/A	VACCDSCAFF10	29295106	+	NA	NA	NA	NA	NA	NA	W	W	A	W	W	W	W	A	A	W	W	T	W	W	W	W	W	A	W	W	W	W	W	W	W	W	W	W	W	W	W	N	W	W	T	W	W	W	W
SVACCDSCAFF10_29569702	A/G	VACCDSCAFF10	29569702	+	NA	NA	NA	NA	NA	NA	R	R	R	R	R	R	R	R	G	R	A	A	R	N	R	R	A	R	R	A	A	A	R	R	R	R	R	G	R	G	R	R	A	R	A	R	R	R	R
SVACCDSCAFF10_29569713	C/T	VACCDSCAFF10	29569713	+	NA	NA	NA	NA	NA	NA	Y	Y	Y	Y	Y	Y	Y	Y	T	Y	Y	Y	Y	N	Y	Y	C	Y	Y	C	C	Y	Y	Y	Y	Y	Y	T	Y	T	Y	Y	Y	Y	C	Y	Y	Y	Y
SVACCDSCAFF10_30234660	G/A	VACCDSCAFF10	30234660	+	NA	NA	NA	NA	NA	NA	R	R	A	R	R	R	R	R	N	R	R	R	R	G	R	R	R	G	G	R	R	G	R	A	R	R	R	G	R	R	R	R	R	R	R	R	R	R	R
SVACCDSCAFF10_30234665	C/G	VACCDSCAFF10	30234665	+	NA	NA	NA	NA	NA	NA	C	S	C	S	C	S	S	C	N	S	S	C	C	G	S	S	S	S	S	C	S	G	S	C	S	S	S	G	C	S	C	C	C	S	S	C	S	S	S
SVACCDSCAFF10_30282177	A/G	VACCDSCAFF10	30282177	+	NA	NA	NA	NA	NA	NA	A	R	A	A	A	R	R	R	N	R	R	A	A	A	A	R	R	R	A	A	A	A	A	N	R	A	R	A	A	R	A	A	A	A	R	A	R	A	R
SVACCDSCAFF10_30961394	C/G	VACCDSCAFF10	30961394	+	NA	NA	NA	NA	NA	NA	S	S	S	S	C	S	G	C	N	S	C	S	C	C	S	S	C	N	S	G	C	C	G	C	S	N	S	C	S	S	S	S	N	S	S	C	S	C	S
SVACCDSCAFF10_30961398	T/C	VACCDSCAFF10	30961398	+	NA	NA	NA	NA	NA	NA	Y	Y	Y	Y	T	Y	C	T	N	Y	T	Y	T	T	Y	Y	T	N	Y	C	T	T	C	T	Y	N	Y	T	Y	Y	Y	Y	N	Y	Y	T	Y	T	Y
SVACCDSCAFF10_30961415	A/G	VACCDSCAFF10	30961415	+	NA	NA	NA	NA	NA	NA	R	A	R	A	A	A	A	A	N	A	A	R	A	A	R	A	A	N	R	A	A	A	G	A	R	N	R	A	R	A	A	A	N	A	A	A	R	A	R
SVACCDSCAFF10_30961451	A/G	VACCDSCAFF10	30961451	+	NA	NA	NA	NA	NA	NA	R	R	R	R	A	R	G	A	N	R	A	R	A	A	R	R	A	N	R	G	A	A	G	A	R	N	R	A	R	R	R	R	N	R	R	A	R	A	R
SVACCDSCAFF10_31229263	T/G	VACCDSCAFF10	31229263	+	NA	NA	NA	NA	NA	NA	T	T	T	T	T	T	T	T	T	T	T	T	T	T	T	T	T	T	T	T	T	T	T	T	T	T	T	T	T	T	K	T	N	T	T	T	T	T	T
SVACCDSCAFF10_31229271	G/A	VACCDSCAFF10	31229271	+	NA	NA	NA	NA	NA	NA	G	G	G	G	G	G	G	G	G	G	G	R	G	G	G	G	G	G	R	R	G	G	R	G	G	G	G	G	R	G	G	G	N	G	G	G	G	G	G
SVACCDSCAFF10_31229275	C/T	VACCDSCAFF10	31229275	+	NA	NA	NA	NA	NA	NA	C	C	Y	C	C	C	C	Y	C	Y	C	Y	C	C	C	C	C	Y	C	Y	Y	C	C	C	Y	Y	Y	C	Y	C	C	C	N	C	C	C	Y	Y	Y
SVACCDSCAFF10_31229276	G/C	VACCDSCAFF10	31229276	+	NA	NA	NA	NA	NA	NA	S	S	S	C	S	S	S	S	S	S	S	S	S	S	S	S	S	S	S	S	S	G	S	S	S	S	S	S	S	S	S	C	N	S	S	S	S	S	S
SVACCDSCAFF10_31431958	C/T	VACCDSCAFF10	31431958	+	NA	NA	NA	NA	NA	NA	C	C	C	C	C	Y	Y	T	N	C	C	C	C	C	Y	C	C	C	C	C	C	C	C	T	C	Y	Y	C	C	C	C	C	N	C	Y	C	C	N	C
SVACCDSCAFF10_31431982	T/A	VACCDSCAFF10	31431982	+	NA	NA	NA	NA	NA	NA	W	T	W	T	T	T	T	T	N	W	W	T	T	T	T	W	T	T	W	T	W	T	T	T	T	T	T	W	T	T	W	W	N	T	T	T	W	N	T
SVACCDSCAFF10_31432001	G/C	VACCDSCAFF10	31432001	+	NA	NA	NA	NA	NA	NA	G	G	G	G	C	G	G	G	N	G	S	S	G	C	G	G	G	G	S	S	G	G	S	G	G	G	G	G	S	G	G	G	N	C	G	G	G	N	G
SVACCDSCAFF10_31432004	G/A	VACCDSCAFF10	31432004	+	NA	NA	NA	NA	NA	NA	G	G	G	G	G	G	G	G	N	G	R	R	G	R	G	G	R	G	R	R	G	A	R	G	G	G	G	G	R	G	G	G	N	R	G	R	G	N	G
SVACCDSCAFF10_31496989	T/C	VACCDSCAFF10	31496989	+	NA	NA	NA	NA	NA	NA	T	T	T	T	Y	T	T	T	T	T	T	Y	T	T	T	T	T	T	T	T	T	T	T	T	T	T	T	T	T	T	T	T	T	T	T	T	T	N	T
SVACCDSCAFF10_31496999	T/C	VACCDSCAFF10	31496999	+	NA	NA	NA	NA	NA	NA	Y	Y	T	T	Y	Y	Y	T	T	T	T	T	T	T	T	Y	T	Y	T	T	Y	T	T	T	T	T	Y	C	T	Y	T	T	T	T	Y	T	T	N	Y
SVACCDSCAFF10_31497015	C/T	VACCDSCAFF10	31497015	+	NA	NA	NA	NA	NA	NA	C	C	C	C	C	C	C	C	C	C	C	C	C	C	C	C	C	C	Y	C	C	C	C	C	Y	C	C	C	Y	C	Y	C	C	C	C	Y	C	N	C
SVACCDSCAFF10_31768662	A/G	VACCDSCAFF10	31768662	+	NA	NA	NA	NA	NA	NA	A	R	R	R	R	R	R	G	A	R	R	R	R	G	A	G	R	A	R	R	R	R	R	A	R	A	R	R	R	R	R	N	A	R	A	R	R	G	A
SVACCDSCAFF10_31768674	C/A	VACCDSCAFF10	31768674	+	NA	NA	NA	NA	NA	NA	C	M	M	M	M	M	M	A	C	M	M	M	M	A	C	A	M	C	M	M	M	M	M	C	M	C	M	M	M	M	M	N	C	M	C	M	M	A	C
SVACCDSCAFF10_31768681	G/A	VACCDSCAFF10	31768681	+	NA	NA	NA	NA	NA	NA	R	R	R	R	G	R	R	G	R	R	R	R	R	G	R	G	R	R	R	R	R	R	R	R	R	R	R	R	R	R	R	G	R	R	R	R	R	G	R
SVACCDSCAFF10_31768704	G/C	VACCDSCAFF10	31768704	+	NA	NA	NA	NA	NA	NA	S	S	S	S	G	S	S	G	S	S	S	S	S	G	S	G	S	S	S	S	S	S	S	S	S	S	S	S	S	S	S	G	S	S	S	S	S	G	S
SVACCDSCAFF10_31768714	T/G	VACCDSCAFF10	31768714	+	NA	NA	NA	NA	NA	NA	T	K	K	K	K	K	K	G	T	K	K	K	K	G	T	G	K	T	K	K	K	K	K	T	K	T	K	K	K	K	K	N	T	K	T	K	K	G	T
SVACCDSCAFF10_32321022	G/A	VACCDSCAFF10	32321022	+	NA	NA	NA	NA	NA	NA	R	R	R	R	R	R	R	G	A	R	R	R	R	R	R	R	R	R	R	R	R	R	R	R	R	R	R	G	R	R	R	N	N	A	R	A	R	R	R
SVACCDSCAFF10_32945838	T/G	VACCDSCAFF10	32945838	+	NA	NA	NA	NA	NA	NA	K	K	K	K	K	K	K	N	K	K	K	K	K	K	K	K	K	T	K	K	K	K	G	K	K	K	K	K	K	K	K	T	T	K	K	K	K	K	K
SVACCDSCAFF10_32945874	C/T	VACCDSCAFF10	32945874	+	NA	NA	NA	NA	NA	NA	Y	Y	Y	Y	C	Y	Y	N	Y	Y	C	C	Y	Y	Y	C	C	Y	C	Y	C	C	C	C	Y	Y	Y	Y	C	Y	C	Y	C	C	Y	Y	Y	C	C
SVACCDSCAFF10_32959904	G/C	VACCDSCAFF10	32959904	+	NA	NA	NA	NA	NA	NA	S	S	S	S	S	S	S	C	C	S	S	G	G	G	S	S	G	C	S	S	S	S	S	G	S	S	S	G	S	G	S	C	C	S	S	S	S	C	C
SVACCDSCAFF10_33197187	G/A	VACCDSCAFF10	33197187	+	NA	NA	NA	NA	NA	NA	G	R	R	G	R	G	A	G	G	R	R	A	R	R	G	G	R	G	R	R	R	A	A	G	G	G	G	N	G	G	R	G	N	A	R	G	G	G	G
SVACCDSCAFF10_33482666	A/T	VACCDSCAFF10	33482666	+	NA	NA	NA	NA	NA	NA	A	A	A	A	W	W	W	A	A	A	A	W	W	A	A	A	W	A	A	W	W	W	A	A	W	A	A	A	A	A	W	A	A	W	W	W	A	A	A
SVACCDSCAFF10_33482670	A/G	VACCDSCAFF10	33482670	+	NA	NA	NA	NA	NA	NA	R	A	A	A	A	A	A	A	A	A	A	A	A	R	A	A	A	A	A	A	A	A	A	R	R	R	A	A	A	A	A	R	A	A	A	A	A	A	A
SVACCDSCAFF10_33482684	C/T	VACCDSCAFF10	33482684	+	NA	NA	NA	NA	NA	NA	Y	Y	Y	T	Y	Y	Y	C	C	Y	Y	Y	Y	Y	Y	Y	Y	T	Y	C	Y	Y	Y	Y	C	Y	Y	Y	Y	Y	Y	C	T	Y	Y	C	Y	Y	Y
SVACCDSCAFF10_33482686	G/A	VACCDSCAFF10	33482686	+	NA	NA	NA	NA	NA	NA	R	R	G	G	R	G	R	R	A	R	G	R	G	G	R	R	G	G	G	G	G	R	G	G	G	G	R	R	G	R	R	G	G	G	R	R	R	R	R
SVACCDSCAFF10_33482706	A/T	VACCDSCAFF10	33482706	+	NA	NA	NA	NA	NA	NA	W	A	A	A	A	A	A	A	A	A	A	A	A	W	A	A	A	A	A	A	A	A	A	W	W	W	A	A	A	A	A	W	A	A	A	A	A	A	A
SVACCDSCAFF10_33482707	A/G	VACCDSCAFF10	33482707	+	NA	NA	NA	NA	NA	NA	R	R	R	A	R	R	R	R	A	R	R	R	R	G	R	R	R	G	R	R	R	R	R	G	R	R	R	R	R	R	R	G	A	R	A	R	R	R	R
SVACCDSCAFF10_33482715	C/T	VACCDSCAFF10	33482715	+	NA	NA	NA	NA	NA	NA	Y	C	C	C	C	C	C	C	C	C	C	C	C	Y	C	C	C	C	C	C	C	C	C	Y	Y	Y	C	C	C	C	C	Y	C	C	C	C	C	C	C
SVACCDSCAFF10_33482719	C/T	VACCDSCAFF10	33482719	+	NA	NA	NA	NA	NA	NA	Y	Y	C	C	Y	C	Y	Y	T	Y	C	Y	C	C	Y	Y	C	C	C	C	C	Y	C	C	C	C	Y	Y	C	Y	Y	C	C	C	Y	Y	Y	Y	Y
SVACCDSCAFF10_33482720	A/T	VACCDSCAFF10	33482720	+	NA	NA	NA	NA	NA	NA	A	A	A	A	A	A	A	A	A	A	A	W	A	W	A	A	A	T	A	A	A	A	W	A	A	W	A	W	A	A	A	A	A	W	A	A	A	A	A
SVACCDSCAFF10_33483061	G/A	VACCDSCAFF10	33483061	+	NA	NA	NA	NA	NA	NA	R	R	R	G	R	G	R	R	G	R	R	R	R	N	R	R	R	N	R	R	R	R	G	R	G	R	R	R	R	R	R	G	G	G	G	R	R	R	R
SVACCDSCAFF10_33483069	C/T	VACCDSCAFF10	33483069	+	NA	NA	NA	NA	NA	NA	Y	Y	Y	C	Y	C	Y	Y	C	Y	Y	Y	Y	N	Y	Y	Y	N	Y	Y	Y	Y	C	Y	C	Y	Y	Y	Y	Y	Y	C	C	C	C	Y	Y	Y	Y
SVACCDSCAFF10_33483070	G/A	VACCDSCAFF10	33483070	+	NA	NA	NA	NA	NA	NA	R	G	G	R	R	R	G	G	G	R	R	R	R	N	G	G	R	N	G	G	G	G	R	G	G	G	G	G	G	G	R	G	G	R	R	R	G	G	G
SVACCDSCAFF10_33483072	G/A	VACCDSCAFF10	33483072	+	NA	NA	NA	NA	NA	NA	G	G	G	G	R	G	G	G	G	R	R	G	G	N	G	G	G	N	G	G	G	G	R	G	G	G	G	G	G	G	R	G	G	G	G	R	G	G	G
SVACCDSCAFF10_33558402	A/G	VACCDSCAFF10	33558402	+	NA	NA	NA	NA	NA	NA	R	R	R	R	R	R	R	G	G	R	R	R	R	A	R	R	R	R	R	R	R	R	R	R	R	R	R	G	R	R	R	G	R	R	R	R	R	R	R
SVACCDSCAFF10_33558434	C/T	VACCDSCAFF10	33558434	+	NA	NA	NA	NA	NA	NA	C	C	C	C	Y	C	C	C	C	C	C	Y	Y	C	C	C	C	C	C	C	C	C	C	C	C	C	C	C	C	C	C	C	C	C	C	C	C	C	C
SVACCDSCAFF10_33619030	C/G	VACCDSCAFF10	33619030	+	NA	NA	NA	NA	NA	NA	S	S	S	S	C	S	S	N	C	C	C	C	S	C	S	S	S	C	S	S	C	C	S	N	S	S	S	S	S	C	C	G	N	S	G	C	S	C	S
SVACCDSCAFF10_33619051	C/T	VACCDSCAFF10	33619051	+	NA	NA	NA	NA	NA	NA	Y	Y	Y	C	C	C	Y	N	Y	Y	Y	Y	C	T	Y	Y	C	Y	Y	Y	Y	Y	C	N	C	Y	Y	Y	Y	Y	Y	C	N	C	C	C	C	Y	Y
SVACCDSCAFF10_33807882	A/G	VACCDSCAFF10	33807882	+	NA	NA	NA	NA	NA	NA	R	R	R	R	R	R	R	A	G	R	G	R	R	G	R	R	R	G	R	R	R	G	N	R	R	R	R	A	R	R	R	N	A	R	R	R	R	R	R
SVACCDSCAFF10_34130020	G/A	VACCDSCAFF10	34130020	+	NA	NA	NA	NA	NA	NA	G	G	G	N	G	G	G	G	G	G	G	G	R	G	G	G	G	G	G	G	G	G	G	G	G	G	G	G	G	G	G	G	N	G	G	G	G	G	G
SVACCDSCAFF10_35366580	A/G	VACCDSCAFF10	35366580	+	NA	NA	NA	NA	NA	NA	R	R	A	A	A	R	R	A	R	A	A	A	A	A	R	A	A	A	A	A	A	A	A	A	A	A	A	A	A	A	A	A	N	A	A	A	A	A	R
SVACCDSCAFF10_35366585	C/T	VACCDSCAFF10	35366585	+	NA	NA	NA	NA	NA	NA	Y	Y	Y	C	Y	Y	Y	C	C	Y	C	Y	C	T	Y	Y	T	C	C	Y	T	C	Y	Y	Y	Y	Y	C	Y	C	Y	Y	N	Y	C	Y	C	Y	Y
SVACCDSCAFF10_35366586	A/G	VACCDSCAFF10	35366586	+	NA	NA	NA	NA	NA	NA	R	R	R	G	R	R	A	G	R	R	R	R	A	A	R	R	A	G	R	R	A	R	R	R	R	R	R	G	R	R	R	R	N	R	G	A	R	R	R
SVACCDSCAFF10_35366589	T/A	VACCDSCAFF10	35366589	+	NA	NA	NA	NA	NA	NA	W	W	T	T	T	W	W	T	W	T	T	T	T	T	W	T	T	T	T	T	T	T	T	T	T	T	T	T	T	T	T	T	N	T	T	T	T	T	W
SVACCDSCAFF10_35366603	C/T	VACCDSCAFF10	35366603	+	NA	NA	NA	NA	NA	NA	C	C	C	C	C	C	C	C	C	C	C	C	C	C	C	C	C	C	C	C	C	C	C	C	C	C	C	C	C	C	C	C	N	C	C	C	C	C	C
SVACCDSCAFF10_35555092	C/T	VACCDSCAFF10	35555092	+	NA	NA	NA	NA	NA	NA	Y	Y	Y	Y	Y	Y	Y	T	C	Y	Y	C	Y	C	Y	Y	Y	C	Y	T	Y	C	C	N	Y	Y	Y	C	Y	T	C	C	C	Y	Y	Y	Y	Y	Y
SVACCDSCAFF10_35555107	A/G	VACCDSCAFF10	35555107	+	NA	NA	NA	NA	NA	NA	R	R	R	R	R	R	R	G	A	R	R	A	R	A	R	R	R	A	R	G	R	A	A	N	R	R	R	A	R	G	A	A	A	R	R	R	R	R	R
SVACCDSCAFF10_35555109	T/A	VACCDSCAFF10	35555109	+	NA	NA	NA	NA	NA	NA	W	W	W	W	W	W	W	A	T	W	W	T	W	T	W	W	W	T	W	A	W	T	T	N	W	W	W	T	W	A	T	T	T	W	W	W	W	W	W
SVACCDSCAFF10_35555125	G/A	VACCDSCAFF10	35555125	+	NA	NA	NA	NA	NA	NA	R	R	R	R	R	R	R	A	G	R	R	G	R	G	R	R	R	G	R	A	R	G	G	N	R	R	R	G	R	A	G	G	G	R	R	R	R	R	R
SVACCDSCAFF10_35555147	A/T	VACCDSCAFF10	35555147	+	NA	NA	NA	NA	NA	NA	W	W	W	W	W	W	W	T	A	W	W	A	W	A	W	W	W	A	W	T	W	A	A	N	W	W	W	A	W	T	A	A	A	W	W	W	W	W	W
SVACCDSCAFF10_35638793	T/A	VACCDSCAFF10	35638793	+	NA	NA	NA	NA	NA	NA	T	W	T	T	W	T	T	W	N	T	W	W	A	N	T	T	A	N	W	W	T	W	W	W	T	W	T	T	T	T	W	N	T	A	T	T	T	T	T
SVACCDSCAFF10_35986836	C/T	VACCDSCAFF10	35986836	+	NA	NA	NA	NA	NA	NA	C	C	C	C	C	C	C	N	C	C	C	C	C	C	C	C	C	C	C	C	C	C	C	C	C	C	C	C	C	C	C	C	N	C	C	C	C	C	C
SVACCDSCAFF10_36988193	G/A	VACCDSCAFF10	36988193	+	NA	NA	NA	NA	NA	NA	G	R	R	A	R	R	R	G	A	R	R	R	R	R	R	R	R	R	R	R	R	A	R	G	R	R	R	G	R	A	R	N	N	A	R	G	G	R	R
SVACCDSCAFF10_36993498	T/C	VACCDSCAFF10	36993498	+	NA	NA	NA	NA	NA	NA	Y	Y	Y	Y	Y	T	Y	N	Y	Y	Y	Y	Y	T	Y	Y	Y	C	Y	Y	Y	Y	Y	T	Y	Y	Y	Y	Y	Y	C	T	T	T	Y	Y	Y	N	Y
SVACCDSCAFF10_36993502	G/A	VACCDSCAFF10	36993502	+	NA	NA	NA	NA	NA	NA	R	R	R	R	R	G	R	N	R	R	R	R	R	G	R	R	R	A	R	R	R	R	R	G	R	R	R	R	R	R	A	G	G	G	R	R	R	N	R
SVACCDSCAFF10_36993507	A/G	VACCDSCAFF10	36993507	+	NA	NA	NA	NA	NA	NA	R	R	R	R	R	A	R	N	R	R	R	R	R	A	R	R	R	G	R	R	R	R	R	A	R	R	R	R	R	R	G	A	A	A	R	R	R	N	R
SVACCDSCAFF10_37000700	G/T	VACCDSCAFF10	37000700	+	NA	NA	NA	NA	NA	NA	K	K	K	K	K	K	K	N	K	K	K	K	K	G	K	K	K	K	K	K	K	K	K	T	K	K	K	K	K	K	K	G	T	T	K	T	K	K	K
SVACCDSCAFF10_37000711	A/C	VACCDSCAFF10	37000711	+	NA	NA	NA	NA	NA	NA	M	M	M	M	M	M	M	N	M	M	M	M	M	A	M	M	M	M	M	M	M	M	M	C	M	M	M	M	M	M	M	A	C	C	M	C	M	M	M
SVACCDSCAFF10_37000712	C/T	VACCDSCAFF10	37000712	+	NA	NA	NA	NA	NA	NA	Y	Y	Y	Y	Y	Y	Y	N	Y	Y	Y	Y	Y	T	Y	Y	Y	Y	Y	Y	Y	Y	Y	C	Y	Y	Y	Y	Y	Y	Y	T	C	C	Y	C	Y	Y	Y
SVACCDSCAFF10_37048459	A/G	VACCDSCAFF10	37048459	+	NA	NA	NA	NA	NA	NA	R	R	G	A	R	R	R	N	R	R	R	R	R	R	R	R	R	R	R	R	R	R	R	A	R	R	R	A	A	R	R	N	R	R	R	A	R	R	R
SVACCDSCAFF10_37150352	C/T	VACCDSCAFF10	37150352	+	NA	NA	NA	NA	NA	NA	Y	Y	Y	Y	Y	Y	Y	C	C	C	Y	Y	Y	T	Y	Y	Y	Y	Y	C	Y	Y	Y	N	Y	Y	Y	C	Y	Y	Y	T	C	T	Y	Y	Y	Y	Y
SVACCDSCAFF10_37150364	T/A	VACCDSCAFF10	37150364	+	NA	NA	NA	NA	NA	NA	T	T	T	T	W	T	T	T	T	T	W	T	T	T	T	T	T	T	T	T	W	T	T	N	T	T	T	T	T	T	T	T	T	T	T	T	T	T	T
SVACCDSCAFF10_37155947	C/T	VACCDSCAFF10	37155947	+	NA	NA	NA	NA	NA	NA	Y	Y	Y	T	Y	Y	Y	C	Y	Y	Y	Y	Y	Y	Y	Y	Y	Y	Y	Y	Y	Y	Y	C	Y	Y	Y	C	Y	Y	Y	Y	N	Y	C	T	Y	T	C
SVACCDSCAFF10_37155949	C/G	VACCDSCAFF10	37155949	+	NA	NA	NA	NA	NA	NA	S	S	S	G	S	S	S	C	S	S	S	S	S	S	S	S	S	S	S	S	S	S	S	C	S	S	S	C	S	S	S	S	N	S	C	G	S	G	C
SVACCDSCAFF10_37155977	A/G	VACCDSCAFF10	37155977	+	NA	NA	NA	NA	NA	NA	R	R	R	G	R	R	R	A	R	R	R	R	R	R	R	R	R	R	R	R	R	R	R	A	R	R	R	A	R	R	R	R	N	R	A	G	R	G	A
SVACCDSCAFF10_37155984	C/A	VACCDSCAFF10	37155984	+	NA	NA	NA	NA	NA	NA	M	M	M	A	M	M	M	C	M	M	M	M	M	M	M	M	M	M	M	M	M	M	M	C	M	M	M	C	M	M	M	M	N	M	C	A	M	A	C
SVACCDSCAFF10_37155986	T/G	VACCDSCAFF10	37155986	+	NA	NA	NA	NA	NA	NA	K	K	K	G	K	K	K	T	K	K	K	K	K	K	K	K	K	K	K	K	K	K	K	T	K	K	K	T	K	K	K	K	N	K	T	G	K	G	T
SVACCDSCAFF10_38004383	G/T	VACCDSCAFF10	38004383	+	NA	NA	NA	NA	NA	NA	G	G	G	G	K	G	G	G	G	G	K	G	K	G	G	G	K	N	K	T	K	K	K	G	G	G	G	G	G	G	G	G	N	K	G	N	G	G	G
SVACCDSCAFF10_38004398	T/A	VACCDSCAFF10	38004398	+	NA	NA	NA	NA	NA	NA	T	T	T	T	W	T	T	T	T	T	W	T	W	T	T	T	W	N	W	A	W	W	W	T	T	T	T	T	T	T	T	T	N	W	T	N	T	T	T
SVACCDSCAFF10_38004420	C/T	VACCDSCAFF10	38004420	+	NA	NA	NA	NA	NA	NA	Y	Y	Y	C	Y	Y	Y	C	C	Y	Y	T	Y	C	Y	Y	Y	N	Y	C	Y	Y	Y	Y	Y	Y	Y	C	Y	Y	T	C	N	Y	Y	N	Y	T	Y
SVACCDSCAFF10_39002811	C/G	VACCDSCAFF10	39002811	+	NA	NA	NA	NA	NA	NA	S	S	S	S	G	S	S	G	S	S	S	S	S	S	S	S	C	G	S	C	C	S	S	S	S	S	S	S	S	S	S	G	N	C	S	S	S	S	S
SVACCDSCAFF10_39159745	C/G	VACCDSCAFF10	39159745	+	NA	NA	NA	NA	NA	NA	S	S	C	C	C	C	S	N	G	S	C	C	C	G	S	S	C	S	C	C	C	C	C	S	S	S	S	C	S	S	G	N	C	C	C	S	S	S	S
SVACCDSCAFF10_39681883	A/G	VACCDSCAFF10	39681883	+	NA	NA	NA	NA	NA	NA	R	R	R	A	R	R	R	N	G	R	R	R	R	N	R	R	R	R	R	R	R	R	R	G	R	R	R	R	R	G	R	G	R	R	R	G	R	R	R
SVACCDSCAFF10_39681892	C/T	VACCDSCAFF10	39681892	+	NA	NA	NA	NA	NA	NA	Y	Y	Y	C	Y	Y	Y	N	T	Y	Y	Y	Y	N	Y	Y	Y	Y	Y	Y	Y	Y	Y	T	Y	Y	Y	Y	Y	T	Y	T	Y	Y	Y	T	Y	Y	Y
SVACCDSCAFF10_39805681	T/C	VACCDSCAFF10	39805681	+	NA	NA	NA	NA	NA	NA	T	T	T	T	T	T	T	N	T	T	Y	T	T	Y	T	T	T	T	Y	Y	Y	C	T	T	T	T	T	N	Y	T	T	T	T	C	T	T	T	T	T
SVACCDSCAFF10_39963222	C/T	VACCDSCAFF10	39963222	+	NA	NA	NA	NA	NA	NA	Y	Y	C	C	T	Y	Y	C	T	Y	Y	Y	Y	C	Y	C	Y	Y	Y	Y	Y	Y	Y	C	Y	Y	Y	C	Y	Y	Y	C	C	Y	Y	Y	Y	Y	C
SVACCDSCAFF100_142614	C/A	VACCDSCAFF100	142614	+	NA	NA	NA	NA	NA	NA	M	M	M	C	M	M	M	M	M	M	M	M	C	M	M	M	M	M	M	M	M	M	C	A	C	M	M	C	M	C	M	N	N	M	M	A	M	C	M
SVACCDSCAFF1009_17285	T/C	VACCDSCAFF1009	17285	+	NA	NA	NA	NA	NA	NA	Y	Y	Y	C	Y	Y	Y	T	T	Y	Y	C	Y	Y	Y	Y	Y	C	Y	Y	Y	Y	Y	T	Y	Y	Y	Y	Y	Y	T	T	N	T	Y	N	Y	T	Y
SVACCDSCAFF101_332844	C/T	VACCDSCAFF101	332844	+	NA	NA	NA	NA	NA	NA	C	C	C	C	Y	C	C	Y	C	C	Y	C	C	Y	C	C	C	C	Y	C	C	Y	Y	C	C	C	C	C	C	C	Y	C	Y	C	C	Y	C	C	C
SVACCDSCAFF1013_16481	G/A	VACCDSCAFF1013	16481	+	NA	NA	NA	NA	NA	NA	R	R	R	R	R	R	R	R	R	R	R	R	R	R	R	R	R	R	R	R	R	R	R	R	R	R	R	R	R	R	R	A	R	R	R	N	R	R	R
SVACCDSCAFF1013_16520	G/A	VACCDSCAFF1013	16520	+	NA	NA	NA	NA	NA	NA	R	R	G	G	G	R	G	G	G	G	G	G	G	G	G	G	G	G	G	G	G	G	G	G	G	G	R	G	G	G	G	G	G	G	G	N	G	R	G
SVACCDSCAFF1013_16533	C/T	VACCDSCAFF1013	16533	+	NA	NA	NA	NA	NA	NA	Y	Y	Y	Y	Y	Y	Y	Y	Y	Y	Y	Y	Y	Y	Y	Y	Y	Y	Y	Y	Y	Y	Y	Y	Y	Y	Y	Y	Y	Y	Y	T	Y	Y	Y	N	Y	Y	Y
SVACCDSCAFF1013_16540	T/G	VACCDSCAFF1013	16540	+	NA	NA	NA	NA	NA	NA	K	K	K	K	K	K	K	K	K	K	K	K	T	K	K	K	K	T	T	K	K	T	K	T	K	K	K	T	T	K	K	N	K	T	K	N	K	K	T
SVACCDSCAFF1016_8721	A/C	VACCDSCAFF1016	8721	+	NA	NA	NA	NA	NA	NA	M	M	M	M	M	M	M	A	A	M	M	M	M	M	M	M	M	M	A	M	M	M	M	M	M	M	M	M	M	A	M	M	A	A	A	M	M	A	M
SVACCDSCAFF1016_8733	T/C	VACCDSCAFF1016	8733	+	NA	NA	NA	NA	NA	NA	Y	Y	Y	Y	Y	Y	T	C	C	Y	Y	Y	Y	Y	Y	Y	Y	T	C	Y	Y	Y	Y	Y	Y	Y	Y	Y	Y	C	Y	Y	C	C	Y	Y	Y	T	Y
SVACCDSCAFF102_99364	A/C	VACCDSCAFF102	99364	+	NA	NA	NA	NA	NA	NA	M	M	A	C	M	M	M	M	A	M	M	M	A	M	M	M	M	N	M	A	M	A	A	N	A	M	A	A	M	M	M	A	C	M	A	A	M	M	M
SVACCDSCAFF102_99371	A/G	VACCDSCAFF102	99371	+	NA	NA	NA	NA	NA	NA	R	R	A	G	R	R	R	R	A	R	R	R	A	R	R	R	R	N	R	A	R	A	A	N	A	R	A	A	R	R	R	A	G	R	A	A	R	R	R
SVACCDSCAFF102_99391	T/C	VACCDSCAFF102	99391	+	NA	NA	NA	NA	NA	NA	Y	Y	T	C	Y	Y	Y	Y	T	Y	Y	Y	T	Y	Y	Y	Y	N	Y	T	Y	T	T	N	T	Y	T	T	Y	Y	Y	T	C	Y	T	T	Y	Y	Y
SVACCDSCAFF1022_14770	G/C	VACCDSCAFF1022	14770	+	NA	NA	NA	NA	NA	NA	S	S	G	S	S	G	S	C	S	S	G	S	S	G	G	G	G	S	G	S	S	G	S	G	G	G	G	S	S	S	S	G	G	G	G	G	S	S	S
SVACCDSCAFF103_359361	T/C	VACCDSCAFF103	359361	+	NA	NA	NA	NA	NA	NA	T	T	T	T	Y	T	T	T	N	T	Y	Y	Y	T	T	T	Y	N	Y	T	Y	Y	T	T	T	T	T	T	T	T	T	T	C	T	T	T	T	T	T
SVACCDSCAFF1032_415	G/A	VACCDSCAFF1032	415	+	NA	NA	NA	NA	NA	NA	G	G	G	G	G	G	G	G	G	G	G	G	G	G	G	G	G	G	G	G	G	G	G	G	G	G	G	G	G	G	G	G	G	G	G	N	G	N	G
SVACCDSCAFF1032_13423	C/T	VACCDSCAFF1032	13423	+	NA	NA	NA	NA	NA	NA	Y	Y	Y	T	Y	Y	Y	C	Y	Y	Y	Y	Y	Y	Y	Y	Y	T	Y	Y	Y	Y	Y	Y	Y	Y	Y	Y	Y	Y	Y	T	N	Y	Y	C	Y	Y	Y
SVACCDSCAFF1034_8200	A/G	VACCDSCAFF1034	8200	+	NA	NA	NA	NA	NA	NA	A	A	A	A	R	A	A	A	N	R	R	R	R	R	A	R	G	A	R	R	R	R	R	N	A	R	A	N	R	R	R	A	A	G	A	G	R	N	A
SVACCDSCAFF1034_8237	A/C	VACCDSCAFF1034	8237	+	NA	NA	NA	NA	NA	NA	A	A	A	A	M	A	A	A	N	M	M	M	M	M	A	M	C	A	M	M	M	M	M	N	A	M	A	N	M	M	M	A	A	C	A	C	M	N	A
SVACCDSCAFF1047_11603	T/C	VACCDSCAFF1047	11603	+	NA	NA	NA	NA	NA	NA	Y	Y	Y	T	T	Y	Y	Y	Y	Y	Y	Y	T	Y	Y	Y	T	C	T	C	Y	T	T	N	Y	Y	Y	N	T	Y	Y	C	Y	T	Y	C	Y	Y	Y
SVACCDSCAFF1047_11640	G/A	VACCDSCAFF1047	11640	+	NA	NA	NA	NA	NA	NA	R	R	R	G	G	R	R	R	R	R	R	R	G	R	R	R	G	A	R	A	R	R	G	N	R	R	R	N	R	R	R	A	A	G	R	A	R	R	R
SVACCDSCAFF1047_11658	C/T	VACCDSCAFF1047	11658	+	NA	NA	NA	NA	NA	NA	Y	Y	Y	C	C	Y	Y	Y	Y	Y	Y	Y	C	Y	Y	Y	C	T	C	T	Y	C	C	N	Y	Y	Y	N	C	Y	Y	T	Y	C	Y	T	Y	Y	Y
SVACCDSCAFF1047_11703	C/T	VACCDSCAFF1047	11703	+	NA	NA	NA	NA	NA	NA	Y	C	C	C	C	C	Y	T	C	Y	Y	C	C	Y	Y	Y	Y	C	Y	C	Y	C	C	C	Y	C	Y	Y	C	C	Y	T	C	C	Y	Y	Y	Y	C
SVACCDSCAFF1047_11748	A/G	VACCDSCAFF1047	11748	+	NA	NA	NA	NA	NA	NA	R	R	R	G	R	R	R	N	R	R	R	R	R	A	R	R	R	R	R	R	R	R	R	R	R	R	R	G	R	R	R	R	A	R	R	A	R	A	R
SVACCDSCAFF1049_4852	T/G	VACCDSCAFF1049	4852	+	NA	NA	NA	NA	NA	NA	K	K	K	G	K	K	K	T	T	K	K	K	K	T	K	G	K	N	K	K	K	T	K	K	K	K	K	K	K	K	K	N	K	K	K	G	K	K	K
SVACCDSCAFF1049_4866	G/C	VACCDSCAFF1049	4866	+	NA	NA	NA	NA	NA	NA	G	G	G	G	S	G	G	G	G	G	S	G	S	G	G	G	G	N	S	S	G	G	S	G	G	G	G	G	G	G	S	N	G	S	G	N	G	G	G
SVACCDSCAFF1049_4872	G/A	VACCDSCAFF1049	4872	+	NA	NA	NA	NA	NA	NA	G	G	G	G	R	G	G	G	G	G	R	G	R	G	G	G	G	N	R	R	G	G	R	G	G	G	G	G	G	G	R	N	G	R	G	N	G	G	G
SVACCDSCAFF1049_9396	A/G	VACCDSCAFF1049	9396	+	NA	NA	NA	NA	NA	NA	R	R	R	A	R	R	R	A	G	R	R	R	R	G	R	G	R	A	R	R	R	R	R	R	R	R	R	R	R	R	R	A	A	A	R	N	R	G	R
SVACCDSCAFF1049_11610	C/A	VACCDSCAFF1049	11610	+	NA	NA	NA	NA	NA	NA	M	M	M	M	M	M	M	M	M	M	M	M	M	C	M	M	M	A	M	M	M	M	M	M	M	M	M	C	M	C	M	N	N	M	C	C	M	M	M
SVACCDSCAFF1049_11650	C/G	VACCDSCAFF1049	11650	+	NA	NA	NA	NA	NA	NA	S	S	S	G	S	S	S	S	S	S	S	C	S	S	S	S	S	G	S	S	S	G	S	N	G	S	S	C	S	G	S	C	G	C	S	S	S	S	S
SVACCDSCAFF1049_11653	G/C	VACCDSCAFF1049	11653	+	NA	NA	NA	NA	NA	NA	S	S	S	S	S	S	S	G	S	S	S	S	S	C	S	S	S	G	G	S	S	S	S	S	S	S	S	C	S	S	S	N	N	S	S	S	S	S	S
SVACCDSCAFF1049_11658	C/A	VACCDSCAFF1049	11658	+	NA	NA	NA	NA	NA	NA	M	M	M	A	M	M	M	M	M	M	M	C	M	M	M	M	M	A	M	M	M	A	M	N	A	M	M	C	M	A	M	C	A	C	M	M	M	M	M
SVACCDSCAFF1049_11668	A/T	VACCDSCAFF1049	11668	+	NA	NA	NA	NA	NA	NA	W	W	W	T	W	W	W	W	W	W	W	A	W	W	W	W	W	T	W	W	W	T	W	N	T	W	W	A	W	T	W	A	T	A	W	W	W	W	W
SVACCDSCAFF1049_14166	G/A	VACCDSCAFF1049	14166	+	NA	NA	NA	NA	NA	NA	R	R	R	G	R	R	R	A	R	R	R	R	R	A	R	R	R	A	R	R	R	R	R	N	R	R	R	A	R	G	G	R	N	N	R	G	R	R	R
SVACCDSCAFF1049_14382	G/C	VACCDSCAFF1049	14382	+	NA	NA	NA	NA	NA	NA	S	S	S	S	S	S	S	C	C	S	S	S	S	G	S	S	C	G	C	S	S	C	S	C	S	S	S	C	G	S	S	G	C	S	S	S	S	C	S
SVACCDSCAFF1049_14398	C/T	VACCDSCAFF1049	14398	+	NA	NA	NA	NA	NA	NA	Y	Y	Y	Y	Y	Y	Y	T	T	Y	Y	Y	Y	C	Y	Y	T	C	T	Y	Y	T	Y	T	Y	Y	Y	T	C	Y	Y	C	T	Y	Y	Y	Y	T	Y
SVACCDSCAFF1049_14423	C/A	VACCDSCAFF1049	14423	+	NA	NA	NA	NA	NA	NA	M	M	M	M	M	M	M	N	A	M	M	M	M	M	M	M	M	C	M	M	M	M	M	M	M	M	M	M	M	M	M	M	M	M	M	C	M	M	M
SVACCDSCAFF1049_14425	G/A	VACCDSCAFF1049	14425	+	NA	NA	NA	NA	NA	NA	R	R	R	R	R	R	R	N	A	R	R	R	R	R	R	R	R	G	R	R	R	R	R	R	R	R	R	R	R	R	R	R	R	R	R	G	R	R	R
SVACCDSCAFF1049_14469	A/T	VACCDSCAFF1049	14469	+	NA	NA	NA	NA	NA	NA	W	W	W	W	W	W	W	W	A	W	W	A	W	A	W	W	W	T	W	W	W	W	W	A	W	W	W	A	W	W	W	N	T	W	W	W	W	W	W
SVACCDSCAFF1049_14476	C/T	VACCDSCAFF1049	14476	+	NA	NA	NA	NA	NA	NA	Y	Y	Y	Y	Y	Y	Y	Y	Y	Y	Y	Y	Y	Y	Y	Y	Y	Y	Y	Y	Y	Y	Y	Y	Y	Y	Y	Y	Y	C	Y	Y	Y	Y	Y	Y	Y	Y	Y
SVACCDSCAFF1049_14479	C/T	VACCDSCAFF1049	14479	+	NA	NA	NA	NA	NA	NA	Y	Y	Y	Y	Y	Y	Y	Y	C	Y	Y	C	Y	C	Y	Y	Y	T	Y	Y	Y	Y	Y	C	Y	Y	Y	C	Y	Y	Y	N	T	Y	Y	Y	Y	Y	Y
SVACCDSCAFF1050_857	G/A	VACCDSCAFF1050	857	+	NA	NA	NA	NA	NA	NA	R	G	G	G	G	R	G	N	G	R	G	G	G	N	G	G	G	G	G	G	G	G	G	G	G	R	R	G	A	A	R	G	G	G	R	A	A	R	R
SVACCDSCAFF1051_1583	C/T	VACCDSCAFF1051	1583	+	NA	NA	NA	NA	NA	NA	Y	Y	Y	Y	Y	Y	C	T	T	Y	Y	Y	Y	C	Y	Y	T	C	Y	Y	Y	T	Y	Y	T	Y	Y	Y	Y	Y	Y	C	T	T	T	Y	Y	C	Y
SVACCDSCAFF1051_1610	A/C	VACCDSCAFF1051	1610	+	NA	NA	NA	NA	NA	NA	A	A	A	A	M	A	A	A	A	A	A	M	A	A	A	A	A	A	A	A	A	A	A	A	A	A	A	A	A	A	A	A	A	A	A	A	A	A	A
SVACCDSCAFF106_59782	C/T	VACCDSCAFF106	59782	+	NA	NA	NA	NA	NA	NA	C	Y	Y	C	C	C	C	Y	Y	Y	C	C	C	Y	Y	Y	C	C	C	C	C	C	C	C	C	Y	Y	C	Y	Y	C	C	C	C	Y	C	Y	C	Y
SVACCDSCAFF106_60133	C/T	VACCDSCAFF106	60133	+	NA	NA	NA	NA	NA	NA	Y	Y	Y	N	Y	Y	Y	C	N	Y	Y	Y	Y	Y	Y	C	Y	N	Y	Y	T	Y	Y	C	Y	Y	Y	T	Y	Y	Y	C	C	Y	Y	C	Y	T	Y
SVACCDSCAFF106_236249	T/A	VACCDSCAFF106	236249	+	NA	NA	NA	NA	NA	NA	W	W	W	T	W	W	W	T	N	W	W	W	T	N	W	W	W	W	W	W	W	T	T	W	T	W	W	T	W	T	W	W	N	W	T	W	W	N	W
SVACCDSCAFF106_236253	T/C	VACCDSCAFF106	236253	+	NA	NA	NA	NA	NA	NA	Y	Y	Y	T	T	T	Y	T	N	T	Y	Y	T	N	Y	Y	Y	Y	Y	Y	Y	T	T	Y	T	Y	Y	T	Y	T	Y	Y	N	Y	T	Y	Y	N	Y
SVACCDSCAFF106_236264	C/G	VACCDSCAFF106	236264	+	NA	NA	NA	NA	NA	NA	S	C	S	C	S	S	S	C	N	C	S	S	C	N	S	C	S	S	S	S	S	C	C	S	C	C	S	C	S	C	S	S	N	S	C	S	S	N	S
SVACCDSCAFF106_513000	T/A	VACCDSCAFF106	513000	+	NA	NA	NA	NA	NA	NA	T	T	A	T	W	W	T	T	W	W	W	T	W	W	T	W	W	A	T	T	W	T	W	W	T	T	W	W	T	W	W	W	T	W	W	W	T	W	W
SVACCDSCAFF106_513026	G/T	VACCDSCAFF106	513026	+	NA	NA	NA	NA	NA	NA	G	G	T	G	K	K	G	G	K	K	K	G	K	K	G	K	K	T	G	G	K	G	K	K	G	G	K	K	G	K	K	K	G	K	K	K	G	K	K
SVACCDSCAFF1074_641	C/T	VACCDSCAFF1074	641	+	NA	NA	NA	NA	NA	NA	Y	Y	Y	Y	C	Y	Y	T	C	Y	Y	Y	Y	C	Y	Y	Y	C	Y	Y	Y	C	C	C	Y	Y	Y	T	Y	Y	Y	Y	C	Y	Y	Y	Y	Y	Y
SVACCDSCAFF1074_655	C/A	VACCDSCAFF1074	655	+	NA	NA	NA	NA	NA	NA	M	M	M	M	C	M	M	A	C	M	M	M	M	C	M	M	M	C	M	M	M	C	C	C	M	M	M	A	M	M	M	M	C	M	M	M	M	M	M
SVACCDSCAFF108_220164	A/G	VACCDSCAFF108	220164	+	NA	NA	NA	NA	NA	NA	R	R	G	A	R	R	R	G	G	R	R	N	R	A	R	R	R	A	R	R	R	A	R	N	R	R	R	R	R	R	R	N	R	R	R	N	R	G	R
SVACCDSCAFF108_220258	C/G	VACCDSCAFF108	220258	+	NA	NA	NA	NA	NA	NA	S	S	S	N	S	S	S	G	C	S	S	S	S	G	S	S	C	S	S	S	S	C	G	G	S	S	S	S	S	S	S	G	N	C	G	C	C	G	S
SVACCDSCAFF108_220259	C/T	VACCDSCAFF108	220259	+	NA	NA	NA	NA	NA	NA	Y	Y	Y	N	Y	Y	Y	T	C	Y	Y	Y	Y	T	Y	Y	C	Y	Y	Y	Y	C	T	T	Y	Y	Y	Y	Y	Y	Y	T	N	C	T	C	C	T	Y
SVACCDSCAFF108_220269	C/T	VACCDSCAFF108	220269	+	NA	NA	NA	NA	NA	NA	Y	Y	Y	N	Y	Y	Y	C	T	Y	Y	Y	Y	C	Y	Y	T	Y	Y	Y	Y	T	C	C	Y	Y	Y	Y	Y	Y	Y	C	N	T	C	T	T	C	Y
SVACCDSCAFF1082_7465	A/G	VACCDSCAFF1082	7465	+	NA	NA	NA	NA	NA	NA	R	R	R	R	R	R	R	A	A	R	R	R	R	A	R	R	R	R	R	R	R	R	R	R	R	R	R	R	R	R	R	R	R	R	R	R	R	R	R
SVACCDSCAFF1082_7487	A/C	VACCDSCAFF1082	7487	+	NA	NA	NA	NA	NA	NA	A	A	A	A	A	A	A	A	A	A	A	A	A	A	A	A	A	A	A	A	A	A	A	A	A	A	A	A	A	A	A	A	A	A	A	A	A	A	A
SVACCDSCAFF1091_11936	G/T	VACCDSCAFF1091	11936	+	NA	NA	NA	NA	NA	NA	G	G	G	G	K	G	G	G	G	G	G	G	G	G	G	G	G	G	G	G	G	G	G	G	G	G	G	G	G	G	G	G	G	G	G	G	G	G	G
SVACCDSCAFF1095_13115	T/C	VACCDSCAFF1095	13115	+	NA	NA	NA	NA	NA	NA	Y	Y	Y	C	Y	Y	Y	Y	T	Y	Y	Y	Y	Y	Y	Y	Y	Y	Y	Y	Y	Y	Y	Y	Y	Y	Y	Y	Y	Y	Y	Y	T	Y	Y	Y	Y	Y	Y
SVACCDSCAFF1095_13146	G/C	VACCDSCAFF1095	13146	+	NA	NA	NA	NA	NA	NA	S	S	S	C	S	S	S	S	G	S	S	S	S	S	S	S	S	S	S	S	S	S	S	S	S	S	S	S	S	S	S	S	G	S	S	S	S	S	S
SVACCDSCAFF1095_15196	C/T	VACCDSCAFF1095	15196	+	NA	NA	NA	NA	NA	NA	C	C	C	C	C	C	C	C	C	C	C	C	C	C	C	C	C	C	C	C	C	C	C	C	C	C	C	C	C	C	C	C	C	C	C	C	C	C	C
SVACCDSCAFF1096_12397	G/A	VACCDSCAFF1096	12397	+	NA	NA	NA	NA	NA	NA	R	R	G	R	G	R	R	A	N	R	R	R	R	G	R	G	R	A	R	R	R	G	G	N	R	R	R	G	R	R	R	R	N	R	R	G	R	R	R
SVACCDSCAFF1096_12421	C/T	VACCDSCAFF1096	12421	+	NA	NA	NA	NA	NA	NA	C	C	C	C	Y	C	C	C	N	C	C	Y	C	C	C	C	C	C	C	C	C	C	Y	N	C	C	C	C	C	C	C	C	N	C	C	C	C	C	C
SVACCDSCAFF1096_12427	A/T	VACCDSCAFF1096	12427	+	NA	NA	NA	NA	NA	NA	A	A	A	A	W	A	A	A	N	A	A	W	A	A	A	A	A	A	A	A	A	A	W	N	A	A	A	A	A	A	A	A	N	A	A	A	A	A	A
SVACCDSCAFF11_18038	A/G	VACCDSCAFF11	18038	+	NA	NA	NA	NA	NA	NA	R	R	R	R	R	R	R	A	A	R	R	R	R	R	R	G	R	R	R	R	R	R	R	R	R	R	R	R	R	R	R	A	R	G	A	R	R	R	R
SVACCDSCAFF11_341887	C/A	VACCDSCAFF11	341887	+	NA	NA	NA	NA	NA	NA	M	M	M	C	M	M	M	C	A	M	M	M	M	M	M	M	M	N	M	C	M	C	M	C	M	M	M	N	M	M	A	M	C	M	M	M	M	M	M
SVACCDSCAFF11_397590	A/G	VACCDSCAFF11	397590	+	NA	NA	NA	NA	NA	NA	R	R	R	R	R	R	R	N	R	R	R	R	R	A	R	A	R	A	R	G	R	R	R	R	R	R	R	G	G	R	R	N	G	R	R	R	R	A	R
SVACCDSCAFF11_397625	C/T	VACCDSCAFF11	397625	+	NA	NA	NA	NA	NA	NA	Y	Y	Y	Y	Y	Y	Y	N	Y	Y	Y	Y	Y	C	Y	C	Y	C	Y	T	Y	Y	Y	Y	Y	Y	Y	T	T	Y	Y	N	T	Y	Y	Y	Y	C	Y
SVACCDSCAFF11_430850	C/G	VACCDSCAFF11	430850	+	NA	NA	NA	NA	NA	NA	C	S	S	G	S	S	S	G	C	S	S	G	S	S	S	S	S	C	S	S	S	S	C	G	S	S	S	G	S	S	S	N	G	S	S	G	S	G	S
SVACCDSCAFF11_761001	C/T	VACCDSCAFF11	761001	+	NA	NA	NA	NA	NA	NA	Y	Y	Y	Y	C	Y	Y	C	T	Y	C	C	C	T	Y	Y	C	T	C	C	Y	Y	C	C	Y	Y	Y	T	Y	Y	Y	N	N	Y	N	T	Y	Y	Y
SVACCDSCAFF11_761002	G/A	VACCDSCAFF11	761002	+	NA	NA	NA	NA	NA	NA	G	G	G	G	R	G	G	G	G	G	G	A	R	G	G	G	R	G	R	G	G	G	R	G	G	G	G	G	G	G	G	N	N	G	N	G	G	G	G
SVACCDSCAFF11_761012	C/T	VACCDSCAFF11	761012	+	NA	NA	NA	NA	NA	NA	Y	Y	C	Y	C	Y	Y	C	C	C	C	C	C	C	Y	Y	C	C	C	C	C	C	C	C	C	Y	C	Y	Y	C	C	N	N	C	N	C	Y	Y	Y
SVACCDSCAFF11_761040	T/C	VACCDSCAFF11	761040	+	NA	NA	NA	NA	NA	NA	Y	Y	Y	Y	Y	Y	Y	T	C	Y	Y	T	Y	C	Y	Y	Y	C	T	Y	C	Y	Y	T	Y	Y	Y	C	Y	Y	Y	N	N	Y	N	C	Y	Y	Y
SVACCDSCAFF11_761044	T/C	VACCDSCAFF11	761044	+	NA	NA	NA	NA	NA	NA	Y	Y	Y	Y	Y	Y	Y	C	T	Y	Y	T	Y	T	Y	Y	Y	T	Y	Y	T	Y	Y	C	Y	Y	Y	T	Y	Y	Y	N	N	Y	N	T	Y	Y	Y
SVACCDSCAFF11_761053	G/C	VACCDSCAFF11	761053	+	NA	NA	NA	NA	NA	NA	S	S	S	S	S	S	S	S	C	S	S	S	S	C	S	S	S	C	S	S	C	S	S	S	S	S	S	S	S	S	S	S	C	S	G	S	S	S	S
SVACCDSCAFF11_761103	G/C	VACCDSCAFF11	761103	+	NA	NA	NA	NA	NA	NA	S	S	S	S	S	S	S	C	C	S	S	S	S	C	S	S	S	N	S	S	C	S	S	C	S	S	S	S	S	S	S	S	C	S	G	S	S	C	S
SVACCDSCAFF11_1273592	G/C	VACCDSCAFF11	1273592	+	NA	NA	NA	NA	NA	NA	G	G	G	G	G	G	G	G	G	G	G	S	G	G	G	G	G	G	G	G	G	G	G	G	G	G	G	G	G	G	G	G	G	G	G	G	G	G	G
SVACCDSCAFF11_1359086	C/T	VACCDSCAFF11	1359086	+	NA	NA	NA	NA	NA	NA	Y	Y	Y	Y	Y	Y	Y	T	T	Y	Y	Y	Y	Y	Y	Y	Y	T	Y	Y	Y	Y	C	Y	Y	Y	Y	T	T	Y	Y	T	T	C	Y	Y	Y	Y	Y
SVACCDSCAFF11_1359092	C/T	VACCDSCAFF11	1359092	+	NA	NA	NA	NA	NA	NA	Y	Y	Y	Y	Y	Y	Y	C	C	Y	Y	Y	Y	Y	Y	Y	Y	C	Y	Y	Y	Y	T	Y	Y	Y	Y	C	C	Y	Y	C	C	T	Y	Y	Y	Y	Y
SVACCDSCAFF11_1359093	A/G	VACCDSCAFF11	1359093	+	NA	NA	NA	NA	NA	NA	R	R	R	R	R	R	R	G	G	R	R	R	R	R	R	R	R	G	R	R	R	R	A	R	R	R	R	G	G	R	R	G	G	A	R	R	R	R	R
SVACCDSCAFF11_1359098	A/T	VACCDSCAFF11	1359098	+	NA	NA	NA	NA	NA	NA	W	W	W	W	W	W	W	A	A	W	W	W	W	W	W	W	W	A	W	W	W	W	T	W	W	W	W	A	A	W	W	A	A	T	W	W	W	W	W
SVACCDSCAFF11_1359099	A/G	VACCDSCAFF11	1359099	+	NA	NA	NA	NA	NA	NA	R	R	R	R	R	R	R	A	A	R	R	R	R	R	R	R	R	A	R	R	R	R	G	R	R	R	R	A	A	R	R	A	A	G	R	R	R	R	R
SVACCDSCAFF11_2411646	A/G	VACCDSCAFF11	2411646	+	NA	NA	NA	NA	NA	NA	R	R	A	G	R	R	R	G	R	R	R	G	A	R	R	R	R	A	R	G	R	A	R	R	R	R	R	A	R	R	R	N	R	N	R	R	R	G	R
SVACCDSCAFF11_2411659	T/C	VACCDSCAFF11	2411659	+	NA	NA	NA	NA	NA	NA	Y	Y	T	C	Y	Y	Y	C	Y	Y	Y	C	T	Y	Y	Y	Y	T	Y	C	Y	T	Y	Y	Y	Y	Y	T	Y	Y	Y	N	Y	N	Y	Y	Y	C	Y
SVACCDSCAFF11_2411687	T/A	VACCDSCAFF11	2411687	+	NA	NA	NA	NA	NA	NA	W	W	T	A	W	W	W	A	W	W	W	A	T	W	W	W	W	T	W	A	W	T	W	W	W	W	W	T	W	W	W	N	W	N	W	W	W	A	W
SVACCDSCAFF11_2771267	A/C	VACCDSCAFF11	2771267	+	NA	NA	NA	NA	NA	NA	M	A	M	A	M	M	A	M	N	M	M	A	A	N	M	M	A	A	M	A	A	M	M	M	M	M	A	A	M	A	A	A	A	A	M	N	M	M	A
SVACCDSCAFF11_2776597	T/C	VACCDSCAFF11	2776597	+	NA	NA	NA	NA	NA	NA	Y	Y	Y	Y	Y	T	Y	Y	T	Y	Y	Y	Y	T	Y	Y	Y	Y	Y	C	Y	Y	Y	Y	Y	Y	Y	C	C	Y	Y	T	Y	Y	Y	T	Y	Y	Y
SVACCDSCAFF11_2776627	A/G	VACCDSCAFF11	2776627	+	NA	NA	NA	NA	NA	NA	R	R	R	R	R	R	R	R	A	R	R	R	R	A	R	R	R	R	R	R	R	R	R	R	R	R	R	R	R	R	R	A	R	R	R	A	R	R	R
SVACCDSCAFF11_2776628	C/G	VACCDSCAFF11	2776628	+	NA	NA	NA	NA	NA	NA	S	S	S	S	S	S	S	S	C	S	S	S	S	C	S	S	S	S	S	S	S	S	S	S	S	S	S	S	S	S	S	C	S	S	S	C	S	S	S
SVACCDSCAFF11_2888091	G/A	VACCDSCAFF11	2888091	+	NA	NA	NA	NA	NA	NA	G	G	G	G	G	G	G	A	G	G	G	G	G	G	G	G	G	N	G	G	G	G	G	R	R	R	R	N	G	R	G	N	G	G	G	G	G	G	R
SVACCDSCAFF11_2888110	A/T	VACCDSCAFF11	2888110	+	NA	NA	NA	NA	NA	NA	W	W	W	W	W	W	W	A	A	W	W	W	A	A	W	A	W	N	W	A	W	W	W	A	W	A	W	N	A	A	W	N	A	A	A	W	A	A	W
SVACCDSCAFF11_2888112	A/G	VACCDSCAFF11	2888112	+	NA	NA	NA	NA	NA	NA	R	R	R	R	R	R	R	A	A	R	R	R	A	A	R	A	R	N	R	A	R	R	R	A	R	A	R	N	A	A	R	N	A	A	A	R	A	A	R
SVACCDSCAFF11_2888120	G/A	VACCDSCAFF11	2888120	+	NA	NA	NA	NA	NA	NA	R	R	R	R	R	R	R	G	G	R	R	R	G	G	R	G	R	N	R	G	R	R	R	G	R	G	R	N	G	G	R	N	G	G	G	R	G	G	R
SVACCDSCAFF11_3834090	C/T	VACCDSCAFF11	3834090	+	NA	NA	NA	NA	NA	NA	C	C	C	C	Y	Y	C	C	C	Y	C	C	Y	Y	C	C	Y	C	C	Y	C	Y	C	C	C	C	C	C	C	Y	Y	C	Y	C	C	Y	C	C	C
SVACCDSCAFF11_3846748	A/G	VACCDSCAFF11	3846748	+	NA	NA	NA	NA	NA	NA	R	R	R	R	R	R	R	R	A	R	R	R	A	R	R	R	R	R	R	R	R	R	R	A	A	R	R	A	R	R	R	A	R	R	R	R	A	R	R
SVACCDSCAFF11_3857942	C/T	VACCDSCAFF11	3857942	+	NA	NA	NA	NA	NA	NA	Y	Y	Y	T	C	Y	Y	N	C	C	Y	Y	C	N	Y	T	Y	Y	Y	Y	Y	C	Y	Y	Y	Y	Y	C	Y	Y	Y	N	C	N	T	N	Y	N	Y
SVACCDSCAFF11_3857949	A/G	VACCDSCAFF11	3857949	+	NA	NA	NA	NA	NA	NA	A	A	A	A	A	A	A	N	A	A	A	R	R	N	A	A	A	A	A	A	A	A	R	R	A	A	A	A	A	A	A	N	A	N	A	N	A	N	A
SVACCDSCAFF11_3857984	C/A	VACCDSCAFF11	3857984	+	NA	NA	NA	NA	NA	NA	M	M	M	M	A	C	M	C	M	M	M	C	M	M	M	C	M	M	M	M	M	M	M	M	M	M	M	C	M	M	M	M	C	M	M	M	M	M	M
SVACCDSCAFF11_3857985	G/T	VACCDSCAFF11	3857985	+	NA	NA	NA	NA	NA	NA	K	K	K	K	T	G	K	G	K	K	K	G	K	K	K	G	K	K	K	K	K	K	K	K	K	K	K	G	K	K	K	K	G	K	K	K	K	K	K
SVACCDSCAFF11_4246430	A/G	VACCDSCAFF11	4246430	+	NA	NA	NA	NA	NA	NA	R	R	R	R	R	R	R	N	A	R	R	R	R	A	R	R	R	R	R	A	R	R	R	R	R	R	R	R	R	R	R	G	R	A	R	R	R	A	R
SVACCDSCAFF11_4246432	T/C	VACCDSCAFF11	4246432	+	NA	NA	NA	NA	NA	NA	Y	Y	Y	Y	Y	Y	Y	N	C	Y	Y	T	Y	C	Y	Y	Y	Y	Y	Y	Y	Y	T	Y	Y	Y	Y	Y	Y	Y	Y	T	Y	Y	Y	Y	Y	C	Y
SVACCDSCAFF11_4246442	C/T	VACCDSCAFF11	4246442	+	NA	NA	NA	NA	NA	NA	Y	Y	Y	Y	Y	Y	Y	N	C	Y	Y	Y	Y	C	Y	Y	Y	Y	Y	C	Y	Y	Y	Y	Y	Y	Y	Y	Y	Y	Y	T	Y	C	Y	Y	Y	C	Y
SVACCDSCAFF11_4655359	G/A	VACCDSCAFF11	4655359	+	NA	NA	NA	NA	NA	NA	R	R	R	R	R	R	R	G	R	R	R	R	R	R	R	R	R	G	R	R	R	R	R	G	R	R	R	R	R	R	R	A	G	R	G	A	R	R	R
SVACCDSCAFF11_4655361	A/G	VACCDSCAFF11	4655361	+	NA	NA	NA	NA	NA	NA	R	R	R	R	R	R	R	A	R	R	R	R	R	R	R	R	R	A	R	R	R	R	R	A	R	R	R	R	R	R	R	G	A	R	A	G	R	R	R
SVACCDSCAFF11_4655370	T/G	VACCDSCAFF11	4655370	+	NA	NA	NA	NA	NA	NA	K	K	K	K	K	K	K	T	K	K	K	K	K	K	K	K	K	T	K	K	K	K	K	T	K	K	K	K	K	K	K	G	T	K	T	G	K	K	K
SVACCDSCAFF11_4838017	C/T	VACCDSCAFF11	4838017	+	NA	NA	NA	NA	NA	NA	Y	Y	Y	T	C	Y	Y	C	C	Y	Y	C	C	Y	Y	C	C	Y	Y	Y	Y	Y	Y	Y	Y	Y	Y	Y	Y	Y	Y	C	T	Y	Y	T	Y	Y	Y
SVACCDSCAFF11_4838018	G/T	VACCDSCAFF11	4838018	+	NA	NA	NA	NA	NA	NA	K	G	G	K	G	G	G	G	G	K	K	G	G	G	K	G	G	G	K	K	K	K	G	K	K	G	K	G	G	G	K	G	K	K	K	K	K	G	K
SVACCDSCAFF11_4838022	A/C	VACCDSCAFF11	4838022	+	NA	NA	NA	NA	NA	NA	M	M	M	C	A	M	M	A	A	M	M	A	A	M	M	A	A	M	M	M	M	M	M	M	M	M	M	M	M	M	M	A	C	M	M	C	M	M	M
SVACCDSCAFF11_4838024	G/A	VACCDSCAFF11	4838024	+	NA	NA	NA	NA	NA	NA	R	R	R	A	G	R	R	G	G	R	R	G	G	R	R	G	G	R	R	R	R	R	R	R	R	R	R	R	R	R	R	G	A	R	R	A	R	R	R
SVACCDSCAFF11_4838028	C/T	VACCDSCAFF11	4838028	+	NA	NA	NA	NA	NA	NA	C	Y	Y	Y	C	Y	Y	C	C	C	C	C	C	Y	Y	C	C	Y	C	C	C	Y	Y	Y	Y	C	Y	Y	Y	Y	C	C	Y	Y	C	Y	C	Y	C
SVACCDSCAFF11_4838034	C/T	VACCDSCAFF11	4838034	+	NA	NA	NA	NA	NA	NA	Y	C	C	Y	C	C	C	C	C	Y	Y	C	C	C	Y	C	C	C	Y	Y	Y	Y	C	Y	Y	C	Y	C	C	C	Y	C	Y	Y	Y	Y	Y	C	Y
SVACCDSCAFF11_4838035	G/A	VACCDSCAFF11	4838035	+	NA	NA	NA	NA	NA	NA	G	R	R	R	G	R	R	G	G	G	G	G	G	R	R	G	G	R	G	G	G	R	R	R	R	G	R	R	R	R	G	G	R	R	G	R	G	R	G
SVACCDSCAFF11_4838043	G/A	VACCDSCAFF11	4838043	+	NA	NA	NA	NA	NA	NA	R	G	G	R	G	G	G	G	G	R	R	G	G	G	R	G	G	G	R	R	R	R	G	R	R	G	R	G	G	G	R	G	R	R	R	R	R	G	R
SVACCDSCAFF11_5343404	G/A	VACCDSCAFF11	5343404	+	NA	NA	NA	NA	NA	NA	R	R	G	N	G	G	R	G	N	G	G	G	G	G	G	R	G	N	G	G	G	G	G	N	G	G	G	N	G	R	G	N	G	G	G	G	G	G	G
SVACCDSCAFF11_5343413	G/A	VACCDSCAFF11	5343413	+	NA	NA	NA	NA	NA	NA	G	G	G	N	G	G	G	G	G	G	G	G	G	R	G	G	G	N	G	G	G	G	G	G	G	G	G	N	G	G	R	N	R	G	G	G	G	G	G
SVACCDSCAFF11_5343414	G/A	VACCDSCAFF11	5343414	+	NA	NA	NA	NA	NA	NA	R	R	R	N	G	A	R	A	N	R	G	G	G	R	A	R	G	N	G	G	G	G	G	N	A	R	A	N	R	R	R	N	G	G	A	G	R	A	A
SVACCDSCAFF11_5343416	T/A	VACCDSCAFF11	5343416	+	NA	NA	NA	NA	NA	NA	T	T	T	N	T	T	T	T	N	T	T	T	T	T	T	T	T	N	T	T	T	T	T	N	T	T	T	N	T	T	T	N	T	T	T	A	T	T	T
SVACCDSCAFF11_5343419	C/T	VACCDSCAFF11	5343419	+	NA	NA	NA	NA	NA	NA	C	C	C	N	C	C	C	C	N	Y	C	C	C	C	C	C	C	N	C	C	C	C	C	N	C	C	C	N	C	C	Y	N	C	C	C	C	C	C	C
SVACCDSCAFF11_5343431	C/G	VACCDSCAFF11	5343431	+	NA	NA	NA	NA	NA	NA	C	C	C	N	S	C	C	C	N	C	S	S	S	C	C	C	S	N	S	S	S	S	C	N	C	C	C	N	C	C	C	N	C	G	C	C	C	C	C
SVACCDSCAFF11_5343443	G/A	VACCDSCAFF11	5343443	+	NA	NA	NA	NA	NA	NA	A	A	R	N	G	A	A	A	N	R	G	G	G	A	A	A	G	N	G	G	G	G	G	N	A	R	A	N	A	R	R	N	R	G	A	A	R	A	A
SVACCDSCAFF11_5343447	A/T	VACCDSCAFF11	5343447	+	NA	NA	NA	NA	NA	NA	A	A	A	N	A	A	A	A	A	A	A	A	A	W	A	A	A	N	A	A	A	A	A	A	A	A	A	N	A	A	W	N	W	A	A	A	A	A	A
SVACCDSCAFF11_6576767	A/T	VACCDSCAFF11	6576767	+	NA	NA	NA	NA	NA	NA	W	W	W	W	W	W	W	W	A	W	W	W	W	T	W	W	T	A	W	W	W	T	W	W	W	W	W	A	W	W	W	A	T	W	W	W	W	A	W
SVACCDSCAFF11_6820922	C/G	VACCDSCAFF11	6820922	+	NA	NA	NA	NA	NA	NA	S	S	G	S	S	S	S	N	G	S	S	S	S	C	S	S	S	C	S	S	S	N	S	C	S	S	S	S	S	S	C	G	G	S	S	G	S	S	S
SVACCDSCAFF11_6820933	A/G	VACCDSCAFF11	6820933	+	NA	NA	NA	NA	NA	NA	R	R	G	R	R	R	R	N	G	R	R	R	R	A	R	R	R	A	R	R	R	N	R	A	R	R	R	R	R	R	A	G	G	R	R	G	R	R	R
SVACCDSCAFF11_6820940	C/A	VACCDSCAFF11	6820940	+	NA	NA	NA	NA	NA	NA	M	M	A	M	M	M	M	N	A	M	M	M	M	C	M	M	M	C	M	M	M	N	M	C	M	M	M	M	M	M	C	A	A	M	M	A	M	M	M
SVACCDSCAFF11_7438022	G/A	VACCDSCAFF11	7438022	+	NA	NA	NA	NA	NA	NA	R	R	R	G	R	R	R	G	G	R	R	R	R	G	R	G	R	R	R	R	R	G	R	R	R	A	R	R	R	R	R	G	G	R	R	A	R	R	R
SVACCDSCAFF11_8005948	G/A	VACCDSCAFF11	8005948	+	NA	NA	NA	NA	NA	NA	R	R	R	R	R	R	R	N	A	R	R	R	R	G	R	R	R	R	R	R	R	N	G	R	R	R	R	A	R	G	R	N	A	A	R	G	R	A	R
SVACCDSCAFF11_8005952	C/A	VACCDSCAFF11	8005952	+	NA	NA	NA	NA	NA	NA	M	M	M	M	M	M	M	N	A	M	M	M	M	C	M	M	M	M	M	M	M	N	C	M	M	M	M	A	M	C	M	N	A	A	M	C	M	A	M
SVACCDSCAFF11_8005986	T/G	VACCDSCAFF11	8005986	+	NA	NA	NA	NA	NA	NA	K	K	K	K	K	K	K	N	G	K	K	K	K	T	K	K	K	K	K	K	K	N	T	K	K	K	K	G	K	T	K	N	G	G	K	T	K	G	K
SVACCDSCAFF11_8846837	G/A	VACCDSCAFF11	8846837	+	NA	NA	NA	NA	NA	NA	R	R	R	R	R	R	R	R	G	R	R	R	G	A	R	R	R	R	R	R	R	G	R	N	R	R	R	G	R	R	R	G	R	R	R	R	R	G	R
SVACCDSCAFF11_8930682	C/T	VACCDSCAFF11	8930682	+	NA	NA	NA	NA	NA	NA	Y	T	Y	T	Y	Y	Y	N	C	T	Y	Y	Y	C	Y	Y	Y	Y	Y	Y	Y	Y	Y	Y	T	Y	Y	T	Y	Y	Y	N	C	Y	Y	Y	Y	Y	Y
SVACCDSCAFF11_8930712	C/A	VACCDSCAFF11	8930712	+	NA	NA	NA	NA	NA	NA	M	A	M	A	M	M	M	N	C	A	M	M	M	C	M	M	M	M	M	M	M	M	M	M	A	M	M	A	M	M	M	N	C	M	M	M	M	M	M
SVACCDSCAFF11_9739231	T/A	VACCDSCAFF11	9739231	+	NA	NA	NA	NA	NA	NA	W	W	A	A	W	W	T	N	T	W	W	W	W	T	W	W	W	N	W	W	W	W	A	W	W	W	W	A	T	W	W	N	W	W	W	T	W	A	W
SVACCDSCAFF11_9792239	T/A	VACCDSCAFF11	9792239	+	NA	NA	NA	NA	NA	NA	T	T	T	T	T	T	T	T	T	T	T	T	T	T	W	W	T	W	T	T	T	T	T	T	T	T	T	T	W	T	T	T	T	T	T	T	T	T	T
SVACCDSCAFF11_9792240	A/C	VACCDSCAFF11	9792240	+	NA	NA	NA	NA	NA	NA	M	M	M	C	M	M	M	C	A	M	M	M	M	M	M	M	M	M	M	M	M	M	M	M	M	M	M	M	M	M	A	M	A	M	C	M	M	M	M
SVACCDSCAFF11_9792251	G/T	VACCDSCAFF11	9792251	+	NA	NA	NA	NA	NA	NA	K	K	K	G	K	K	K	G	T	K	K	K	K	K	K	K	K	K	K	K	K	K	K	K	K	K	K	K	K	K	T	K	T	K	G	K	K	K	K
SVACCDSCAFF11_10407398	C/G	VACCDSCAFF11	10407398	+	NA	NA	NA	NA	NA	NA	S	S	S	S	S	S	S	S	C	S	S	S	S	S	S	S	S	C	S	G	S	S	S	S	S	S	S	G	S	S	S	G	C	S	S	S	S	S	S
SVACCDSCAFF11_10799595	A/G	VACCDSCAFF11	10799595	+	NA	NA	NA	NA	NA	NA	R	R	R	A	R	R	R	R	R	R	R	R	R	R	R	R	R	R	R	R	R	R	R	R	R	R	R	R	R	R	R	R	R	R	R	R	R	R	R
SVACCDSCAFF11_10799602	C/A	VACCDSCAFF11	10799602	+	NA	NA	NA	NA	NA	NA	M	C	C	C	C	M	C	C	C	C	C	C	C	M	M	M	C	C	C	C	C	C	C	M	C	M	C	C	M	C	M	M	C	C	M	M	C	C	C
SVACCDSCAFF11_11161660	A/T	VACCDSCAFF11	11161660	+	NA	NA	NA	NA	NA	NA	W	W	W	W	W	W	W	W	N	W	W	W	W	A	W	W	W	W	W	W	W	W	W	A	W	W	W	W	W	W	W	N	T	W	W	T	W	W	W
SVACCDSCAFF11_11161690	G/A	VACCDSCAFF11	11161690	+	NA	NA	NA	NA	NA	NA	R	R	R	R	R	R	R	R	N	R	R	R	G	A	R	R	R	R	R	R	R	R	R	A	R	R	R	R	R	R	R	N	G	R	R	G	R	R	R
SVACCDSCAFF11_11161692	C/T	VACCDSCAFF11	11161692	+	NA	NA	NA	NA	NA	NA	C	C	C	C	Y	C	C	C	N	C	Y	C	Y	C	C	C	Y	C	Y	Y	Y	C	Y	C	C	C	C	C	C	C	C	N	C	Y	C	C	C	C	C
SVACCDSCAFF11_11161712	C/T	VACCDSCAFF11	11161712	+	NA	NA	NA	NA	NA	NA	Y	Y	Y	Y	Y	Y	Y	Y	N	Y	Y	Y	C	T	Y	Y	Y	Y	Y	Y	Y	Y	Y	T	Y	Y	Y	Y	Y	Y	Y	N	C	Y	Y	C	Y	Y	Y
SVACCDSCAFF11_11220171	G/T	VACCDSCAFF11	11220171	+	NA	NA	NA	NA	NA	NA	K	K	K	G	G	K	K	G	G	K	G	K	K	G	G	K	K	G	G	G	K	G	G	G	K	K	K	G	G	K	G	G	G	K	K	K	K	G	K
SVACCDSCAFF11_11220179	G/C	VACCDSCAFF11	11220179	+	NA	NA	NA	NA	NA	NA	S	S	S	G	G	S	S	G	G	S	G	S	S	G	G	S	S	G	G	G	S	G	G	G	S	S	S	G	G	S	G	G	G	S	S	S	S	G	S
SVACCDSCAFF11_11220194	T/G	VACCDSCAFF11	11220194	+	NA	NA	NA	NA	NA	NA	K	K	K	T	T	K	K	T	T	K	T	K	K	T	T	K	K	T	T	T	K	T	T	T	K	K	K	T	T	K	T	T	T	K	K	K	K	T	K
SVACCDSCAFF11_11220195	A/C	VACCDSCAFF11	11220195	+	NA	NA	NA	NA	NA	NA	M	M	M	A	A	M	M	A	A	M	A	M	M	A	A	M	M	A	A	A	M	A	A	A	M	M	M	A	A	M	A	A	A	M	M	M	M	A	M
SVACCDSCAFF11_11220196	T/C	VACCDSCAFF11	11220196	+	NA	NA	NA	NA	NA	NA	Y	Y	Y	T	T	Y	Y	T	T	Y	T	Y	Y	T	T	Y	Y	T	T	T	Y	T	T	T	Y	Y	Y	T	T	Y	T	T	T	Y	Y	Y	Y	T	Y
SVACCDSCAFF11_11368489	G/A	VACCDSCAFF11	11368489	+	NA	NA	NA	NA	NA	NA	R	R	G	G	G	R	R	G	G	R	R	G	G	A	R	R	G	G	R	G	G	G	G	G	R	R	R	G	R	G	R	R	N	G	R	G	G	R	R
SVACCDSCAFF11_11749849	A/G	VACCDSCAFF11	11749849	+	NA	NA	NA	NA	NA	NA	A	A	A	A	R	A	A	A	A	A	A	R	A	A	A	A	A	A	A	A	A	A	A	A	A	A	A	A	A	A	A	N	A	A	A	A	A	A	A
SVACCDSCAFF11_12137731	C/T	VACCDSCAFF11	12137731	+	NA	NA	NA	NA	NA	NA	Y	Y	Y	Y	Y	Y	C	N	C	Y	Y	Y	Y	C	Y	C	Y	Y	Y	T	Y	Y	Y	T	Y	T	Y	C	Y	Y	Y	N	C	Y	Y	C	Y	Y	Y
SVACCDSCAFF11_12191331	C/T	VACCDSCAFF11	12191331	+	NA	NA	NA	NA	NA	NA	C	Y	Y	N	Y	C	Y	Y	Y	Y	Y	C	Y	C	Y	Y	Y	Y	Y	Y	Y	Y	Y	N	Y	Y	Y	T	C	C	Y	C	T	Y	C	Y	Y	C	Y
SVACCDSCAFF11_14219819	C/T	VACCDSCAFF11	14219819	+	NA	NA	NA	NA	NA	NA	C	C	C	C	C	C	C	C	C	C	C	C	C	C	C	C	C	C	C	Y	C	C	C	C	C	C	C	C	C	C	C	N	C	C	C	C	C	C	C
SVACCDSCAFF11_14685972	T/G	VACCDSCAFF11	14685972	+	NA	NA	NA	NA	NA	NA	K	K	G	K	K	K	K	N	G	K	K	K	K	G	K	K	K	N	K	K	K	K	K	G	K	K	K	K	K	K	K	G	T	K	G	K	K	K	K
SVACCDSCAFF11_14685974	A/G	VACCDSCAFF11	14685974	+	NA	NA	NA	NA	NA	NA	R	R	A	R	R	R	R	N	A	R	R	R	R	A	R	R	R	N	R	R	R	R	A	A	R	R	A	R	R	R	R	A	A	R	A	R	R	A	R
SVACCDSCAFF11_14686003	G/T	VACCDSCAFF11	14686003	+	NA	NA	NA	NA	NA	NA	K	K	T	K	K	K	K	N	T	K	K	K	K	T	K	K	K	N	K	K	K	K	K	T	K	K	K	K	K	K	K	T	G	K	T	K	K	K	K
SVACCDSCAFF11_14686014	G/A	VACCDSCAFF11	14686014	+	NA	NA	NA	NA	NA	NA	R	R	A	R	R	R	R	N	A	R	R	R	R	A	R	R	R	N	R	R	R	R	R	A	R	R	R	R	R	R	R	A	G	R	A	R	R	R	R
SVACCDSCAFF11_14690361	G/A	VACCDSCAFF11	14690361	+	NA	NA	NA	NA	NA	NA	G	G	G	G	G	G	G	N	G	G	G	G	G	G	G	G	G	G	G	G	G	G	R	G	G	G	G	G	G	N	G	N	G	G	G	G	G	G	G
SVACCDSCAFF11_14690490	A/G	VACCDSCAFF11	14690490	+	NA	NA	NA	NA	NA	NA	A	R	A	R	R	A	A	A	N	R	R	N	R	N	R	A	R	N	R	R	R	G	R	A	R	R	R	R	A	A	A	A	N	R	A	N	R	R	A
SVACCDSCAFF11_15137694	T/C	VACCDSCAFF11	15137694	+	NA	NA	NA	NA	NA	NA	T	T	T	T	T	T	T	T	T	T	T	T	T	N	T	T	T	T	T	T	T	T	T	T	T	T	T	T	T	T	T	N	T	Y	T	T	T	T	T
SVACCDSCAFF11_15487062	C/T	VACCDSCAFF11	15487062	+	NA	NA	NA	NA	NA	NA	Y	C	Y	C	Y	C	C	C	C	C	C	C	Y	C	C	Y	C	C	C	C	C	C	C	C	C	C	Y	C	C	C	C	C	C	C	C	C	C	Y	C
SVACCDSCAFF11_15487063	G/A	VACCDSCAFF11	15487063	+	NA	NA	NA	NA	NA	NA	G	G	G	G	G	G	G	G	G	G	G	G	G	G	G	G	G	G	G	G	G	G	G	G	G	G	G	G	G	G	G	G	G	G	G	G	G	G	G
SVACCDSCAFF11_15815297	T/G	VACCDSCAFF11	15815297	+	NA	NA	NA	NA	NA	NA	K	K	K	T	K	K	K	T	G	K	K	K	K	K	K	K	K	K	K	K	K	K	K	K	K	K	K	K	K	K	K	T	T	K	K	K	K	T	K
SVACCDSCAFF11_16291752	C/T	VACCDSCAFF11	16291752	+	NA	NA	NA	NA	NA	NA	Y	C	C	C	C	Y	Y	C	Y	Y	Y	C	C	C	Y	C	Y	Y	Y	C	Y	C	Y	C	Y	Y	C	C	Y	Y	Y	C	T	C	C	Y	Y	Y	C
SVACCDSCAFF11_16291761	C/T	VACCDSCAFF11	16291761	+	NA	NA	NA	NA	NA	NA	Y	Y	T	T	Y	Y	Y	T	Y	Y	Y	C	T	T	C	Y	Y	Y	Y	Y	C	T	Y	Y	Y	Y	T	Y	Y	Y	Y	T	C	Y	T	Y	Y	Y	T
SVACCDSCAFF11_16291806	G/A	VACCDSCAFF11	16291806	+	NA	NA	NA	NA	NA	NA	R	R	A	R	R	R	R	A	R	R	R	G	R	R	R	R	R	R	R	R	G	R	R	G	R	R	A	R	R	R	R	A	R	R	R	R	R	R	A
SVACCDSCAFF11_16291813	T/G	VACCDSCAFF11	16291813	+	NA	NA	NA	NA	NA	NA	K	K	N	T	K	K	K	G	K	K	K	T	K	K	K	K	K	K	G	K	K	K	K	T	K	K	G	K	K	K	K	G	G	K	K	K	K	T	G
SVACCDSCAFF11_16291824	C/G	VACCDSCAFF11	16291824	+	NA	NA	NA	NA	NA	NA	S	S	N	C	S	S	S	G	S	S	S	C	S	S	S	S	S	S	G	S	S	S	S	C	S	S	G	S	S	S	S	G	G	S	S	S	S	C	G
SVACCDSCAFF11_16766598	C/T	VACCDSCAFF11	16766598	+	NA	NA	NA	NA	NA	NA	Y	Y	Y	Y	Y	Y	Y	Y	Y	Y	Y	Y	C	Y	Y	Y	Y	C	Y	Y	Y	Y	Y	C	Y	Y	Y	Y	Y	Y	Y	Y	N	Y	Y	Y	Y	C	Y
SVACCDSCAFF11_17264935	G/A	VACCDSCAFF11	17264935	+	NA	NA	NA	NA	NA	NA	R	R	R	G	R	G	R	A	N	R	R	R	R	G	R	R	R	R	R	R	R	R	R	A	R	R	R	R	R	A	G	A	N	R	R	G	R	G	R
SVACCDSCAFF11_17420682	T/A	VACCDSCAFF11	17420682	+	NA	NA	NA	NA	NA	NA	T	T	T	T	A	T	T	T	T	W	A	A	W	T	T	T	A	T	A	A	A	A	W	T	T	T	T	T	T	W	T	T	N	A	T	T	T	T	T
SVACCDSCAFF11_17420701	G/A	VACCDSCAFF11	17420701	+	NA	NA	NA	NA	NA	NA	G	G	G	G	G	G	G	G	G	R	G	G	G	G	G	G	G	G	G	G	G	G	G	G	G	G	G	G	G	R	G	G	N	G	G	G	G	G	G
SVACCDSCAFF11_18223356	C/T	VACCDSCAFF11	18223356	+	NA	NA	NA	NA	NA	NA	Y	Y	Y	T	Y	C	Y	N	N	Y	Y	Y	Y	N	Y	Y	Y	Y	Y	Y	Y	Y	Y	N	Y	Y	Y	C	Y	Y	Y	N	C	Y	Y	Y	Y	Y	T
SVACCDSCAFF11_18223378	G/T	VACCDSCAFF11	18223378	+	NA	NA	NA	NA	NA	NA	K	K	K	T	K	G	K	N	N	K	K	K	K	N	K	K	K	K	K	K	K	K	K	N	K	K	K	G	K	K	K	N	G	K	K	K	K	K	T
SVACCDSCAFF11_18223389	G/A	VACCDSCAFF11	18223389	+	NA	NA	NA	NA	NA	NA	G	G	G	G	R	G	G	N	N	G	R	R	R	N	G	G	R	G	R	R	R	R	R	N	G	G	G	G	G	R	R	N	G	R	G	R	G	G	G
SVACCDSCAFF11_18223408	G/A	VACCDSCAFF11	18223408	+	NA	NA	NA	NA	NA	NA	R	R	R	A	R	G	R	N	N	R	R	R	R	N	R	R	R	R	R	R	R	R	R	N	R	R	R	G	R	R	R	N	G	R	R	R	R	R	A
SVACCDSCAFF11_18392334	G/A	VACCDSCAFF11	18392334	+	NA	NA	NA	NA	NA	NA	G	G	G	G	G	G	G	G	N	G	G	G	G	G	G	G	G	G	G	G	G	G	R	G	G	G	G	G	G	G	G	G	G	G	N	G	G	G	G
SVACCDSCAFF11_18546377	G/C	VACCDSCAFF11	18546377	+	NA	NA	NA	NA	NA	NA	G	G	G	G	G	G	G	G	G	G	G	G	G	G	G	G	G	G	S	G	G	G	G	G	G	G	G	G	G	G	G	G	G	G	G	N	G	G	G
SVACCDSCAFF11_18546394	C/T	VACCDSCAFF11	18546394	+	NA	NA	NA	NA	NA	NA	C	C	C	C	C	C	C	C	Y	C	C	C	C	C	C	C	C	C	C	C	C	Y	C	C	C	C	C	C	C	Y	C	C	C	C	C	N	C	C	C
SVACCDSCAFF11_18546406	G/A	VACCDSCAFF11	18546406	+	NA	NA	NA	NA	NA	NA	R	R	R	R	R	R	R	R	G	R	R	R	R	G	R	G	R	A	R	R	R	R	A	A	R	R	R	R	R	G	R	R	A	G	R	N	R	R	R
SVACCDSCAFF11_18546411	T/G	VACCDSCAFF11	18546411	+	NA	NA	NA	NA	NA	NA	T	T	T	T	T	T	T	T	K	T	T	T	T	T	T	T	T	T	T	T	T	K	T	T	T	T	T	T	T	K	T	T	T	T	T	N	T	T	T
SVACCDSCAFF11_19805585	G/A	VACCDSCAFF11	19805585	+	NA	NA	NA	NA	NA	NA	G	G	G	G	G	G	G	G	G	G	G	G	R	G	G	G	R	G	G	G	G	G	G	G	G	G	G	N	G	G	G	G	G	G	G	G	G	G	G
SVACCDSCAFF11_19805603	A/G	VACCDSCAFF11	19805603	+	NA	NA	NA	NA	NA	NA	R	R	R	R	R	R	G	A	G	R	R	R	R	A	R	G	R	R	G	R	R	R	R	A	R	R	R	N	R	R	R	A	G	R	R	R	R	G	R
SVACCDSCAFF11_19824783	A/T	VACCDSCAFF11	19824783	+	NA	NA	NA	NA	NA	NA	W	W	W	W	W	W	W	W	T	W	W	W	W	W	W	W	W	A	W	W	W	W	W	A	W	W	W	W	A	W	W	A	A	W	A	W	W	N	W
SVACCDSCAFF11_19824799	C/T	VACCDSCAFF11	19824799	+	NA	NA	NA	NA	NA	NA	Y	Y	Y	Y	Y	Y	Y	Y	T	Y	Y	Y	Y	Y	Y	Y	Y	C	Y	Y	Y	Y	Y	C	Y	Y	Y	Y	C	Y	Y	C	C	Y	C	Y	Y	N	Y
SVACCDSCAFF11_19824814	G/T	VACCDSCAFF11	19824814	+	NA	NA	NA	NA	NA	NA	K	K	K	K	K	K	K	K	K	K	K	K	K	K	K	K	K	K	K	K	K	K	K	K	K	K	K	K	G	K	K	G	K	K	G	K	K	K	K
SVACCDSCAFF11_20034949	T/C	VACCDSCAFF11	20034949	+	NA	NA	NA	NA	NA	NA	Y	Y	Y	Y	Y	Y	Y	N	Y	Y	Y	Y	Y	C	Y	Y	Y	Y	Y	Y	Y	C	C	N	Y	Y	Y	C	Y	T	Y	C	N	Y	Y	T	T	Y	Y
SVACCDSCAFF11_20175933	C/T	VACCDSCAFF11	20175933	+	NA	NA	NA	NA	NA	NA	Y	Y	Y	T	Y	C	Y	T	T	Y	Y	C	C	C	Y	Y	Y	Y	Y	T	Y	Y	Y	C	Y	Y	Y	N	Y	Y	Y	C	Y	Y	C	C	Y	T	Y
SVACCDSCAFF11_20175941	C/A	VACCDSCAFF11	20175941	+	NA	NA	NA	NA	NA	NA	C	C	C	C	C	C	C	C	C	C	C	C	M	C	C	C	M	C	C	C	M	C	C	C	C	C	C	N	C	C	C	C	C	C	C	C	C	C	C
SVACCDSCAFF11_20582563	C/A	VACCDSCAFF11	20582563	+	NA	NA	NA	NA	NA	NA	C	C	C	C	M	C	C	C	N	C	C	C	C	C	C	C	C	N	C	C	C	C	C	C	C	C	C	C	C	C	C	C	C	C	C	A	C	C	C
SVACCDSCAFF11_20586624	C/G	VACCDSCAFF11	20586624	+	NA	NA	NA	NA	NA	NA	C	S	C	C	S	C	S	C	C	S	S	S	S	G	C	S	S	G	C	S	S	C	S	C	S	S	C	C	C	S	S	C	C	G	S	C	S	C	S
SVACCDSCAFF11_20586629	T/C	VACCDSCAFF11	20586629	+	NA	NA	NA	NA	NA	NA	T	T	T	T	T	T	T	T	T	T	T	T	T	T	T	T	T	T	T	T	T	T	T	T	T	T	T	T	T	T	T	T	T	T	T	T	T	T	T
SVACCDSCAFF11_20586640	C/A	VACCDSCAFF11	20586640	+	NA	NA	NA	NA	NA	NA	C	M	C	C	M	C	M	C	C	M	M	M	M	A	C	M	M	A	C	M	M	C	M	C	M	M	C	C	C	M	M	C	C	A	M	C	M	C	M
SVACCDSCAFF11_20586641	A/G	VACCDSCAFF11	20586641	+	NA	NA	NA	NA	NA	NA	A	R	A	A	R	A	R	A	A	R	R	R	R	G	A	R	R	G	A	R	R	A	R	A	R	R	A	A	A	R	R	A	A	G	R	A	R	A	R
SVACCDSCAFF11_20794468	A/C	VACCDSCAFF11	20794468	+	NA	NA	NA	NA	NA	NA	A	A	M	A	M	A	A	A	N	A	M	M	A	A	A	M	M	N	A	C	C	N	A	A	A	A	A	A	A	A	A	N	C	C	A	A	M	A	A
SVACCDSCAFF11_20889715	T/C	VACCDSCAFF11	20889715	+	NA	NA	NA	NA	NA	NA	Y	Y	Y	Y	T	C	Y	T	T	Y	T	T	T	N	Y	Y	T	Y	T	Y	Y	T	T	Y	Y	Y	Y	Y	Y	Y	Y	N	N	T	Y	Y	Y	C	Y
SVACCDSCAFF11_20923324	A/G	VACCDSCAFF11	20923324	+	NA	NA	NA	NA	NA	NA	R	R	R	R	A	R	R	G	A	R	A	A	A	A	A	R	A	R	A	A	A	R	A	R	R	R	R	A	R	R	R	G	A	A	R	R	R	R	R
SVACCDSCAFF11_20923330	G/A	VACCDSCAFF11	20923330	+	NA	NA	NA	NA	NA	NA	R	R	R	R	G	R	R	A	G	R	G	G	G	G	G	R	G	R	G	R	R	R	R	R	R	R	R	G	R	R	R	A	G	G	R	R	R	R	R
SVACCDSCAFF11_20923336	C/T	VACCDSCAFF11	20923336	+	NA	NA	NA	NA	NA	NA	C	C	C	C	C	C	C	C	C	C	C	C	C	C	C	C	C	C	C	Y	Y	C	Y	C	C	C	C	C	C	C	C	C	C	C	C	C	C	C	C
SVACCDSCAFF11_20923348	C/T	VACCDSCAFF11	20923348	+	NA	NA	NA	NA	NA	NA	Y	Y	Y	Y	C	Y	Y	T	C	Y	C	C	C	C	C	Y	C	Y	C	C	C	Y	C	Y	Y	Y	Y	C	Y	Y	Y	T	C	C	Y	Y	Y	Y	Y
SVACCDSCAFF11_20923366	A/G	VACCDSCAFF11	20923366	+	NA	NA	NA	NA	NA	NA	R	R	A	R	A	R	R	G	N	R	A	A	A	A	A	R	A	A	A	A	A	R	A	R	R	R	R	N	R	R	R	G	A	A	R	A	R	R	R
SVACCDSCAFF11_20923413	C/A	VACCDSCAFF11	20923413	+	NA	NA	NA	NA	NA	NA	C	C	C	C	C	C	C	C	C	C	C	C	C	C	C	C	C	C	C	C	C	C	C	C	C	C	C	C	C	C	C	C	C	C	C	C	C	C	C
SVACCDSCAFF11_20923424	T/A	VACCDSCAFF11	20923424	+	NA	NA	NA	NA	NA	NA	W	W	W	W	T	W	W	T	T	W	T	T	T	W	T	W	T	W	T	T	T	W	T	W	W	W	W	T	W	W	W	A	T	T	T	W	W	W	W
SVACCDSCAFF11_20923429	G/A	VACCDSCAFF11	20923429	+	NA	NA	NA	NA	NA	NA	G	G	G	G	G	G	G	G	G	G	G	G	G	G	G	G	G	G	G	G	G	G	G	G	G	G	G	G	G	G	G	G	G	G	G	G	G	G	G
SVACCDSCAFF11_20923510	C/A	VACCDSCAFF11	20923510	+	NA	NA	NA	NA	NA	NA	M	M	M	M	C	M	M	C	C	M	C	C	C	A	C	M	C	C	C	C	C	C	C	M	M	M	M	C	M	M	M	C	N	C	M	M	M	M	M
SVACCDSCAFF11_20946170	C/T	VACCDSCAFF11	20946170	+	NA	NA	NA	NA	NA	NA	Y	Y	Y	Y	Y	Y	Y	N	N	Y	Y	T	Y	T	Y	Y	Y	Y	Y	Y	Y	Y	Y	N	Y	Y	Y	T	T	Y	C	N	N	Y	Y	Y	Y	C	Y
SVACCDSCAFF11_22026087	G/A	VACCDSCAFF11	22026087	+	NA	NA	NA	NA	NA	NA	G	G	G	R	R	G	G	G	G	R	R	G	G	R	G	R	R	G	R	G	G	G	G	G	R	G	G	G	G	R	G	G	G	R	R	R	R	G	G
SVACCDSCAFF11_22026092	C/G	VACCDSCAFF11	22026092	+	NA	NA	NA	NA	NA	NA	C	C	C	S	S	C	C	C	C	S	S	C	C	S	C	S	S	C	S	C	C	C	C	C	S	C	C	C	C	S	C	C	C	S	S	S	S	C	C
SVACCDSCAFF11_22053870	G/A	VACCDSCAFF11	22053870	+	NA	NA	NA	NA	NA	NA	G	G	G	G	G	G	G	G	G	G	G	G	G	G	G	G	G	G	G	G	R	G	G	G	G	G	G	G	G	G	G	N	G	G	G	G	G	G	G
SVACCDSCAFF11_22499428	A/G	VACCDSCAFF11	22499428	+	NA	NA	NA	NA	NA	NA	R	R	R	R	R	A	R	A	N	R	A	R	A	R	R	R	R	R	R	R	R	R	A	A	R	R	R	A	R	R	A	A	N	R	R	A	R	R	R
SVACCDSCAFF11_22567588	T/G	VACCDSCAFF11	22567588	+	NA	NA	NA	NA	NA	NA	K	K	K	K	K	K	K	G	N	K	K	T	K	G	K	K	K	T	K	K	K	K	K	K	K	K	K	K	K	T	K	K	N	N	K	G	K	G	K
SVACCDSCAFF11_22567589	G/T	VACCDSCAFF11	22567589	+	NA	NA	NA	NA	NA	NA	K	K	K	K	K	K	K	T	N	K	K	G	K	T	K	K	K	G	K	K	K	K	K	K	K	K	K	K	K	G	K	K	N	N	K	T	K	T	K
SVACCDSCAFF11_22567592	A/C	VACCDSCAFF11	22567592	+	NA	NA	NA	NA	NA	NA	M	M	M	M	M	M	M	C	N	M	M	A	M	C	M	M	M	A	M	M	M	M	M	M	M	M	M	M	M	A	M	M	N	N	M	C	M	C	M
SVACCDSCAFF11_22567596	A/G	VACCDSCAFF11	22567596	+	NA	NA	NA	NA	NA	NA	R	R	R	R	R	R	R	G	N	R	R	A	R	G	R	R	R	A	R	R	R	R	R	R	R	R	R	R	R	A	R	R	N	N	R	G	R	G	R
SVACCDSCAFF11_22567634	C/T	VACCDSCAFF11	22567634	+	NA	NA	NA	NA	NA	NA	C	C	C	C	Y	C	C	C	N	C	C	C	C	C	C	C	C	C	C	C	C	C	Y	C	C	C	C	C	C	C	Y	C	N	N	C	C	C	C	C
SVACCDSCAFF11_22567648	T/A	VACCDSCAFF11	22567648	+	NA	NA	NA	NA	NA	NA	W	W	W	W	W	W	W	A	N	W	W	T	W	A	W	W	W	T	W	W	W	W	W	W	W	W	W	W	W	T	W	W	N	N	W	A	W	A	W
SVACCDSCAFF11_22677780	T/A	VACCDSCAFF11	22677780	+	NA	NA	NA	NA	NA	NA	W	W	W	W	T	W	W	A	W	W	T	T	T	A	W	W	T	A	T	T	T	T	T	A	W	W	W	A	W	W	W	N	T	T	W	W	W	W	W
SVACCDSCAFF11_22677805	T/C	VACCDSCAFF11	22677805	+	NA	NA	NA	NA	NA	NA	Y	Y	Y	Y	Y	Y	Y	C	Y	Y	Y	C	Y	N	Y	Y	Y	C	Y	Y	Y	Y	C	N	Y	Y	Y	C	Y	Y	Y	N	T	Y	T	T	Y	Y	T
SVACCDSCAFF11_22677811	T/G	VACCDSCAFF11	22677811	+	NA	NA	NA	NA	NA	NA	K	K	K	K	T	T	K	T	T	K	T	T	T	N	K	K	T	T	T	T	T	T	T	N	K	T	K	T	K	T	T	N	T	T	G	T	K	T	G
SVACCDSCAFF11_22773925	C/A	VACCDSCAFF11	22773925	+	NA	NA	NA	NA	NA	NA	M	M	M	M	C	A	M	A	M	M	C	C	C	A	M	M	C	M	C	C	C	C	C	A	M	M	M	M	M	M	M	N	C	C	M	C	M	M	M
SVACCDSCAFF11_22773944	C/T	VACCDSCAFF11	22773944	+	NA	NA	NA	NA	NA	NA	C	C	C	C	Y	C	C	C	C	C	Y	Y	Y	C	C	C	Y	C	Y	Y	Y	Y	Y	C	C	C	C	C	C	C	Y	N	Y	Y	C	C	C	C	C
SVACCDSCAFF11_22773955	C/T	VACCDSCAFF11	22773955	+	NA	NA	NA	NA	NA	NA	C	Y	Y	C	C	Y	C	N	C	Y	C	C	C	C	Y	Y	C	C	C	C	C	C	C	N	Y	Y	Y	Y	C	C	C	N	C	C	Y	C	Y	Y	Y
SVACCDSCAFF11_22773959	G/A	VACCDSCAFF11	22773959	+	NA	NA	NA	NA	NA	NA	R	R	R	R	R	G	R	G	R	R	R	R	R	G	R	R	R	R	R	A	R	R	R	G	R	R	R	R	R	R	R	N	R	R	R	A	R	R	R
SVACCDSCAFF11_23121141	T/C	VACCDSCAFF11	23121141	+	NA	NA	NA	NA	NA	NA	Y	Y	Y	T	Y	Y	Y	T	T	Y	Y	Y	Y	C	Y	Y	Y	Y	Y	Y	C	Y	T	T	Y	Y	C	C	Y	Y	C	N	C	Y	Y	T	Y	Y	Y
SVACCDSCAFF11_23122163	G/A	VACCDSCAFF11	23122163	+	NA	NA	NA	NA	NA	NA	G	G	G	G	R	G	G	N	G	G	R	G	A	N	G	G	R	G	R	R	R	R	A	G	G	G	G	G	G	G	G	G	G	A	G	G	G	G	G
SVACCDSCAFF11_23375129	A/T	VACCDSCAFF11	23375129	+	NA	NA	NA	NA	NA	NA	W	W	A	W	W	A	W	T	T	W	W	W	A	T	W	W	W	A	W	W	A	A	A	A	W	W	W	A	W	W	W	N	T	W	W	W	W	W	W
SVACCDSCAFF11_23375141	C/G	VACCDSCAFF11	23375141	+	NA	NA	NA	NA	NA	NA	S	S	C	S	S	C	S	G	G	S	S	S	C	G	S	S	S	C	S	S	C	C	C	C	S	S	S	C	S	S	S	N	G	S	S	S	S	S	S
SVACCDSCAFF11_23375145	G/A	VACCDSCAFF11	23375145	+	NA	NA	NA	NA	NA	NA	R	R	G	R	R	G	R	A	A	R	R	R	G	A	R	R	R	G	R	R	G	G	G	G	R	R	R	G	R	R	R	N	A	R	R	R	R	R	R
SVACCDSCAFF11_23375147	T/C	VACCDSCAFF11	23375147	+	NA	NA	NA	NA	NA	NA	Y	Y	T	Y	Y	T	Y	C	C	Y	Y	Y	T	C	Y	Y	Y	T	Y	Y	T	T	T	T	Y	Y	Y	T	Y	Y	Y	N	C	Y	Y	Y	Y	Y	Y
SVACCDSCAFF11_23867209	C/G	VACCDSCAFF11	23867209	+	NA	NA	NA	NA	NA	NA	C	S	S	S	S	S	S	C	C	S	S	S	S	S	S	S	S	G	S	S	S	S	S	G	S	S	S	S	S	S	S	N	N	S	S	S	S	N	S
SVACCDSCAFF11_23867230	C/T	VACCDSCAFF11	23867230	+	NA	NA	NA	NA	NA	NA	C	Y	Y	Y	Y	Y	Y	C	C	Y	Y	Y	Y	Y	Y	Y	Y	T	Y	Y	Y	Y	Y	T	Y	Y	Y	Y	Y	Y	Y	N	N	Y	Y	Y	Y	N	Y
SVACCDSCAFF11_23867239	A/G	VACCDSCAFF11	23867239	+	NA	NA	NA	NA	NA	NA	A	R	R	R	R	R	R	A	A	R	R	R	R	R	R	R	R	G	R	R	R	R	R	G	R	R	R	R	R	R	R	N	N	R	R	R	R	N	R
SVACCDSCAFF11_23932825	A/G	VACCDSCAFF11	23932825	+	NA	NA	NA	NA	NA	NA	R	R	A	R	R	R	R	G	A	R	R	R	R	G	R	R	R	A	R	G	R	R	R	A	R	R	R	N	R	R	R	A	R	R	R	R	R	G	R
SVACCDSCAFF11_23932830	C/T	VACCDSCAFF11	23932830	+	NA	NA	NA	NA	NA	NA	Y	Y	C	Y	Y	Y	Y	T	C	Y	Y	Y	Y	T	Y	Y	Y	C	Y	T	Y	Y	Y	C	Y	Y	Y	N	Y	Y	Y	C	Y	Y	Y	Y	Y	T	Y
SVACCDSCAFF11_25462583	A/T	VACCDSCAFF11	25462583	+	NA	NA	NA	NA	NA	NA	W	A	W	A	W	W	W	W	W	W	W	W	A	A	W	A	W	A	A	W	W	A	W	T	W	W	W	N	T	A	W	N	A	W	W	A	W	A	W
SVACCDSCAFF11_25462591	C/G	VACCDSCAFF11	25462591	+	NA	NA	NA	NA	NA	NA	C	S	C	C	S	C	S	N	C	C	S	S	C	G	C	S	S	C	S	S	C	S	S	C	S	C	C	N	C	S	C	N	C	C	S	C	S	S	C
SVACCDSCAFF11_25462598	G/A	VACCDSCAFF11	25462598	+	NA	NA	NA	NA	NA	NA	R	R	R	A	G	R	R	N	R	R	G	G	G	G	G	R	G	A	G	G	G	G	G	G	R	R	R	N	G	R	G	N	G	G	R	G	R	G	R
SVACCDSCAFF11_25462624	G/T	VACCDSCAFF11	25462624	+	NA	NA	NA	NA	NA	NA	G	G	K	G	G	K	G	N	G	K	G	G	G	G	G	G	G	G	G	G	K	G	G	G	G	G	K	N	G	G	G	N	G	K	G	G	K	G	K
SVACCDSCAFF11_25462631	G/A	VACCDSCAFF11	25462631	+	NA	NA	NA	NA	NA	NA	R	R	R	A	R	R	R	N	R	R	R	R	R	G	R	R	R	A	R	R	R	R	R	G	R	R	R	N	G	R	R	N	A	R	R	A	R	R	R
SVACCDSCAFF11_25462634	T/C	VACCDSCAFF11	25462634	+	NA	NA	NA	NA	NA	NA	Y	Y	Y	C	Y	Y	Y	N	Y	Y	Y	Y	Y	T	Y	Y	Y	C	Y	Y	Y	Y	Y	T	Y	Y	Y	N	T	Y	Y	N	C	Y	Y	C	Y	Y	Y
SVACCDSCAFF11_25462636	G/A	VACCDSCAFF11	25462636	+	NA	NA	NA	NA	NA	NA	G	G	G	G	G	G	G	N	G	G	R	G	R	G	G	G	G	G	R	R	R	G	G	G	G	G	G	N	G	G	R	N	G	G	G	G	G	G	G
SVACCDSCAFF11_25462641	G/A	VACCDSCAFF11	25462641	+	NA	NA	NA	NA	NA	NA	R	G	R	G	R	R	R	N	R	R	R	G	R	G	R	G	R	G	R	R	R	G	R	A	G	R	R	N	R	G	R	N	G	R	R	G	R	G	R
SVACCDSCAFF11_25462642	C/T	VACCDSCAFF11	25462642	+	NA	NA	NA	NA	NA	NA	C	Y	C	C	Y	C	Y	N	C	C	Y	Y	C	T	C	Y	Y	C	Y	Y	C	Y	Y	C	Y	C	C	N	C	Y	C	N	C	C	Y	C	Y	Y	C
SVACCDSCAFF11_25507855	C/A	VACCDSCAFF11	25507855	+	NA	NA	NA	NA	NA	NA	M	M	M	M	M	M	M	A	A	M	M	A	C	C	M	M	M	C	M	C	M	M	C	C	C	M	C	C	C	M	C	N	M	M	M	C	M	M	M
SVACCDSCAFF11_25580378	C/A	VACCDSCAFF11	25580378	+	NA	NA	NA	NA	NA	NA	M	M	M	M	C	M	M	M	N	M	M	C	C	M	M	M	C	A	C	A	C	C	C	M	M	M	M	C	M	M	M	N	M	C	M	C	M	M	M
SVACCDSCAFF11_25580380	G/T	VACCDSCAFF11	25580380	+	NA	NA	NA	NA	NA	NA	G	G	G	G	G	G	G	G	N	G	G	G	G	G	G	G	K	G	G	G	G	G	T	G	G	G	G	G	G	G	G	N	G	G	G	G	G	G	G
SVACCDSCAFF11_25580430	G/A	VACCDSCAFF11	25580430	+	NA	NA	NA	NA	NA	NA	G	G	G	G	G	G	G	G	N	G	G	G	G	G	G	G	R	G	G	G	G	G	A	G	G	G	G	G	G	G	G	N	G	G	G	G	G	G	G
SVACCDSCAFF11_25580431	G/A	VACCDSCAFF11	25580431	+	NA	NA	NA	NA	NA	NA	R	R	R	R	R	R	R	R	N	R	R	R	R	R	R	R	G	G	R	G	R	R	G	R	R	R	R	A	R	R	R	N	G	R	R	A	R	R	R
SVACCDSCAFF11_25901901	C/T	VACCDSCAFF11	25901901	+	NA	NA	NA	NA	NA	NA	Y	Y	Y	Y	Y	Y	Y	C	Y	Y	Y	Y	Y	N	Y	Y	Y	Y	Y	Y	Y	Y	Y	C	T	Y	Y	C	Y	Y	Y	T	C	Y	Y	Y	Y	Y	Y
SVACCDSCAFF11_27007363	C/A	VACCDSCAFF11	27007363	+	NA	NA	NA	NA	NA	NA	M	M	C	C	C	M	M	N	C	M	M	C	C	C	M	M	C	M	C	C	C	C	C	C	M	M	M	N	M	M	C	A	C	C	M	N	M	M	M
SVACCDSCAFF11_27007372	C/T	VACCDSCAFF11	27007372	+	NA	NA	NA	NA	NA	NA	Y	Y	C	C	C	Y	Y	N	C	Y	C	C	C	C	Y	Y	C	Y	C	C	C	C	C	C	Y	Y	Y	N	Y	Y	C	T	C	C	Y	N	Y	Y	Y
SVACCDSCAFF11_27007373	C/T	VACCDSCAFF11	27007373	+	NA	NA	NA	NA	NA	NA	C	C	C	C	C	C	C	N	C	C	Y	C	C	C	C	Y	C	C	C	C	C	C	C	C	C	C	C	N	C	Y	C	C	C	C	C	N	C	C	C
SVACCDSCAFF11_27673863	G/A	VACCDSCAFF11	27673863	+	NA	NA	NA	NA	NA	NA	R	R	R	R	G	R	R	G	R	A	G	R	R	N	R	R	G	A	R	R	R	N	G	N	R	A	R	G	R	R	G	R	G	R	G	G	R	R	R
SVACCDSCAFF11_28594269	A/G	VACCDSCAFF11	28594269	+	NA	NA	NA	NA	NA	NA	R	R	R	R	A	R	R	G	A	R	R	A	R	R	R	R	A	A	R	R	R	R	R	R	R	R	R	G	R	R	R	G	G	R	A	R	R	R	R
SVACCDSCAFF11_28594274	T/A	VACCDSCAFF11	28594274	+	NA	NA	NA	NA	NA	NA	W	W	W	W	T	W	W	A	T	W	W	T	W	W	W	W	T	T	W	W	W	W	W	W	W	W	W	A	W	W	W	A	A	W	T	W	W	W	W
SVACCDSCAFF11_28594285	G/C	VACCDSCAFF11	28594285	+	NA	NA	NA	NA	NA	NA	S	S	S	S	G	S	S	C	G	S	S	G	S	S	S	S	G	G	S	S	S	S	S	S	S	S	S	C	S	S	S	C	C	S	G	S	S	S	S
SVACCDSCAFF11_28594313	C/T	VACCDSCAFF11	28594313	+	NA	NA	NA	NA	NA	NA	Y	Y	Y	Y	C	Y	Y	T	C	Y	Y	C	Y	Y	Y	Y	C	C	Y	Y	Y	Y	Y	Y	Y	Y	Y	T	Y	Y	Y	T	T	Y	C	Y	Y	Y	Y
SVACCDSCAFF11_29306825	C/A	VACCDSCAFF11	29306825	+	NA	NA	NA	NA	NA	NA	M	M	M	M	M	C	M	C	M	M	M	M	M	M	M	M	M	A	M	M	M	M	M	C	M	M	C	A	M	M	M	M	M	M	M	M	M	M	M
SVACCDSCAFF11_29306837	T/C	VACCDSCAFF11	29306837	+	NA	NA	NA	NA	NA	NA	Y	T	T	Y	T	Y	T	N	T	T	T	T	T	T	Y	T	T	T	T	T	T	T	T	T	Y	T	Y	T	Y	T	Y	N	T	T	T	T	Y	Y	Y
SVACCDSCAFF11_29729282	G/C	VACCDSCAFF11	29729282	+	NA	NA	NA	NA	NA	NA	G	G	G	G	G	G	G	N	G	G	G	G	S	G	S	S	G	S	G	G	G	G	S	G	G	S	G	G	G	G	S	G	G	G	S	G	G	G	S
SVACCDSCAFF11_30471637	G/C	VACCDSCAFF11	30471637	+	NA	NA	NA	NA	NA	NA	S	S	S	N	S	S	S	N	N	S	S	S	S	G	S	S	S	S	C	G	S	S	S	G	G	S	S	S	S	G	G	C	C	C	S	S	S	C	S
SVACCDSCAFF11_30471640	C/A	VACCDSCAFF11	30471640	+	NA	NA	NA	NA	NA	NA	M	M	M	N	M	M	M	N	N	M	M	M	M	C	M	M	M	M	A	C	M	M	M	C	C	M	M	M	M	C	C	A	A	A	M	M	M	A	M
SVACCDSCAFF11_30640441	G/A	VACCDSCAFF11	30640441	+	NA	NA	NA	NA	NA	NA	R	R	G	R	R	R	R	R	G	R	R	R	R	N	R	R	R	G	R	R	R	R	R	A	R	R	R	R	G	R	A	N	R	R	R	A	R	G	R
SVACCDSCAFF11_31941511	C/T	VACCDSCAFF11	31941511	+	NA	NA	NA	NA	NA	NA	C	T	C	C	C	Y	C	Y	C	C	C	C	C	C	Y	T	C	C	C	C	C	C	C	C	C	C	C	C	C	Y	C	N	C	C	C	C	Y	C	C
SVACCDSCAFF11_32057975	G/A	VACCDSCAFF11	32057975	+	NA	NA	NA	NA	NA	NA	R	R	G	R	R	R	R	A	N	R	R	R	R	G	R	A	R	G	R	R	R	A	R	R	R	R	R	R	R	R	R	A	N	R	G	R	R	G	R
SVACCDSCAFF11_32057994	A/C	VACCDSCAFF11	32057994	+	NA	NA	NA	NA	NA	NA	M	M	A	M	M	M	M	C	N	M	M	M	M	A	M	C	M	A	M	M	M	C	M	M	M	M	M	M	M	M	M	C	N	M	A	M	M	A	M
SVACCDSCAFF11_32075462	A/G	VACCDSCAFF11	32075462	+	NA	NA	NA	NA	NA	NA	A	A	A	A	A	A	R	G	A	A	R	R	A	A	A	R	A	A	R	R	A	A	A	A	A	A	R	A	A	A	R	N	A	A	A	R	A	A	A
SVACCDSCAFF11_32311114	G/T	VACCDSCAFF11	32311114	+	NA	NA	NA	NA	NA	NA	K	K	K	N	K	K	K	G	G	K	K	K	K	K	K	K	K	K	K	K	K	T	K	G	K	K	K	N	K	K	K	N	G	K	K	G	K	G	K
SVACCDSCAFF11_32311123	A/G	VACCDSCAFF11	32311123	+	NA	NA	NA	NA	NA	NA	R	R	R	N	R	R	R	A	A	R	R	R	R	R	R	R	R	R	R	R	R	G	R	A	R	R	R	N	R	R	R	N	A	R	R	A	R	A	R
SVACCDSCAFF11_32311147	T/A	VACCDSCAFF11	32311147	+	NA	NA	NA	NA	NA	NA	W	W	W	N	W	W	W	T	T	W	W	W	W	W	W	W	W	W	W	W	W	A	W	T	W	W	W	N	W	W	W	N	T	W	W	T	W	T	W
SVACCDSCAFF11_32311160	A/T	VACCDSCAFF11	32311160	+	NA	NA	NA	NA	NA	NA	W	W	W	N	W	W	W	A	A	W	W	W	W	W	W	W	W	W	W	W	W	T	W	A	W	W	W	N	W	W	W	N	A	W	W	A	W	A	W
SVACCDSCAFF11_32583219	C/T	VACCDSCAFF11	32583219	+	NA	NA	NA	NA	NA	NA	C	C	C	C	C	C	C	C	N	C	C	C	C	N	C	C	C	C	C	C	C	C	C	C	C	C	C	C	C	C	C	N	C	C	C	C	C	C	C
SVACCDSCAFF11_32583227	C/T	VACCDSCAFF11	32583227	+	NA	NA	NA	NA	NA	NA	Y	Y	Y	Y	T	Y	Y	T	N	Y	Y	Y	Y	N	Y	Y	Y	T	Y	Y	Y	Y	Y	Y	Y	Y	Y	Y	Y	Y	Y	N	T	Y	Y	C	Y	Y	Y
SVACCDSCAFF11_32803606	T/C	VACCDSCAFF11	32803606	+	NA	NA	NA	NA	NA	NA	Y	Y	Y	C	Y	Y	Y	C	C	Y	Y	Y	Y	Y	Y	Y	T	Y	Y	Y	Y	Y	Y	T	Y	Y	Y	N	Y	T	C	N	C	Y	Y	T	Y	Y	Y
SVACCDSCAFF11_32803609	A/T	VACCDSCAFF11	32803609	+	NA	NA	NA	NA	NA	NA	W	W	W	T	W	W	W	T	T	W	W	W	W	W	W	W	A	W	W	W	W	W	W	A	W	W	W	N	W	A	T	N	T	W	W	A	W	W	W
SVACCDSCAFF11_32826013	A/T	VACCDSCAFF11	32826013	+	NA	NA	NA	NA	NA	NA	W	W	W	A	W	A	W	T	A	W	W	W	A	A	W	W	W	A	W	A	A	W	W	A	W	W	W	W	A	A	W	A	A	W	N	A	W	T	A
SVACCDSCAFF11_32826018	G/A	VACCDSCAFF11	32826018	+	NA	NA	NA	NA	NA	NA	R	R	R	G	R	G	R	A	G	R	R	R	G	G	R	R	R	G	R	G	G	R	R	G	R	R	R	R	G	G	R	G	G	R	N	G	R	A	G
SVACCDSCAFF11_32826053	C/G	VACCDSCAFF11	32826053	+	NA	NA	NA	NA	NA	NA	S	S	S	C	S	C	S	G	C	S	S	S	C	C	S	S	S	C	S	C	C	S	S	C	S	S	S	S	C	C	S	C	C	S	N	C	S	G	C
SVACCDSCAFF11_32826084	G/A	VACCDSCAFF11	32826084	+	NA	NA	NA	NA	NA	NA	R	R	R	G	R	R	R	G	R	R	R	R	G	A	G	R	G	R	R	R	R	R	R	G	R	R	R	R	G	R	R	G	G	R	R	R	R	R	R
SVACCDSCAFF11_32826085	C/A	VACCDSCAFF11	32826085	+	NA	NA	NA	NA	NA	NA	M	M	M	C	M	M	M	C	M	M	M	M	C	A	C	M	C	M	M	M	M	M	M	C	M	M	M	M	C	M	M	C	C	M	M	M	M	M	M
SVACCDSCAFF11_32826086	T/A	VACCDSCAFF11	32826086	+	NA	NA	NA	NA	NA	NA	W	W	W	W	W	W	W	W	W	T	W	W	W	T	W	W	W	W	W	W	W	T	W	W	W	W	W	T	W	W	W	W	W	W	W	W	W	W	W
SVACCDSCAFF11_32826089	G/A	VACCDSCAFF11	32826089	+	NA	NA	NA	NA	NA	NA	R	R	R	R	R	R	R	R	R	G	R	R	R	G	R	R	R	R	R	R	R	G	R	R	R	R	R	G	R	R	R	R	R	R	R	R	R	R	R
SVACCDSCAFF11_32826092	C/G	VACCDSCAFF11	32826092	+	NA	NA	NA	NA	NA	NA	S	S	S	C	S	S	S	C	S	S	S	S	C	G	C	S	C	S	S	S	S	S	S	C	S	S	S	S	C	S	S	C	C	S	S	S	S	S	S
SVACCDSCAFF11_32869463	C/A	VACCDSCAFF11	32869463	+	NA	NA	NA	NA	NA	NA	M	M	M	N	C	M	M	C	N	M	M	M	M	A	M	M	M	C	M	M	M	A	M	M	C	M	M	C	M	M	M	A	A	C	M	C	M	M	M
SVACCDSCAFF11_32869505	G/A	VACCDSCAFF11	32869505	+	NA	NA	NA	NA	NA	NA	R	R	R	R	R	R	R	N	R	R	R	R	R	R	R	R	R	R	R	R	R	R	R	R	R	R	R	G	R	R	R	R	N	R	R	R	R	G	R
SVACCDSCAFF11_32869514	G/T	VACCDSCAFF11	32869514	+	NA	NA	NA	NA	NA	NA	K	K	K	K	K	K	K	N	K	K	K	K	K	K	K	K	K	K	K	K	K	K	K	K	K	K	K	G	K	K	K	K	N	K	K	K	K	G	K
SVACCDSCAFF11_32869516	C/T	VACCDSCAFF11	32869516	+	NA	NA	NA	NA	NA	NA	Y	Y	Y	Y	Y	Y	Y	N	Y	Y	Y	Y	Y	Y	Y	Y	Y	Y	Y	Y	Y	Y	Y	Y	Y	Y	Y	C	Y	Y	Y	Y	N	Y	Y	Y	Y	C	Y
SVACCDSCAFF11_32869529	A/C	VACCDSCAFF11	32869529	+	NA	NA	NA	NA	NA	NA	M	M	M	M	M	M	M	N	M	M	M	M	M	M	M	M	M	M	M	M	M	M	M	M	M	M	M	A	M	M	M	M	N	M	M	M	M	A	M
SVACCDSCAFF11_33147450	A/G	VACCDSCAFF11	33147450	+	NA	NA	NA	NA	NA	NA	A	A	A	A	A	A	A	N	A	A	A	A	R	A	A	A	A	A	A	A	A	A	A	A	A	R	A	N	A	A	A	N	A	A	A	A	A	A	A
SVACCDSCAFF11_33354406	G/A	VACCDSCAFF11	33354406	+	NA	NA	NA	NA	NA	NA	R	R	R	A	R	R	R	G	A	G	R	R	R	N	G	R	R	G	R	R	R	R	R	G	R	R	G	G	R	G	R	R	N	R	A	R	G	N	R
SVACCDSCAFF11_33354420	C/T	VACCDSCAFF11	33354420	+	NA	NA	NA	NA	NA	NA	Y	Y	Y	T	Y	Y	Y	C	T	C	Y	Y	Y	N	C	Y	Y	C	Y	Y	Y	Y	Y	C	Y	Y	C	C	Y	C	Y	Y	N	Y	T	Y	C	N	Y
SVACCDSCAFF11_33354431	T/C	VACCDSCAFF11	33354431	+	NA	NA	NA	NA	NA	NA	Y	Y	Y	C	Y	Y	Y	T	C	T	Y	Y	Y	N	T	Y	Y	T	Y	Y	Y	Y	Y	T	Y	Y	T	T	Y	T	Y	Y	N	Y	C	Y	T	N	Y
SVACCDSCAFF11_33354436	G/T	VACCDSCAFF11	33354436	+	NA	NA	NA	NA	NA	NA	K	K	K	T	K	K	K	G	T	G	K	K	K	N	G	K	K	G	K	K	K	K	K	G	K	K	G	G	K	G	K	K	N	K	T	K	G	N	K
SVACCDSCAFF11_33358431	A/G	VACCDSCAFF11	33358431	+	NA	NA	NA	NA	NA	NA	A	A	A	A	A	A	A	A	A	A	A	A	A	A	A	A	A	A	A	A	A	A	A	A	A	A	A	A	A	A	A	A	A	A	A	A	A	A	A
SVACCDSCAFF11_33830617	T/G	VACCDSCAFF11	33830617	+	NA	NA	NA	NA	NA	NA	K	K	K	K	K	K	K	N	G	K	K	T	K	G	K	K	G	K	K	T	K	G	T	K	T	K	K	T	K	K	K	N	K	K	K	T	K	K	K
SVACCDSCAFF11_33830618	G/A	VACCDSCAFF11	33830618	+	NA	NA	NA	NA	NA	NA	R	R	R	R	R	R	R	N	A	R	R	G	R	A	R	R	A	R	R	G	R	A	G	R	G	R	R	G	R	R	R	N	R	R	R	G	R	R	R
SVACCDSCAFF11_33990505	T/C	VACCDSCAFF11	33990505	+	NA	NA	NA	NA	NA	NA	Y	Y	Y	T	Y	Y	T	Y	C	Y	Y	T	Y	Y	Y	T	Y	T	Y	T	Y	C	T	T	Y	T	Y	Y	Y	T	Y	Y	T	T	T	N	Y	Y	T
SVACCDSCAFF11_33990517	C/G	VACCDSCAFF11	33990517	+	NA	NA	NA	NA	NA	NA	S	S	S	C	S	S	C	S	G	S	S	C	S	S	S	C	S	C	S	C	S	G	C	C	S	C	S	S	S	C	S	S	C	C	C	N	S	S	C
SVACCDSCAFF11_33990527	G/T	VACCDSCAFF11	33990527	+	NA	NA	NA	NA	NA	NA	K	K	K	G	K	K	G	K	T	K	K	G	K	K	K	G	K	G	K	G	K	T	G	G	K	G	K	K	K	G	K	K	G	G	G	N	K	K	G
SVACCDSCAFF11_33990544	C/T	VACCDSCAFF11	33990544	+	NA	NA	NA	NA	NA	NA	Y	Y	Y	C	Y	Y	C	Y	T	Y	Y	C	Y	Y	Y	C	Y	C	Y	C	Y	T	C	C	Y	C	Y	Y	Y	C	Y	Y	C	C	C	N	Y	Y	C
SVACCDSCAFF11_33990559	A/T	VACCDSCAFF11	33990559	+	NA	NA	NA	NA	NA	NA	W	W	W	A	W	W	A	W	T	W	W	A	W	W	W	A	W	A	W	A	W	T	A	A	W	A	W	W	W	A	W	W	A	A	A	N	W	W	A
SVACCDSCAFF11_33990952	C/G	VACCDSCAFF11	33990952	+	NA	NA	NA	NA	NA	NA	S	S	S	G	S	S	S	C	N	S	S	S	S	G	S	S	S	S	S	S	S	S	S	C	S	S	S	C	S	S	S	S	S	S	G	G	S	C	S
SVACCDSCAFF11_34104224	A/G	VACCDSCAFF11	34104224	+	NA	NA	NA	NA	NA	NA	R	R	R	A	R	R	R	N	R	R	R	R	R	N	R	R	R	A	R	A	R	R	A	N	R	R	R	G	R	R	R	A	A	R	G	R	R	A	R
SVACCDSCAFF11_34277761	A/G	VACCDSCAFF11	34277761	+	NA	NA	NA	NA	NA	NA	A	R	A	A	A	A	R	R	A	A	A	A	A	A	R	R	A	A	A	A	A	R	A	R	R	A	R	A	R	A	A	A	N	A	A	A	R	A	A
SVACCDSCAFF11_34396798	C/T	VACCDSCAFF11	34396798	+	NA	NA	NA	NA	NA	NA	Y	Y	Y	Y	Y	Y	Y	T	N	Y	Y	Y	Y	Y	Y	Y	C	Y	Y	C	Y	Y	Y	Y	Y	Y	Y	Y	Y	Y	Y	T	N	C	Y	Y	Y	C	Y
SVACCDSCAFF11_34396801	C/T	VACCDSCAFF11	34396801	+	NA	NA	NA	NA	NA	NA	C	C	C	C	C	C	C	C	N	C	C	C	C	C	C	C	C	C	C	T	C	C	C	C	C	C	C	C	C	C	C	C	N	C	C	C	C	C	C
SVACCDSCAFF11_34536354	G/A	VACCDSCAFF11	34536354	+	NA	NA	NA	NA	NA	NA	R	R	R	R	R	R	R	N	A	R	R	R	A	A	R	R	R	A	R	R	R	R	R	G	R	R	R	R	R	R	R	R	N	G	R	R	R	R	R
SVACCDSCAFF11_34536711	A/G	VACCDSCAFF11	34536711	+	NA	NA	NA	NA	NA	NA	R	R	R	R	R	R	R	R	G	R	R	R	R	N	R	R	R	R	R	A	R	R	R	R	R	R	R	G	R	R	R	A	G	G	R	A	R	G	R
SVACCDSCAFF11_34536735	T/G	VACCDSCAFF11	34536735	+	NA	NA	NA	NA	NA	NA	K	K	K	K	K	K	K	K	G	K	K	K	K	N	K	K	K	K	K	T	K	K	K	K	K	K	K	G	K	K	K	T	G	G	K	T	K	G	K
SVACCDSCAFF11_34835006	A/C	VACCDSCAFF11	34835006	+	NA	NA	NA	NA	NA	NA	M	M	A	M	M	M	M	A	N	M	M	A	M	M	M	M	M	C	M	M	M	M	M	C	M	A	M	M	M	M	A	A	M	M	M	A	M	A	M
SVACCDSCAFF11_35284777	A/G	VACCDSCAFF11	35284777	+	NA	NA	NA	NA	NA	NA	R	R	A	R	R	R	A	G	R	A	R	R	A	R	R	R	R	R	R	A	R	R	R	R	R	R	R	R	G	R	R	R	R	A	G	R	R	R	R
SVACCDSCAFF11_35284829	C/T	VACCDSCAFF11	35284829	+	NA	NA	NA	NA	NA	NA	Y	Y	C	Y	Y	Y	C	T	Y	C	Y	Y	C	Y	Y	Y	Y	Y	Y	C	Y	Y	Y	Y	Y	Y	Y	Y	T	Y	Y	Y	Y	C	T	Y	Y	Y	Y
SVACCDSCAFF11_35363914	G/A	VACCDSCAFF11	35363914	+	NA	NA	NA	NA	NA	NA	R	R	R	A	G	R	G	A	N	R	G	G	G	R	R	R	G	G	G	G	G	G	G	G	R	R	R	A	R	R	R	R	N	G	R	G	R	R	R
SVACCDSCAFF11_35363957	T/A	VACCDSCAFF11	35363957	+	NA	NA	NA	NA	NA	NA	W	W	W	A	T	W	T	A	N	W	T	T	T	W	W	W	T	T	T	T	T	T	T	T	W	W	W	A	W	W	W	W	N	T	W	T	W	W	W
SVACCDSCAFF11_35379601	T/C	VACCDSCAFF11	35379601	+	NA	NA	NA	NA	NA	NA	Y	Y	Y	Y	Y	Y	Y	Y	T	Y	C	Y	T	T	Y	Y	Y	Y	Y	Y	Y	Y	Y	T	Y	Y	Y	Y	Y	Y	Y	Y	T	Y	C	C	Y	Y	Y
SVACCDSCAFF11_35379608	C/T	VACCDSCAFF11	35379608	+	NA	NA	NA	NA	NA	NA	Y	Y	Y	Y	Y	Y	Y	Y	T	Y	C	Y	Y	T	Y	Y	Y	Y	Y	Y	Y	Y	Y	T	Y	Y	Y	Y	Y	Y	Y	Y	T	Y	C	C	Y	Y	Y
SVACCDSCAFF11_35379609	A/G	VACCDSCAFF11	35379609	+	NA	NA	NA	NA	NA	NA	R	R	R	R	R	R	R	R	G	R	A	R	R	G	R	R	R	R	R	R	R	R	R	G	R	R	R	R	R	R	R	R	G	R	A	A	R	R	R
SVACCDSCAFF11_35576448	T/C	VACCDSCAFF11	35576448	+	NA	NA	NA	NA	NA	NA	T	T	T	T	C	T	T	N	T	T	Y	T	Y	Y	T	T	Y	T	Y	T	T	T	Y	T	T	T	T	T	T	T	Y	T	T	T	T	C	T	T	T
SVACCDSCAFF11_35647187	C/A	VACCDSCAFF11	35647187	+	NA	NA	NA	NA	NA	NA	M	M	M	A	M	M	C	M	C	M	M	M	M	C	M	M	M	A	M	M	M	M	A	C	M	M	M	C	C	M	M	C	N	M	M	M	M	C	M
SVACCDSCAFF11_35647192	C/T	VACCDSCAFF11	35647192	+	NA	NA	NA	NA	NA	NA	C	C	C	T	Y	C	C	Y	C	Y	Y	Y	Y	C	C	Y	Y	T	Y	Y	Y	Y	T	C	Y	C	Y	C	C	Y	C	C	N	Y	C	C	Y	C	Y
SVACCDSCAFF11_35721029	C/T	VACCDSCAFF11	35721029	+	NA	NA	NA	NA	NA	NA	C	C	C	C	C	C	C	C	C	C	C	C	C	C	C	C	C	C	C	C	C	C	C	C	C	C	C	C	C	C	C	C	C	C	C	C	C	C	C
SVACCDSCAFF11_35846560	T/C	VACCDSCAFF11	35846560	+	NA	NA	NA	NA	NA	NA	Y	Y	T	C	Y	Y	Y	C	Y	Y	Y	Y	Y	Y	Y	Y	Y	Y	Y	Y	Y	Y	Y	C	Y	Y	Y	Y	Y	Y	T	N	N	Y	T	T	Y	Y	Y
SVACCDSCAFF11_35847328	C/A	VACCDSCAFF11	35847328	+	NA	NA	NA	NA	NA	NA	C	C	C	C	C	C	C	N	C	C	C	C	C	C	C	C	C	C	C	C	C	C	C	C	C	C	C	C	C	C	M	N	C	C	C	M	C	C	C
SVACCDSCAFF11_35847332	T/A	VACCDSCAFF11	35847332	+	NA	NA	NA	NA	NA	NA	T	T	T	T	T	T	T	N	T	T	T	T	T	T	T	T	T	T	T	T	T	T	T	T	T	T	T	T	T	T	W	N	T	T	T	W	T	T	T
SVACCDSCAFF11_35847349	C/T	VACCDSCAFF11	35847349	+	NA	NA	NA	NA	NA	NA	Y	Y	Y	T	Y	Y	Y	C	C	Y	Y	Y	Y	Y	Y	Y	Y	Y	Y	Y	Y	Y	Y	Y	C	Y	Y	C	Y	Y	Y	N	Y	Y	Y	T	Y	Y	Y
SVACCDSCAFF11_35847357	A/T	VACCDSCAFF11	35847357	+	NA	NA	NA	NA	NA	NA	A	A	A	A	A	A	A	N	A	A	A	A	A	A	A	A	A	A	A	A	A	A	A	A	A	A	A	A	A	A	W	N	A	A	A	W	A	A	A
SVACCDSCAFF11_36109188	A/G	VACCDSCAFF11	36109188	+	NA	NA	NA	NA	NA	NA	R	R	A	R	R	R	R	R	N	R	R	R	R	R	R	R	R	R	R	R	R	R	G	A	R	R	R	R	R	R	R	G	G	R	G	R	R	R	R
SVACCDSCAFF11_36116669	T/G	VACCDSCAFF11	36116669	+	NA	NA	NA	NA	NA	NA	K	K	K	K	K	K	K	N	N	K	K	G	K	N	K	K	K	T	K	K	K	K	K	G	K	K	K	N	K	K	G	T	N	K	G	K	K	T	K
SVACCDSCAFF11_36116688	A/G	VACCDSCAFF11	36116688	+	NA	NA	NA	NA	NA	NA	R	R	R	R	R	R	R	N	N	R	R	G	R	N	R	R	R	A	R	R	R	R	R	G	R	R	R	N	R	R	G	A	N	R	G	R	R	A	R
SVACCDSCAFF11_36134984	A/T	VACCDSCAFF11	36134984	+	NA	NA	NA	NA	NA	NA	W	W	W	W	W	W	W	W	W	W	W	W	W	T	W	W	W	A	W	W	W	W	W	W	W	W	W	W	W	W	W	A	W	W	W	W	W	W	W
SVACCDSCAFF11_36195311	G/A	VACCDSCAFF11	36195311	+	NA	NA	NA	NA	NA	NA	R	R	R	R	R	R	R	R	N	R	R	R	R	R	R	R	R	R	R	R	R	R	G	R	R	R	R	R	R	R	R	R	R	G	R	G	R	N	R
SVACCDSCAFF11_36505168	C/G	VACCDSCAFF11	36505168	+	NA	NA	NA	NA	NA	NA	S	S	C	C	S	S	S	C	G	S	S	G	S	N	S	S	C	S	S	S	S	C	S	S	S	S	S	G	S	C	S	N	S	S	S	S	S	N	G
SVACCDSCAFF11_36505173	T/C	VACCDSCAFF11	36505173	+	NA	NA	NA	NA	NA	NA	Y	Y	T	T	Y	Y	Y	T	C	Y	Y	C	Y	N	Y	Y	T	Y	Y	Y	Y	T	Y	Y	Y	Y	Y	C	Y	T	Y	N	Y	Y	Y	Y	Y	N	C
SVACCDSCAFF11_36505181	G/C	VACCDSCAFF11	36505181	+	NA	NA	NA	NA	NA	NA	S	S	G	G	S	S	S	G	C	S	S	C	S	N	S	S	G	S	S	S	S	G	S	S	S	S	S	C	S	G	S	N	S	S	S	S	S	N	C
SVACCDSCAFF11_36519218	T/G	VACCDSCAFF11	36519218	+	NA	NA	NA	NA	NA	NA	T	T	T	T	T	T	T	T	T	T	T	T	T	T	T	T	K	T	T	T	T	K	T	T	T	T	T	T	T	T	T	T	N	T	T	T	T	T	T
SVACCDSCAFF11_36930718	C/G	VACCDSCAFF11	36930718	+	NA	NA	NA	NA	NA	NA	S	S	S	S	S	S	S	C	N	S	C	S	S	S	S	S	S	C	S	S	S	S	G	C	S	S	S	C	S	S	S	S	S	S	S	C	S	G	S
SVACCDSCAFF11_36930722	C/G	VACCDSCAFF11	36930722	+	NA	NA	NA	NA	NA	NA	C	C	C	C	S	C	C	C	N	C	C	S	S	S	C	C	C	C	S	C	S	C	C	C	C	C	C	C	C	C	C	C	S	S	C	C	C	C	C
SVACCDSCAFF11_36930730	G/A	VACCDSCAFF11	36930730	+	NA	NA	NA	NA	NA	NA	R	R	R	R	R	R	R	G	N	R	G	R	R	R	R	R	R	G	R	R	R	R	A	G	R	R	R	G	R	R	R	R	R	R	R	G	R	A	R
SVACCDSCAFF11_36930742	G/A	VACCDSCAFF11	36930742	+	NA	NA	NA	NA	NA	NA	G	G	G	G	R	G	G	G	N	G	G	R	R	R	G	G	G	G	R	G	R	G	G	G	G	G	G	G	G	G	G	G	R	R	G	G	G	G	G
SVACCDSCAFF11_36930755	T/A	VACCDSCAFF11	36930755	+	NA	NA	NA	NA	NA	NA	W	W	W	W	T	W	W	T	N	W	T	T	T	T	W	W	T	T	W	W	T	W	T	T	W	W	W	T	W	W	W	W	T	T	W	T	W	A	W
SVACCDSCAFF11_36930757	C/T	VACCDSCAFF11	36930757	+	NA	NA	NA	NA	NA	NA	C	C	C	C	Y	C	C	C	N	C	C	Y	Y	Y	C	C	C	C	Y	C	Y	C	C	C	C	C	C	C	C	C	C	C	Y	Y	C	C	C	C	C
SVACCDSCAFF11_36930761	T/C	VACCDSCAFF11	36930761	+	NA	NA	NA	NA	NA	NA	T	T	T	T	Y	T	T	T	N	T	T	Y	Y	Y	T	T	T	T	Y	T	Y	T	T	T	T	T	T	T	T	T	T	T	Y	Y	T	T	T	T	T
SVACCDSCAFF11_37416076	C/T	VACCDSCAFF11	37416076	+	NA	NA	NA	NA	NA	NA	Y	Y	Y	C	Y	Y	Y	C	N	Y	Y	Y	Y	N	Y	Y	T	Y	Y	C	C	Y	Y	Y	Y	Y	Y	T	Y	N	Y	T	C	C	Y	Y	Y	Y	T
SVACCDSCAFF11_37497560	G/A	VACCDSCAFF11	37497560	+	NA	NA	NA	NA	NA	NA	G	G	G	G	R	G	G	N	G	G	G	G	R	G	G	G	G	G	G	G	G	G	R	G	G	G	G	G	G	G	G	G	G	G	G	G	G	G	G
SVACCDSCAFF11_37586492	G/A	VACCDSCAFF11	37586492	+	NA	NA	NA	NA	NA	NA	R	R	R	G	G	R	R	R	G	R	G	G	G	A	R	R	G	G	G	G	G	G	G	A	R	R	R	R	R	R	R	R	G	G	R	R	R	G	R
SVACCDSCAFF11_37930152	C/G	VACCDSCAFF11	37930152	+	NA	NA	NA	NA	NA	NA	C	S	S	C	S	C	C	N	G	C	S	S	S	S	C	C	S	N	S	S	S	G	S	S	S	C	C	C	C	C	S	N	G	N	C	C	C	N	C
SVACCDSCAFF11_37930201	G/A	VACCDSCAFF11	37930201	+	NA	NA	NA	NA	NA	NA	G	R	R	G	R	G	G	N	A	G	R	R	R	R	G	G	R	N	R	R	R	A	R	R	R	G	G	G	G	G	R	N	A	N	G	G	G	N	G
SVACCDSCAFF11_38121560	G/A	VACCDSCAFF11	38121560	+	NA	NA	NA	NA	NA	NA	G	G	G	G	R	G	G	G	N	G	R	R	R	G	G	G	R	N	G	R	R	R	R	G	G	G	G	G	G	G	G	N	G	R	G	G	G	G	G
SVACCDSCAFF11_38156474	A/G	VACCDSCAFF11	38156474	+	NA	NA	NA	NA	NA	NA	R	R	R	R	R	R	R	A	A	A	R	A	R	A	R	R	R	R	A	R	A	R	R	G	A	R	R	R	A	R	R	N	N	R	R	R	R	R	R
SVACCDSCAFF11_38156479	A/T	VACCDSCAFF11	38156479	+	NA	NA	NA	NA	NA	NA	W	W	W	W	W	W	W	T	W	W	W	W	W	W	W	W	W	A	T	W	W	W	W	W	W	W	W	W	W	W	W	T	T	W	W	W	W	W	W
SVACCDSCAFF11_38156483	T/A	VACCDSCAFF11	38156483	+	NA	NA	NA	NA	NA	NA	T	T	W	T	T	T	T	T	T	T	T	T	T	T	T	T	T	T	W	W	W	T	T	T	T	T	T	T	T	T	W	T	T	W	T	T	T	T	T
SVACCDSCAFF11_38156513	G/C	VACCDSCAFF11	38156513	+	NA	NA	NA	NA	NA	NA	G	G	G	G	S	G	G	G	G	G	G	G	S	G	G	G	G	G	G	G	G	G	G	G	G	G	G	G	G	G	G	G	G	G	G	G	G	G	G
SVACCDSCAFF11_38156516	A/G	VACCDSCAFF11	38156516	+	NA	NA	NA	NA	NA	NA	R	A	R	A	R	R	A	A	R	R	R	R	R	R	R	A	R	A	R	A	R	A	R	A	R	R	R	A	A	R	A	A	G	R	R	R	R	R	R
SVACCDSCAFF11_38156521	C/A	VACCDSCAFF11	38156521	+	NA	NA	NA	NA	NA	NA	C	C	C	C	M	C	C	C	C	C	C	C	M	C	C	C	C	C	C	C	C	C	C	C	C	C	C	C	C	C	C	C	C	C	C	C	C	C	C
SVACCDSCAFF11_38156525	C/T	VACCDSCAFF11	38156525	+	NA	NA	NA	NA	NA	NA	C	C	C	C	C	C	C	N	C	C	C	C	C	C	C	C	C	C	Y	C	C	C	C	C	C	C	C	C	C	C	C	C	C	C	C	C	C	C	C
SVACCDSCAFF11_38156527	T/C	VACCDSCAFF11	38156527	+	NA	NA	NA	NA	NA	NA	Y	Y	T	T	Y	Y	T	N	T	Y	Y	Y	Y	C	Y	T	Y	T	Y	T	T	T	Y	T	Y	T	Y	T	Y	T	T	T	C	Y	T	C	Y	Y	T
SVACCDSCAFF11_38156528	G/A	VACCDSCAFF11	38156528	+	NA	NA	NA	NA	NA	NA	R	R	G	G	R	R	G	N	G	R	R	R	R	A	R	G	R	G	R	G	G	G	R	G	R	G	R	G	R	G	G	G	A	R	G	A	R	R	G
SVACCDSCAFF11_38156536	G/A	VACCDSCAFF11	38156536	+	NA	NA	NA	NA	NA	NA	R	R	G	G	G	R	G	N	G	R	R	R	G	A	R	G	R	G	R	G	G	G	R	G	R	G	R	G	R	G	G	G	A	R	G	A	R	R	G
SVACCDSCAFF11_38265609	C/T	VACCDSCAFF11	38265609	+	NA	NA	NA	NA	NA	NA	Y	Y	Y	C	Y	Y	Y	N	C	Y	Y	Y	Y	N	Y	Y	Y	Y	Y	Y	Y	Y	C	N	C	Y	Y	T	Y	Y	Y	N	N	Y	Y	Y	Y	Y	Y
SVACCDSCAFF11_38265651	A/T	VACCDSCAFF11	38265651	+	NA	NA	NA	NA	NA	NA	W	W	W	A	W	W	W	N	T	W	W	W	A	N	W	W	W	W	A	W	W	A	W	N	W	W	W	A	W	W	W	N	N	W	A	W	W	W	W
SVACCDSCAFF11_38387213	G/A	VACCDSCAFF11	38387213	+	NA	NA	NA	NA	NA	NA	R	R	R	R	R	R	R	R	A	R	R	R	R	G	R	R	G	N	R	R	R	R	R	R	R	R	R	R	R	R	A	R	G	G	R	N	R	R	R
SVACCDSCAFF11_38495713	T/G	VACCDSCAFF11	38495713	+	NA	NA	NA	NA	NA	NA	K	K	K	K	T	K	K	G	N	K	K	K	T	T	K	K	K	T	K	K	T	K	K	G	K	K	K	K	K	K	K	T	T	T	K	T	K	K	K
SVACCDSCAFF11_38495747	A/C	VACCDSCAFF11	38495747	+	NA	NA	NA	NA	NA	NA	M	M	M	M	A	M	M	C	N	M	M	M	A	A	M	M	M	A	M	M	A	M	M	C	M	M	M	M	M	M	M	A	A	A	M	A	M	M	M
SVACCDSCAFF11_38655993	G/C	VACCDSCAFF11	38655993	+	NA	NA	NA	NA	NA	NA	S	S	S	G	S	S	S	G	S	S	S	G	S	C	S	S	S	S	S	S	S	S	S	G	S	S	S	G	S	S	S	C	N	S	S	G	S	G	S
SVACCDSCAFF11_38965983	G/A	VACCDSCAFF11	38965983	+	NA	NA	NA	NA	NA	NA	G	G	G	G	G	G	G	N	G	G	G	G	G	G	G	G	R	G	G	G	G	G	R	G	G	G	G	G	G	G	G	G	N	G	G	G	G	G	G
SVACCDSCAFF11_39203293	G/C	VACCDSCAFF11	39203293	+	NA	NA	NA	NA	NA	NA	S	S	S	S	G	S	S	N	N	S	G	G	S	S	S	S	G	G	G	S	S	G	G	S	G	S	S	C	S	S	S	N	G	S	S	G	S	G	S
SVACCDSCAFF11_39243480	A/G	VACCDSCAFF11	39243480	+	NA	NA	NA	NA	NA	NA	A	A	A	A	A	A	A	A	A	A	A	R	A	A	A	A	A	N	A	A	A	R	R	A	A	A	A	A	A	A	A	A	A	A	A	A	A	A	A
SVACCDSCAFF11_39627286	C/T	VACCDSCAFF11	39627286	+	NA	NA	NA	NA	NA	NA	Y	Y	C	T	Y	Y	Y	N	N	Y	Y	Y	Y	N	Y	Y	Y	T	Y	Y	Y	Y	Y	C	Y	Y	Y	N	Y	Y	Y	N	N	Y	Y	Y	Y	T	Y
SVACCDSCAFF11_39912865	G/T	VACCDSCAFF11	39912865	+	NA	NA	NA	NA	NA	NA	G	G	G	N	G	G	G	N	G	G	G	G	G	G	G	G	G	N	G	G	G	K	G	G	G	G	G	G	G	G	G	N	G	G	G	G	G	N	G
SVACCDSCAFF11_40041896	A/G	VACCDSCAFF11	40041896	+	NA	NA	NA	NA	NA	NA	R	R	R	R	A	R	R	A	N	R	A	A	A	A	R	R	A	G	A	A	A	A	A	G	R	R	R	R	R	A	R	G	N	A	R	R	R	R	R
SVACCDSCAFF112_481089	G/T	VACCDSCAFF112	481089	+	NA	NA	NA	NA	NA	NA	K	K	G	G	K	K	G	T	N	K	K	G	G	K	K	G	K	G	G	K	K	G	G	T	K	K	K	N	K	G	K	T	G	G	K	G	K	K	K
SVACCDSCAFF112_481114	A/C	VACCDSCAFF112	481114	+	NA	NA	NA	NA	NA	NA	M	M	M	M	M	M	M	A	N	M	M	M	M	A	M	M	M	M	M	M	M	A	M	A	A	A	A	N	M	A	M	A	C	C	M	C	M	M	M
SVACCDSCAFF112_481117	C/T	VACCDSCAFF112	481117	+	NA	NA	NA	NA	NA	NA	Y	Y	Y	Y	Y	C	Y	C	N	Y	Y	Y	Y	Y	Y	Y	Y	Y	C	Y	Y	T	Y	C	Y	Y	Y	N	Y	T	Y	C	C	C	Y	C	C	C	Y
SVACCDSCAFF113_128243	C/A	VACCDSCAFF113	128243	+	NA	NA	NA	NA	NA	NA	C	C	C	C	C	C	C	C	C	C	C	C	C	C	C	C	C	C	C	M	A	C	C	N	C	C	C	C	C	C	C	C	C	M	C	C	C	C	C
SVACCDSCAFF1135_8076	G/C	VACCDSCAFF1135	8076	+	NA	NA	NA	NA	NA	NA	S	S	S	S	S	S	S	G	S	S	S	S	S	G	S	S	G	S	S	S	S	S	S	S	S	G	S	S	G	S	S	S	G	G	S	G	S	S	S
SVACCDSCAFF1135_8077	A/G	VACCDSCAFF1135	8077	+	NA	NA	NA	NA	NA	NA	R	R	R	R	A	R	R	A	A	R	R	R	R	R	R	A	R	R	R	R	R	R	A	R	R	R	R	R	R	A	R	A	A	A	R	A	R	R	R
SVACCDSCAFF1135_8086	T/G	VACCDSCAFF1135	8086	+	NA	NA	NA	NA	NA	NA	K	K	K	K	K	K	K	T	K	K	K	K	K	T	K	K	T	K	K	K	K	K	K	K	K	T	K	K	T	K	K	K	T	T	K	T	K	K	K
SVACCDSCAFF1135_8090	T/C	VACCDSCAFF1135	8090	+	NA	NA	NA	NA	NA	NA	Y	Y	Y	Y	Y	Y	Y	Y	Y	Y	Y	Y	T	Y	Y	Y	Y	T	Y	Y	Y	Y	Y	Y	Y	Y	Y	Y	Y	Y	Y	Y	Y	Y	Y	Y	Y	Y	Y
SVACCDSCAFF1135_8117	C/T	VACCDSCAFF1135	8117	+	NA	NA	NA	NA	NA	NA	Y	Y	Y	Y	Y	Y	Y	Y	C	Y	Y	Y	Y	Y	Y	Y	Y	Y	Y	Y	Y	Y	Y	Y	Y	Y	Y	Y	Y	Y	Y	Y	Y	Y	Y	Y	Y	Y	Y
SVACCDSCAFF1135_8165	A/G	VACCDSCAFF1135	8165	+	NA	NA	NA	NA	NA	NA	R	R	R	R	R	R	R	R	R	R	R	R	R	R	R	R	R	R	R	R	R	R	R	R	R	R	R	R	R	R	R	R	R	R	R	R	R	R	R
SVACCDSCAFF1135_12554	G/A	VACCDSCAFF1135	12554	+	NA	NA	NA	NA	NA	NA	R	R	R	R	R	R	R	G	R	R	R	R	R	G	R	R	R	R	R	R	R	R	R	A	R	R	R	N	R	R	R	G	A	R	R	R	R	G	R
SVACCDSCAFF1135_12567	C/T	VACCDSCAFF1135	12567	+	NA	NA	NA	NA	NA	NA	Y	Y	T	Y	Y	Y	Y	C	Y	Y	Y	Y	Y	C	Y	Y	Y	Y	Y	Y	Y	Y	Y	T	Y	Y	Y	N	Y	Y	Y	C	T	Y	Y	Y	Y	C	Y
SVACCDSCAFF1135_12601	A/C	VACCDSCAFF1135	12601	+	NA	NA	NA	NA	NA	NA	M	M	A	M	M	M	M	C	M	M	M	M	M	C	M	M	M	M	M	M	M	M	M	A	M	M	M	N	M	M	M	C	A	M	M	M	M	C	M
SVACCDSCAFF1135_12602	C/T	VACCDSCAFF1135	12602	+	NA	NA	NA	NA	NA	NA	C	C	Y	C	C	C	C	C	C	C	C	C	C	C	C	C	C	C	C	C	C	C	C	C	Y	C	C	N	Y	C	C	C	C	C	C	C	C	C	C
SVACCDSCAFF1135_12603	A/G	VACCDSCAFF1135	12603	+	NA	NA	NA	NA	NA	NA	A	A	R	A	A	A	A	A	A	A	A	A	A	A	A	A	A	A	A	A	A	A	A	A	R	A	A	N	R	A	A	A	A	A	A	A	A	A	A
SVACCDSCAFF1137_2631	A/G	VACCDSCAFF1137	2631	+	NA	NA	NA	NA	NA	NA	A	A	A	A	A	A	A	A	A	A	A	A	A	N	A	A	A	A	A	A	A	A	A	N	A	A	A	A	A	A	A	N	R	A	A	N	A	A	A
SVACCDSCAFF1137_2638	T/C	VACCDSCAFF1137	2638	+	NA	NA	NA	NA	NA	NA	T	T	Y	T	T	T	T	T	T	T	T	T	T	N	T	T	T	T	T	T	T	T	T	N	T	T	T	T	T	T	T	N	T	Y	T	N	Y	T	T
SVACCDSCAFF1137_2639	T/C	VACCDSCAFF1137	2639	+	NA	NA	NA	NA	NA	NA	T	T	T	T	T	T	T	T	T	T	T	T	T	N	T	T	T	T	T	T	T	T	T	N	Y	Y	T	Y	T	T	T	N	T	T	T	N	T	T	T
SVACCDSCAFF1137_2641	A/G	VACCDSCAFF1137	2641	+	NA	NA	NA	NA	NA	NA	A	A	A	A	A	A	A	A	A	A	A	R	A	N	A	A	A	A	A	A	A	A	R	N	A	A	A	A	A	A	A	N	A	R	A	N	A	A	A
SVACCDSCAFF1137_2649	A/G	VACCDSCAFF1137	2649	+	NA	NA	NA	NA	NA	NA	A	A	A	A	A	A	A	A	A	A	A	A	A	N	A	A	A	R	A	A	A	A	A	N	A	A	A	A	A	A	R	N	A	A	A	N	A	R	A
SVACCDSCAFF1137_2650	T/C	VACCDSCAFF1137	2650	+	NA	NA	NA	NA	NA	NA	Y	T	T	T	T	T	T	T	T	T	Y	Y	T	N	T	T	T	T	T	T	T	T	T	N	Y	Y	T	Y	T	T	T	N	T	Y	Y	N	T	Y	T
SVACCDSCAFF1137_2659	A/G	VACCDSCAFF1137	2659	+	NA	NA	NA	NA	NA	NA	A	A	A	R	A	R	A	A	A	A	A	A	A	N	A	A	A	A	A	R	A	A	R	N	A	A	A	A	A	A	A	N	A	R	R	N	A	A	A
SVACCDSCAFF1137_2661	A/G	VACCDSCAFF1137	2661	+	NA	NA	NA	NA	NA	NA	A	A	A	A	A	A	A	A	A	A	A	A	A	N	A	A	A	A	A	A	A	A	R	N	A	A	R	A	A	A	A	N	A	A	A	N	A	A	A
SVACCDSCAFF1137_2664	C/T	VACCDSCAFF1137	2664	+	NA	NA	NA	NA	NA	NA	C	C	C	C	C	C	C	C	C	C	C	C	C	N	C	C	C	C	C	C	C	C	C	N	C	C	C	C	C	C	C	N	C	C	C	N	C	C	C
SVACCDSCAFF1137_2667	T/C	VACCDSCAFF1137	2667	+	NA	NA	NA	NA	NA	NA	T	T	T	T	T	T	T	T	C	T	T	T	Y	N	T	T	T	T	Y	T	T	T	T	N	T	T	T	T	T	T	T	N	T	T	T	N	T	T	T
SVACCDSCAFF1137_2671	T/C	VACCDSCAFF1137	2671	+	NA	NA	NA	NA	NA	NA	T	T	T	Y	T	T	T	T	T	T	T	T	T	N	T	T	T	T	T	T	Y	Y	T	N	T	T	T	T	T	Y	T	N	T	T	T	N	T	T	T
SVACCDSCAFF1137_2672	A/G	VACCDSCAFF1137	2672	+	NA	NA	NA	NA	NA	NA	A	A	A	A	A	A	A	A	A	A	A	A	R	N	A	A	A	A	R	A	R	A	A	N	A	A	A	A	A	R	A	N	A	A	A	N	A	A	A
SVACCDSCAFF1137_2677	T/C	VACCDSCAFF1137	2677	+	NA	NA	NA	NA	NA	NA	T	T	T	T	T	T	Y	T	T	T	T	T	T	N	Y	Y	Y	Y	T	T	T	T	T	N	Y	Y	T	T	T	T	T	N	T	T	T	N	T	T	T
SVACCDSCAFF1137_2678	T/C	VACCDSCAFF1137	2678	+	NA	NA	NA	NA	NA	NA	T	T	Y	T	T	T	T	T	T	T	T	T	T	N	T	T	T	T	Y	T	T	T	Y	N	T	T	T	T	T	T	Y	N	Y	T	T	N	T	T	Y
SVACCDSCAFF1137_2679	T/C	VACCDSCAFF1137	2679	+	NA	NA	NA	NA	NA	NA	T	T	T	T	T	T	T	T	T	T	Y	T	T	N	T	T	T	Y	T	T	T	T	T	N	T	T	T	T	T	T	T	N	T	T	T	N	T	T	T
SVACCDSCAFF1137_2682	T/C	VACCDSCAFF1137	2682	+	NA	NA	NA	NA	NA	NA	T	T	T	T	T	T	T	C	T	T	T	T	T	N	T	T	T	T	T	T	T	Y	T	N	T	Y	T	T	T	T	T	N	T	T	T	N	Y	T	T
SVACCDSCAFF1137_2683	C/T	VACCDSCAFF1137	2683	+	NA	NA	NA	NA	NA	NA	C	C	C	C	C	C	Y	C	C	C	C	C	C	N	C	C	C	C	C	C	C	C	C	N	C	C	C	C	C	C	C	N	C	C	C	N	C	C	C
SVACCDSCAFF1137_2686	A/G	VACCDSCAFF1137	2686	+	NA	NA	NA	NA	NA	NA	A	A	A	A	R	A	A	A	A	A	A	A	A	N	A	A	A	R	A	A	A	A	A	N	R	A	A	A	A	A	A	N	A	A	A	N	A	A	A
SVACCDSCAFF114_28378	T/C	VACCDSCAFF114	28378	+	NA	NA	NA	NA	NA	NA	Y	Y	Y	T	Y	Y	Y	C	N	Y	Y	Y	Y	Y	Y	Y	Y	T	Y	Y	Y	T	Y	Y	Y	Y	Y	T	Y	Y	Y	C	T	Y	Y	Y	Y	Y	Y
SVACCDSCAFF114_156716	C/T	VACCDSCAFF114	156716	+	NA	NA	NA	NA	NA	NA	Y	Y	T	T	Y	T	Y	N	N	Y	Y	Y	Y	T	Y	Y	Y	N	Y	Y	Y	Y	C	Y	Y	T	Y	T	Y	Y	Y	N	T	Y	Y	Y	Y	Y	Y
SVACCDSCAFF114_225707	C/T	VACCDSCAFF114	225707	+	NA	NA	NA	NA	NA	NA	Y	Y	Y	C	C	Y	Y	N	Y	Y	Y	T	C	Y	Y	Y	Y	Y	Y	C	Y	T	Y	C	C	Y	Y	Y	Y	C	Y	N	N	Y	Y	C	Y	N	Y
SVACCDSCAFF114_237352	G/A	VACCDSCAFF114	237352	+	NA	NA	NA	NA	NA	NA	G	G	G	G	G	G	G	G	N	G	G	R	G	G	G	G	G	G	G	G	G	G	G	G	G	G	G	G	G	G	G	G	N	G	G	G	G	G	G
SVACCDSCAFF114_237356	T/C	VACCDSCAFF114	237356	+	NA	NA	NA	NA	NA	NA	Y	Y	Y	Y	Y	Y	Y	C	N	C	Y	T	Y	Y	Y	Y	Y	Y	C	Y	Y	Y	T	Y	Y	Y	Y	Y	Y	C	Y	T	N	Y	Y	T	C	Y	Y
SVACCDSCAFF114_388641	A/T	VACCDSCAFF114	388641	+	NA	NA	NA	NA	NA	NA	W	W	W	A	W	W	W	A	N	W	A	W	A	A	W	W	A	W	A	W	W	W	W	T	W	W	W	W	W	W	W	W	A	W	W	T	W	T	W
SVACCDSCAFF114_388644	C/T	VACCDSCAFF114	388644	+	NA	NA	NA	NA	NA	NA	C	C	Y	C	C	C	Y	T	N	Y	C	C	C	C	C	Y	C	C	C	C	C	C	C	C	C	C	C	Y	C	C	C	C	C	C	C	C	Y	C	C
SVACCDSCAFF114_388650	G/C	VACCDSCAFF114	388650	+	NA	NA	NA	NA	NA	NA	S	S	S	G	S	S	S	G	N	S	G	S	G	G	S	S	G	S	G	S	S	S	S	C	S	S	S	S	S	S	S	S	G	S	S	C	S	C	S
SVACCDSCAFF114_388657	T/C	VACCDSCAFF114	388657	+	NA	NA	NA	NA	NA	NA	Y	Y	Y	T	Y	Y	Y	T	N	Y	T	Y	T	T	Y	Y	T	Y	T	Y	Y	Y	Y	C	Y	Y	Y	Y	Y	Y	Y	Y	T	Y	Y	C	Y	C	Y
SVACCDSCAFF115_359533	T/C	VACCDSCAFF115	359533	+	NA	NA	NA	NA	NA	NA	T	T	Y	Y	T	Y	Y	C	Y	Y	Y	T	Y	N	T	Y	T	Y	Y	Y	Y	Y	Y	Y	Y	Y	Y	T	Y	Y	Y	N	Y	T	C	T	Y	T	T
SVACCDSCAFF1157_14510	T/G	VACCDSCAFF1157	14510	+	NA	NA	NA	NA	NA	NA	K	K	T	G	K	K	K	N	N	K	K	K	K	G	K	G	K	T	K	K	K	K	K	T	K	K	G	T	K	K	K	K	T	K	K	T	K	T	K
SVACCDSCAFF1157_14512	T/A	VACCDSCAFF1157	14512	+	NA	NA	NA	NA	NA	NA	W	W	T	A	W	W	W	N	N	W	W	W	W	A	W	A	W	T	W	W	W	W	W	T	W	W	A	T	W	W	W	W	T	W	W	T	W	T	W
SVACCDSCAFF1157_14519	C/G	VACCDSCAFF1157	14519	+	NA	NA	NA	NA	NA	NA	S	S	C	G	C	S	S	N	N	S	S	S	S	G	S	G	S	C	S	S	S	S	C	C	S	S	G	C	S	S	S	S	C	C	S	C	S	C	S
SVACCDSCAFF1157_14545	C/A	VACCDSCAFF1157	14545	+	NA	NA	NA	NA	NA	NA	M	M	C	A	C	M	M	N	N	M	M	M	M	A	M	A	M	C	M	M	M	M	C	C	M	M	A	C	M	M	M	M	C	C	M	C	M	C	M
SVACCDSCAFF1157_14556	A/G	VACCDSCAFF1157	14556	+	NA	NA	NA	NA	NA	NA	R	R	R	A	A	A	A	N	N	R	A	A	A	A	R	A	A	G	A	A	A	A	A	G	R	R	A	G	R	R	R	R	A	A	R	G	R	R	A
SVACCDSCAFF116_461115	C/T	VACCDSCAFF116	461115	+	NA	NA	NA	NA	NA	NA	Y	Y	Y	T	Y	Y	Y	N	N	Y	Y	Y	Y	T	Y	Y	Y	C	Y	Y	Y	Y	Y	T	Y	Y	Y	C	C	Y	Y	N	T	Y	Y	Y	Y	Y	Y
SVACCDSCAFF116_461147	A/G	VACCDSCAFF116	461147	+	NA	NA	NA	NA	NA	NA	R	R	R	G	R	R	R	N	N	R	R	R	R	G	R	R	R	A	R	R	R	R	R	G	R	R	R	A	A	R	R	N	G	R	R	R	R	R	R
SVACCDSCAFF1160_10738	T/C	VACCDSCAFF1160	10738	+	NA	NA	NA	NA	NA	NA	T	T	T	T	T	T	T	N	N	T	T	T	T	T	T	T	T	T	T	T	T	T	T	T	T	T	T	T	T	T	T	T	T	T	T	T	T	T	T
SVACCDSCAFF1160_10740	A/G	VACCDSCAFF1160	10740	+	NA	NA	NA	NA	NA	NA	R	R	R	A	A	R	R	N	N	R	R	A	R	A	R	R	R	A	R	R	R	R	R	A	R	R	R	R	R	G	A	A	A	R	R	G	R	A	R
SVACCDSCAFF1160_10760	G/T	VACCDSCAFF1160	10760	+	NA	NA	NA	NA	NA	NA	K	K	K	T	K	G	K	N	N	K	K	K	K	K	K	K	K	G	K	K	K	K	K	K	K	K	G	G	K	G	K	T	T	K	K	G	K	G	K
SVACCDSCAFF117_131565	G/C	VACCDSCAFF117	131565	+	NA	NA	NA	NA	NA	NA	G	G	G	G	G	G	G	N	G	G	G	S	G	N	G	G	G	G	G	C	S	G	G	G	G	G	G	G	G	G	G	G	G	S	G	G	G	G	G
SVACCDSCAFF117_131970	T/C	VACCDSCAFF117	131970	+	NA	NA	NA	NA	NA	NA	T	T	T	T	T	T	T	T	N	T	T	T	T	N	T	Y	T	T	T	T	T	T	T	T	T	T	T	T	T	Y	T	T	T	T	T	Y	T	Y	T
SVACCDSCAFF117_452138	C/T	VACCDSCAFF117	452138	+	NA	NA	NA	NA	NA	NA	Y	Y	T	C	Y	Y	Y	Y	N	Y	Y	Y	Y	Y	Y	Y	Y	Y	Y	Y	Y	T	Y	Y	Y	Y	T	T	Y	Y	Y	C	Y	C	Y	Y	Y	Y	Y
SVACCDSCAFF117_452157	T/G	VACCDSCAFF117	452157	+	NA	NA	NA	NA	NA	NA	K	K	G	T	K	K	K	K	N	K	K	K	K	K	K	K	K	K	K	K	K	G	K	K	K	K	G	G	K	K	K	T	K	T	K	K	K	K	K
SVACCDSCAFF118_100949	A/G	VACCDSCAFF118	100949	+	NA	NA	NA	NA	NA	NA	A	R	A	A	A	A	R	A	A	R	R	A	A	G	R	R	A	A	R	R	A	A	R	A	R	A	A	A	A	R	R	A	G	A	A	A	R	A	A
SVACCDSCAFF118_100952	G/C	VACCDSCAFF118	100952	+	NA	NA	NA	NA	NA	NA	S	S	S	C	S	C	S	S	G	S	S	S	G	G	S	S	S	S	S	S	S	S	S	C	S	S	S	S	S	S	S	G	G	S	C	S	S	C	S
SVACCDSCAFF118_100958	G/A	VACCDSCAFF118	100958	+	NA	NA	NA	NA	NA	NA	R	R	R	A	R	A	R	R	G	R	R	R	G	G	R	R	R	R	R	R	R	R	R	A	R	R	R	R	R	R	R	G	G	R	A	R	R	A	R
SVACCDSCAFF118_100967	T/C	VACCDSCAFF118	100967	+	NA	NA	NA	NA	NA	NA	Y	Y	Y	C	Y	C	Y	Y	T	Y	Y	Y	T	T	Y	Y	Y	Y	Y	Y	Y	Y	Y	C	Y	Y	Y	Y	Y	Y	Y	T	T	Y	C	Y	Y	C	Y
SVACCDSCAFF118_100969	C/G	VACCDSCAFF118	100969	+	NA	NA	NA	NA	NA	NA	S	S	S	G	S	G	S	S	C	S	S	S	C	C	S	S	S	S	S	S	S	S	S	G	S	S	S	S	S	S	S	C	C	S	G	S	S	G	S
SVACCDSCAFF118_100990	T/C	VACCDSCAFF118	100990	+	NA	NA	NA	NA	NA	NA	T	T	T	T	T	T	T	T	T	T	T	T	T	T	T	T	T	T	T	T	T	T	T	T	T	T	T	T	T	T	T	T	T	T	T	T	T	T	T
SVACCDSCAFF118_346730	C/T	VACCDSCAFF118	346730	+	NA	NA	NA	NA	NA	NA	C	C	C	C	C	C	C	C	C	C	C	C	C	C	C	C	C	C	C	C	C	C	C	C	C	C	C	C	C	C	C	C	C	C	C	C	C	C	C
SVACCDSCAFF118_346736	G/A	VACCDSCAFF118	346736	+	NA	NA	NA	NA	NA	NA	G	G	G	G	G	G	G	G	G	G	G	G	G	G	G	G	G	G	G	G	G	G	G	G	G	G	G	G	G	G	G	G	G	G	G	G	G	G	G
SVACCDSCAFF118_346763	G/A	VACCDSCAFF118	346763	+	NA	NA	NA	NA	NA	NA	R	R	R	R	R	R	R	R	G	R	R	R	R	R	R	R	R	R	R	R	R	R	G	R	R	R	R	R	R	G	R	G	R	R	R	G	R	G	R
SVACCDSCAFF118_346779	A/G	VACCDSCAFF118	346779	+	NA	NA	NA	NA	NA	NA	A	A	A	A	A	A	A	A	A	A	A	A	A	A	A	A	A	A	A	A	A	A	A	A	A	A	A	A	A	A	A	A	A	A	A	A	A	A	A
SVACCDSCAFF1181_6970	G/A	VACCDSCAFF1181	6970	+	NA	NA	NA	NA	NA	NA	R	R	R	R	R	R	R	R	G	R	R	R	R	R	R	R	R	R	R	R	R	R	R	R	R	R	R	R	R	R	R	R	G	R	R	G	R	R	R
SVACCDSCAFF1181_6973	C/T	VACCDSCAFF1181	6973	+	NA	NA	NA	NA	NA	NA	Y	Y	Y	Y	Y	Y	Y	Y	Y	Y	Y	Y	Y	C	Y	Y	Y	Y	Y	Y	Y	C	Y	C	Y	Y	Y	Y	Y	Y	Y	C	Y	Y	Y	C	Y	Y	Y
SVACCDSCAFF1181_6974	T/C	VACCDSCAFF1181	6974	+	NA	NA	NA	NA	NA	NA	Y	Y	T	T	T	Y	Y	Y	T	Y	Y	T	Y	Y	T	T	T	Y	Y	Y	T	Y	Y	T	T	Y	T	Y	T	T	Y	Y	T	T	T	T	Y	T	Y
SVACCDSCAFF1181_6975	G/A	VACCDSCAFF1181	6975	+	NA	NA	NA	NA	NA	NA	R	G	G	G	G	G	G	G	G	G	G	G	G	G	G	G	G	G	G	G	G	G	G	G	G	G	G	G	G	G	G	G	G	G	G	G	R	G	G
SVACCDSCAFF1181_6976	T/G	VACCDSCAFF1181	6976	+	NA	NA	NA	NA	NA	NA	K	K	T	T	K	K	T	K	T	K	T	K	K	T	K	T	K	K	K	K	K	T	K	T	K	K	K	K	K	K	K	T	T	K	T	T	K	K	K
SVACCDSCAFF1181_7002	T/C	VACCDSCAFF1181	7002	+	NA	NA	NA	NA	NA	NA	Y	Y	Y	T	Y	Y	Y	Y	T	Y	Y	Y	Y	T	Y	Y	Y	Y	Y	Y	Y	Y	T	Y	Y	Y	T	Y	Y	T	T	T	T	Y	T	T	Y	Y	Y
SVACCDSCAFF1181_7010	A/G	VACCDSCAFF1181	7010	+	NA	NA	NA	NA	NA	NA	R	R	A	A	R	R	A	R	A	R	A	R	R	A	R	A	R	R	R	R	R	A	R	A	R	R	R	R	R	R	R	A	A	R	A	A	R	R	R
SVACCDSCAFF1181_7017	A/T	VACCDSCAFF1181	7017	+	NA	NA	NA	NA	NA	NA	W	W	W	A	W	W	W	W	A	W	W	W	W	A	W	W	W	W	W	W	W	W	A	W	W	W	A	W	W	A	A	A	A	W	A	A	W	W	W
SVACCDSCAFF1181_9853	A/T	VACCDSCAFF1181	9853	+	NA	NA	NA	NA	NA	NA	W	W	W	W	W	A	W	W	N	W	W	A	W	A	W	W	W	W	W	W	W	W	A	W	W	W	W	A	W	W	W	T	N	W	W	W	W	A	W
SVACCDSCAFF1181_9873	G/T	VACCDSCAFF1181	9873	+	NA	NA	NA	NA	NA	NA	K	K	K	K	K	K	K	G	N	K	K	K	K	K	K	G	K	K	G	K	K	G	K	G	K	K	K	T	K	K	K	G	N	K	K	K	K	K	K
SVACCDSCAFF119_5766	G/T	VACCDSCAFF119	5766	+	NA	NA	NA	NA	NA	NA	K	K	K	G	K	K	K	N	N	K	K	K	K	N	K	K	K	T	K	K	K	K	G	T	K	K	K	G	K	K	T	G	K	G	K	N	K	K	K
SVACCDSCAFF12_16820	T/C	VACCDSCAFF12	16820	+	NA	NA	NA	NA	NA	NA	T	T	T	T	Y	T	T	N	T	T	Y	Y	Y	T	T	T	Y	N	Y	Y	Y	T	Y	N	T	T	T	T	T	T	T	N	N	Y	T	T	T	N	T
SVACCDSCAFF12_167471	A/G	VACCDSCAFF12	167471	+	NA	NA	NA	NA	NA	NA	R	R	A	R	R	R	R	R	G	R	R	R	R	G	R	R	R	G	R	R	R	R	R	A	R	R	R	G	R	R	R	N	A	R	R	R	R	N	R
SVACCDSCAFF12_167480	C/A	VACCDSCAFF12	167480	+	NA	NA	NA	NA	NA	NA	M	M	C	M	M	M	M	M	A	M	M	M	M	A	M	M	M	A	M	M	M	M	M	C	M	M	M	A	M	M	M	N	C	M	M	M	M	N	M
SVACCDSCAFF12_167481	G/T	VACCDSCAFF12	167481	+	NA	NA	NA	NA	NA	NA	K	K	G	K	K	K	K	K	T	K	K	K	K	T	K	K	K	T	K	K	K	K	K	G	K	K	K	T	K	K	K	N	G	K	K	K	K	N	K
SVACCDSCAFF12_167493	T/G	VACCDSCAFF12	167493	+	NA	NA	NA	NA	NA	NA	K	K	T	K	K	K	K	K	G	K	K	K	K	G	K	K	K	G	K	K	K	K	K	T	K	K	K	G	K	K	K	N	T	K	K	K	K	N	K
SVACCDSCAFF12_290552	C/T	VACCDSCAFF12	290552	+	NA	NA	NA	NA	NA	NA	Y	Y	Y	T	Y	Y	Y	C	Y	Y	Y	Y	Y	T	Y	Y	C	Y	C	Y	C	Y	C	Y	Y	Y	Y	Y	Y	T	Y	N	C	Y	Y	Y	Y	Y	Y
SVACCDSCAFF12_290555	C/T	VACCDSCAFF12	290555	+	NA	NA	NA	NA	NA	NA	Y	Y	Y	C	Y	Y	Y	T	Y	Y	Y	Y	Y	C	Y	Y	Y	Y	Y	Y	T	Y	Y	Y	Y	Y	Y	Y	Y	C	Y	N	T	Y	Y	Y	Y	Y	Y
SVACCDSCAFF12_290575	G/T	VACCDSCAFF12	290575	+	NA	NA	NA	NA	NA	NA	K	K	K	T	K	K	K	G	K	K	K	K	K	T	K	K	K	K	K	K	G	K	K	K	K	K	K	K	K	T	K	N	G	K	K	K	K	K	K
SVACCDSCAFF12_290586	G/T	VACCDSCAFF12	290586	+	NA	NA	NA	NA	NA	NA	G	G	G	G	G	G	G	G	G	G	K	G	G	G	G	G	K	G	K	G	G	G	K	G	G	G	G	G	G	G	G	N	G	G	G	G	G	G	G
SVACCDSCAFF12_290589	A/G	VACCDSCAFF12	290589	+	NA	NA	NA	NA	NA	NA	A	A	A	A	A	A	A	A	A	A	R	A	A	A	A	A	R	A	R	A	A	A	R	A	A	A	A	A	A	A	A	N	A	A	A	A	A	A	A
SVACCDSCAFF12_398202	C/A	VACCDSCAFF12	398202	+	NA	NA	NA	NA	NA	NA	C	C	C	C	C	C	C	C	C	C	C	C	C	C	C	C	C	N	C	M	M	C	C	C	C	C	C	C	C	C	C	N	C	C	C	C	C	C	C
SVACCDSCAFF12_398203	C/T	VACCDSCAFF12	398203	+	NA	NA	NA	NA	NA	NA	C	Y	Y	C	Y	Y	Y	C	C	C	Y	Y	Y	C	Y	C	Y	N	Y	Y	C	Y	Y	C	C	C	Y	C	C	Y	C	T	Y	C	C	C	Y	C	C
SVACCDSCAFF12_398218	C/T	VACCDSCAFF12	398218	+	NA	NA	NA	NA	NA	NA	C	Y	Y	Y	C	Y	Y	N	C	C	C	C	C	C	Y	C	C	N	C	C	C	C	C	C	C	C	Y	C	C	Y	C	T	C	C	C	C	Y	C	Y
SVACCDSCAFF12_398242	G/C	VACCDSCAFF12	398242	+	NA	NA	NA	NA	NA	NA	S	S	G	S	G	G	S	N	G	S	S	G	G	S	S	S	G	N	G	G	S	G	G	G	S	S	G	G	S	G	S	G	S	S	S	S	G	S	G
SVACCDSCAFF12_668616	G/A	VACCDSCAFF12	668616	+	NA	NA	NA	NA	NA	NA	G	G	G	G	G	G	G	G	G	G	G	G	G	G	G	G	G	G	R	G	G	R	G	G	G	G	G	N	G	G	G	G	G	G	G	G	G	G	G
SVACCDSCAFF12_668623	A/G	VACCDSCAFF12	668623	+	NA	NA	NA	NA	NA	NA	A	A	A	A	A	A	A	A	A	A	A	A	A	A	A	A	A	A	R	A	A	R	A	A	A	A	A	N	A	A	A	A	A	A	A	A	A	A	A
SVACCDSCAFF12_668630	A/T	VACCDSCAFF12	668630	+	NA	NA	NA	NA	NA	NA	A	A	A	A	A	A	A	A	A	A	A	A	A	A	A	A	A	A	W	A	A	W	A	A	A	A	A	N	A	A	A	A	A	A	A	A	A	A	A
SVACCDSCAFF12_728490	T/A	VACCDSCAFF12	728490	+	NA	NA	NA	NA	NA	NA	T	T	T	T	T	T	T	T	T	T	W	W	W	T	T	T	T	T	W	T	T	T	A	T	T	T	T	T	T	T	T	T	T	T	T	T	T	N	T
SVACCDSCAFF12_728501	G/T	VACCDSCAFF12	728501	+	NA	NA	NA	NA	NA	NA	G	G	G	G	K	G	G	G	G	G	G	G	G	G	G	G	G	G	G	G	G	G	G	G	G	G	G	G	G	G	G	G	G	G	G	G	G	N	G
SVACCDSCAFF12_728506	A/C	VACCDSCAFF12	728506	+	NA	NA	NA	NA	NA	NA	A	A	A	A	M	A	A	A	A	A	A	A	A	A	A	A	A	A	A	A	A	A	A	A	A	A	A	A	A	A	A	A	A	A	A	A	A	N	A
SVACCDSCAFF12_728507	C/T	VACCDSCAFF12	728507	+	NA	NA	NA	NA	NA	NA	C	C	C	C	Y	C	C	C	C	C	C	C	C	C	C	C	C	C	C	C	C	C	C	C	C	C	C	C	C	C	C	C	C	C	C	C	C	N	C
SVACCDSCAFF12_810852	T/G	VACCDSCAFF12	810852	+	NA	NA	NA	NA	NA	NA	K	K	K	K	T	K	K	K	G	K	T	K	T	T	K	K	T	G	T	T	K	T	K	G	K	K	K	K	K	T	G	T	N	K	K	G	K	T	K
SVACCDSCAFF12_810900	C/G	VACCDSCAFF12	810900	+	NA	NA	NA	NA	NA	NA	S	S	S	S	C	S	S	S	G	S	C	S	C	C	S	S	C	G	C	C	S	C	S	G	S	S	S	S	S	C	S	C	N	S	S	G	S	C	S
SVACCDSCAFF12_867773	T/A	VACCDSCAFF12	867773	+	NA	NA	NA	NA	NA	NA	W	W	W	W	W	W	W	W	W	W	W	W	W	W	W	W	W	W	W	W	W	W	W	T	W	W	W	T	W	W	W	A	N	W	T	W	W	T	W
SVACCDSCAFF12_961868	G/A	VACCDSCAFF12	961868	+	NA	NA	NA	NA	NA	NA	G	R	R	R	R	R	R	N	N	R	R	R	R	N	R	R	R	G	R	R	R	R	R	R	R	R	R	N	R	R	A	R	N	R	R	G	R	R	R
SVACCDSCAFF12_1020970	A/G	VACCDSCAFF12	1020970	+	NA	NA	NA	NA	NA	NA	R	R	R	G	R	R	R	G	R	R	R	R	R	N	R	R	R	A	R	R	R	R	R	R	R	R	R	G	R	R	R	G	N	R	R	R	R	R	R
SVACCDSCAFF12_1021000	T/C	VACCDSCAFF12	1021000	+	NA	NA	NA	NA	NA	NA	T	T	T	T	Y	T	T	T	T	T	Y	Y	Y	N	T	T	Y	T	Y	Y	Y	Y	Y	T	T	T	T	T	T	T	Y	T	N	Y	T	T	T	T	T
SVACCDSCAFF12_1484037	A/G	VACCDSCAFF12	1484037	+	NA	NA	NA	NA	NA	NA	R	R	R	R	R	R	G	A	A	R	R	A	A	A	R	R	R	R	R	R	R	A	R	G	R	R	R	N	R	A	R	A	N	R	R	A	R	N	G
SVACCDSCAFF12_1484038	A/T	VACCDSCAFF12	1484038	+	NA	NA	NA	NA	NA	NA	W	W	W	W	W	W	T	A	A	W	W	A	A	A	W	W	W	W	W	W	W	A	W	T	W	W	W	N	W	A	W	A	N	W	W	A	W	N	T
SVACCDSCAFF12_1484063	A/T	VACCDSCAFF12	1484063	+	NA	NA	NA	NA	NA	NA	A	A	A	A	W	A	A	A	A	A	A	A	A	A	A	A	A	A	A	A	A	A	A	A	A	A	A	N	A	A	A	A	N	A	A	A	A	N	A
SVACCDSCAFF12_1548510	C/T	VACCDSCAFF12	1548510	+	NA	NA	NA	NA	NA	NA	Y	Y	Y	Y	Y	Y	Y	N	T	Y	Y	Y	Y	T	Y	Y	Y	T	Y	Y	Y	C	T	C	Y	Y	Y	C	Y	Y	Y	N	C	Y	T	Y	Y	C	Y
SVACCDSCAFF12_1600268	T/C	VACCDSCAFF12	1600268	+	NA	NA	NA	NA	NA	NA	Y	Y	Y	Y	Y	Y	Y	T	T	Y	Y	Y	Y	C	Y	Y	Y	T	Y	Y	Y	Y	T	C	Y	Y	Y	N	Y	Y	Y	Y	C	N	Y	Y	Y	Y	Y
SVACCDSCAFF12_1600269	C/T	VACCDSCAFF12	1600269	+	NA	NA	NA	NA	NA	NA	Y	Y	Y	Y	Y	Y	Y	C	C	Y	Y	Y	Y	T	Y	Y	Y	C	Y	Y	Y	Y	C	T	Y	Y	Y	N	Y	Y	Y	Y	T	N	Y	Y	Y	Y	Y
SVACCDSCAFF12_1600271	T/G	VACCDSCAFF12	1600271	+	NA	NA	NA	NA	NA	NA	K	K	K	K	K	K	K	T	T	K	K	K	K	G	K	K	K	T	K	K	K	K	T	G	K	K	K	N	K	K	K	K	G	N	K	K	K	K	K
SVACCDSCAFF12_1600281	G/A	VACCDSCAFF12	1600281	+	NA	NA	NA	NA	NA	NA	R	R	R	R	R	R	R	G	G	R	R	R	R	A	R	R	R	G	R	R	R	R	G	A	R	R	R	N	R	R	R	R	A	N	R	R	R	R	R
SVACCDSCAFF12_1600282	A/G	VACCDSCAFF12	1600282	+	NA	NA	NA	NA	NA	NA	R	R	R	R	R	R	R	R	N	R	R	R	R	R	R	R	R	R	R	R	R	R	R	N	R	R	R	G	R	A	R	G	R	A	A	R	R	A	R
SVACCDSCAFF12_1600311	G/A	VACCDSCAFF12	1600311	+	NA	NA	NA	NA	NA	NA	G	G	G	G	G	G	G	G	G	G	G	G	G	G	G	G	G	G	G	G	G	G	G	G	G	G	R	N	G	G	G	G	G	N	R	G	R	G	G
SVACCDSCAFF12_1785200	T/C	VACCDSCAFF12	1785200	+	NA	NA	NA	NA	NA	NA	Y	Y	Y	Y	Y	Y	Y	Y	T	Y	Y	Y	T	C	Y	Y	Y	C	Y	Y	Y	T	Y	Y	T	Y	Y	Y	Y	Y	Y	C	T	N	Y	Y	Y	Y	Y
SVACCDSCAFF12_2012590	G/T	VACCDSCAFF12	2012590	+	NA	NA	NA	NA	NA	NA	K	K	K	K	G	K	K	G	K	K	K	T	K	T	K	K	K	T	K	G	K	K	G	K	K	K	K	T	K	K	K	G	K	T	K	T	K	K	K
SVACCDSCAFF12_2064785	T/C	VACCDSCAFF12	2064785	+	NA	NA	NA	NA	NA	NA	Y	Y	Y	C	Y	Y	Y	Y	C	Y	Y	T	Y	T	Y	Y	Y	Y	Y	T	Y	Y	Y	T	Y	Y	Y	Y	Y	Y	Y	T	T	Y	Y	T	Y	Y	Y
SVACCDSCAFF12_2064796	C/T	VACCDSCAFF12	2064796	+	NA	NA	NA	NA	NA	NA	Y	Y	Y	T	Y	Y	Y	Y	T	Y	Y	C	Y	C	Y	Y	Y	Y	Y	C	Y	Y	Y	C	Y	Y	Y	Y	Y	Y	Y	C	C	Y	Y	C	Y	Y	Y
SVACCDSCAFF12_2064812	C/G	VACCDSCAFF12	2064812	+	NA	NA	NA	NA	NA	NA	S	S	S	G	S	S	S	S	G	S	S	C	S	C	S	S	S	S	S	C	S	S	S	C	S	S	S	S	S	S	S	C	C	S	S	C	S	S	S
SVACCDSCAFF12_2165057	C/A	VACCDSCAFF12	2165057	+	NA	NA	NA	NA	NA	NA	M	M	C	M	A	M	M	N	N	M	M	M	M	M	M	M	M	M	C	M	M	C	C	A	M	M	M	C	C	M	C	N	C	M	C	C	M	A	M
SVACCDSCAFF12_2165096	T/C	VACCDSCAFF12	2165096	+	NA	NA	NA	NA	NA	NA	Y	Y	T	Y	C	Y	Y	N	N	Y	Y	Y	Y	Y	Y	Y	Y	Y	T	Y	Y	T	T	C	Y	Y	Y	T	T	Y	T	N	T	Y	T	T	Y	C	Y
SVACCDSCAFF12_2359707	G/A	VACCDSCAFF12	2359707	+	NA	NA	NA	NA	NA	NA	R	R	R	R	R	R	R	G	G	R	R	R	R	G	R	R	R	G	R	R	R	R	R	G	R	R	R	N	R	A	R	A	G	R	R	R	R	R	R
SVACCDSCAFF12_2702814	A/G	VACCDSCAFF12	2702814	+	NA	NA	NA	NA	NA	NA	A	A	A	A	R	A	A	N	N	A	A	R	A	N	A	A	A	A	A	A	A	A	A	N	A	A	A	A	A	A	A	A	N	A	A	A	A	A	A
SVACCDSCAFF12_2702856	A/C	VACCDSCAFF12	2702856	+	NA	NA	NA	NA	NA	NA	M	M	M	M	M	M	M	N	N	M	M	M	M	N	M	M	M	M	M	M	M	A	C	N	M	M	M	M	M	A	M	M	N	M	M	A	M	M	M
SVACCDSCAFF12_2753270	C/G	VACCDSCAFF12	2753270	+	NA	NA	NA	NA	NA	NA	S	S	C	S	S	C	S	C	G	C	S	S	S	S	S	S	S	N	C	S	S	G	S	C	S	C	S	N	S	S	S	C	G	S	S	C	S	S	C
SVACCDSCAFF12_2853591	G/C	VACCDSCAFF12	2853591	+	NA	NA	NA	NA	NA	NA	S	S	S	G	S	S	S	C	N	S	S	S	S	G	S	G	S	S	G	S	G	S	S	S	S	C	S	N	C	S	S	C	S	S	G	G	S	C	S
SVACCDSCAFF12_2885197	A/T	VACCDSCAFF12	2885197	+	NA	NA	NA	NA	NA	NA	W	W	W	A	W	W	W	A	N	W	W	W	W	W	W	A	W	N	W	T	W	W	W	N	W	W	W	N	W	A	W	T	A	W	W	T	W	W	W
SVACCDSCAFF12_2885215	T/G	VACCDSCAFF12	2885215	+	NA	NA	NA	NA	NA	NA	K	K	K	T	K	K	K	T	N	K	K	K	K	K	K	T	K	N	K	G	K	K	K	N	K	K	K	N	K	T	K	G	T	K	K	G	K	K	K
SVACCDSCAFF12_2885222	G/C	VACCDSCAFF12	2885222	+	NA	NA	NA	NA	NA	NA	S	S	S	G	S	S	S	G	N	S	S	S	S	S	S	G	S	N	S	C	S	S	S	N	S	S	S	N	S	G	S	C	G	S	S	C	S	S	S
SVACCDSCAFF12_2895831	C/T	VACCDSCAFF12	2895831	+	NA	NA	NA	NA	NA	NA	Y	Y	Y	Y	Y	Y	Y	Y	Y	Y	Y	Y	Y	T	Y	Y	C	C	Y	Y	Y	Y	Y	Y	Y	Y	Y	T	Y	Y	Y	T	T	Y	C	Y	Y	Y	Y
SVACCDSCAFF12_2895870	T/C	VACCDSCAFF12	2895870	+	NA	NA	NA	NA	NA	NA	Y	Y	Y	Y	Y	Y	Y	Y	Y	Y	Y	Y	Y	C	Y	Y	T	T	Y	Y	Y	Y	Y	Y	Y	Y	Y	C	Y	Y	Y	C	C	Y	T	Y	Y	Y	Y
SVACCDSCAFF12_2954139	A/C	VACCDSCAFF12	2954139	+	NA	NA	NA	NA	NA	NA	M	M	M	C	M	M	M	M	C	M	M	M	M	M	M	M	M	M	M	M	M	M	M	M	M	M	M	M	M	M	M	A	C	M	M	M	M	M	M
SVACCDSCAFF12_3015720	G/A	VACCDSCAFF12	3015720	+	NA	NA	NA	NA	NA	NA	R	R	R	R	R	R	R	N	R	A	R	R	R	R	R	A	R	A	R	R	R	R	R	G	R	R	R	R	R	R	R	N	R	R	R	A	R	R	R
SVACCDSCAFF12_3015726	T/G	VACCDSCAFF12	3015726	+	NA	NA	NA	NA	NA	NA	K	K	K	K	K	K	K	N	K	G	K	K	K	K	K	G	K	G	K	K	K	K	K	T	K	K	K	K	K	K	K	N	K	K	K	G	K	K	K
SVACCDSCAFF12_3059349	A/G	VACCDSCAFF12	3059349	+	NA	NA	NA	NA	NA	NA	R	R	R	R	R	R	R	A	A	R	R	R	R	R	R	R	R	N	R	R	R	R	A	R	R	R	R	R	R	G	R	A	R	R	R	A	R	N	R
SVACCDSCAFF12_3059378	C/T	VACCDSCAFF12	3059378	+	NA	NA	NA	NA	NA	NA	Y	C	C	C	C	C	C	C	C	Y	C	C	C	C	C	C	C	N	C	C	C	C	C	Y	Y	Y	C	C	C	Y	C	C	C	C	C	C	C	N	Y
SVACCDSCAFF12_3153999	G/A	VACCDSCAFF12	3153999	+	NA	NA	NA	NA	NA	NA	R	R	R	R	A	R	R	N	N	R	R	R	R	N	R	R	R	R	R	R	G	R	R	N	G	R	R	G	R	R	R	A	G	R	R	R	G	R	R
SVACCDSCAFF12_3284843	C/T	VACCDSCAFF12	3284843	+	NA	NA	NA	NA	NA	NA	Y	Y	Y	Y	Y	Y	Y	N	C	Y	Y	Y	Y	Y	Y	Y	Y	Y	Y	Y	Y	Y	C	Y	Y	Y	Y	Y	Y	Y	Y	Y	T	Y	Y	Y	Y	Y	Y
SVACCDSCAFF12_3393682	G/A	VACCDSCAFF12	3393682	+	NA	NA	NA	NA	NA	NA	G	R	G	R	G	R	N	G	N	R	G	G	G	A	R	A	G	G	G	G	G	G	G	G	G	R	R	A	R	N	R	N	N	G	R	G	G	A	R
SVACCDSCAFF12_3393705	T/G	VACCDSCAFF12	3393705	+	NA	NA	NA	NA	NA	NA	K	K	K	K	T	K	G	T	N	K	K	K	K	G	K	K	T	T	K	K	K	K	K	T	K	K	K	G	K	G	K	N	T	K	K	T	K	G	K
SVACCDSCAFF12_3393707	C/T	VACCDSCAFF12	3393707	+	NA	NA	NA	NA	NA	NA	Y	Y	Y	Y	C	Y	T	C	N	Y	Y	Y	Y	T	Y	Y	C	C	Y	Y	Y	Y	Y	C	Y	Y	Y	T	Y	T	Y	N	C	Y	Y	C	Y	T	Y
SVACCDSCAFF12_3393723	T/C	VACCDSCAFF12	3393723	+	NA	NA	NA	NA	NA	NA	Y	Y	Y	Y	T	Y	C	T	N	Y	Y	Y	Y	C	Y	Y	T	T	Y	Y	Y	Y	Y	T	Y	Y	Y	C	Y	C	Y	N	T	Y	Y	T	Y	C	Y
SVACCDSCAFF12_3599104	C/T	VACCDSCAFF12	3599104	+	NA	NA	NA	NA	NA	NA	C	C	C	C	Y	C	C	C	N	C	Y	Y	Y	C	C	C	Y	C	Y	C	Y	T	C	C	C	C	C	C	C	C	C	C	C	Y	C	C	C	C	Y
SVACCDSCAFF12_3599109	G/A	VACCDSCAFF12	3599109	+	NA	NA	NA	NA	NA	NA	R	R	R	R	G	R	G	A	N	R	G	G	G	A	R	R	G	R	G	R	G	G	G	G	R	R	R	R	R	R	R	G	G	G	R	A	R	R	R
SVACCDSCAFF12_3632674	T/C	VACCDSCAFF12	3632674	+	NA	NA	NA	NA	NA	NA	Y	Y	Y	Y	T	Y	Y	T	T	Y	Y	T	T	Y	Y	Y	T	Y	Y	Y	Y	T	T	Y	Y	Y	Y	T	Y	Y	Y	Y	T	T	Y	T	Y	Y	Y
SVACCDSCAFF12_3632683	C/A	VACCDSCAFF12	3632683	+	NA	NA	NA	NA	NA	NA	M	M	C	C	M	M	M	C	C	M	M	M	M	C	M	M	M	C	M	M	M	M	M	M	M	M	M	C	M	M	M	C	M	M	M	M	M	C	M
SVACCDSCAFF12_3632689	A/G	VACCDSCAFF12	3632689	+	NA	NA	NA	NA	NA	NA	R	R	R	R	R	R	R	R	A	R	R	R	R	R	R	R	R	R	R	R	R	R	R	R	R	R	R	A	R	R	R	R	R	R	R	R	R	R	R
SVACCDSCAFF12_3632695	G/T	VACCDSCAFF12	3632695	+	NA	NA	NA	NA	NA	NA	G	G	G	G	G	G	G	G	G	G	G	G	G	G	G	G	G	G	G	G	G	G	G	G	G	G	G	G	G	G	G	G	G	G	G	G	G	G	G
SVACCDSCAFF12_3915773	A/G	VACCDSCAFF12	3915773	+	NA	NA	NA	NA	NA	NA	A	A	A	A	R	A	A	A	A	A	A	A	R	A	A	A	A	A	A	A	A	A	R	A	A	A	A	A	A	A	A	A	A	R	A	A	A	A	A
SVACCDSCAFF12_3915785	T/G	VACCDSCAFF12	3915785	+	NA	NA	NA	NA	NA	NA	K	K	K	T	T	K	K	T	T	K	K	T	T	T	K	K	T	G	T	T	T	T	T	K	K	K	K	T	K	K	K	T	T	T	K	K	K	T	K
SVACCDSCAFF12_3915790	G/T	VACCDSCAFF12	3915790	+	NA	NA	NA	NA	NA	NA	K	K	T	K	K	K	K	G	G	K	K	K	K	G	K	K	K	T	K	K	K	K	K	K	K	K	K	G	K	K	K	K	G	K	K	K	K	K	K
SVACCDSCAFF12_3915795	C/T	VACCDSCAFF12	3915795	+	NA	NA	NA	NA	NA	NA	Y	Y	T	Y	Y	Y	Y	C	C	Y	Y	Y	Y	C	Y	Y	Y	T	Y	Y	Y	Y	Y	Y	Y	Y	Y	C	Y	Y	Y	Y	C	Y	Y	Y	Y	Y	Y
SVACCDSCAFF12_3915802	A/T	VACCDSCAFF12	3915802	+	NA	NA	NA	NA	NA	NA	A	A	A	A	A	A	A	N	A	A	A	A	A	A	A	A	A	N	A	A	A	A	A	A	A	A	A	N	A	A	A	A	N	A	A	A	A	A	A
SVACCDSCAFF12_3915805	G/T	VACCDSCAFF12	3915805	+	NA	NA	NA	NA	NA	NA	G	G	G	G	G	G	G	N	G	G	G	G	G	G	G	G	G	N	G	G	G	G	G	G	G	G	G	N	G	G	G	G	N	G	G	G	G	G	G
SVACCDSCAFF12_3915808	G/T	VACCDSCAFF12	3915808	+	NA	NA	NA	NA	NA	NA	G	K	K	K	G	K	K	G	G	G	G	K	G	G	K	K	G	G	K	K	G	K	G	G	K	K	K	G	K	G	G	K	G	K	K	G	K	K	G
SVACCDSCAFF12_3915812	G/C	VACCDSCAFF12	3915812	+	NA	NA	NA	NA	NA	NA	G	G	G	G	G	G	G	N	G	G	G	G	G	G	G	G	G	N	G	G	G	G	G	G	G	G	G	N	G	G	G	G	N	G	G	G	G	G	G
SVACCDSCAFF12_3915818	C/G	VACCDSCAFF12	3915818	+	NA	NA	NA	NA	NA	NA	S	S	G	S	S	S	S	C	C	S	S	S	S	C	S	S	S	G	S	S	S	S	S	S	S	S	S	C	S	S	S	S	C	S	S	S	S	S	S
SVACCDSCAFF12_3915829	C/A	VACCDSCAFF12	3915829	+	NA	NA	NA	NA	NA	NA	C	C	C	C	C	C	C	N	C	C	C	C	C	C	C	C	C	N	C	C	C	C	C	C	C	C	C	N	C	C	C	C	N	C	C	C	C	C	C
SVACCDSCAFF12_3915832	A/G	VACCDSCAFF12	3915832	+	NA	NA	NA	NA	NA	NA	A	A	R	R	A	R	R	N	A	A	A	R	A	A	R	R	A	N	R	R	A	A	A	R	R	R	R	N	R	A	R	G	N	A	R	A	R	A	R
SVACCDSCAFF12_3934643	G/A	VACCDSCAFF12	3934643	+	NA	NA	NA	NA	NA	NA	G	G	G	G	G	G	G	G	G	G	R	G	G	G	G	G	G	G	G	G	G	G	G	N	G	G	G	G	G	G	G	G	G	G	G	G	G	G	G
SVACCDSCAFF12_3934648	T/G	VACCDSCAFF12	3934648	+	NA	NA	NA	NA	NA	NA	T	T	T	T	T	T	T	T	T	T	K	T	T	T	T	T	T	T	T	T	T	T	T	N	T	T	T	T	T	T	T	T	T	T	T	T	T	T	T
SVACCDSCAFF12_3934649	T/C	VACCDSCAFF12	3934649	+	NA	NA	NA	NA	NA	NA	T	T	T	T	T	T	T	T	T	T	Y	T	T	T	T	T	T	T	T	T	T	T	T	N	T	T	T	T	T	T	T	T	T	T	T	T	T	T	T
SVACCDSCAFF12_3934654	G/T	VACCDSCAFF12	3934654	+	NA	NA	NA	NA	NA	NA	G	G	G	G	K	G	G	G	G	G	K	G	G	G	G	G	K	G	K	K	K	K	K	N	G	G	G	G	G	G	G	G	K	K	G	G	G	G	G
SVACCDSCAFF12_3983962	A/T	VACCDSCAFF12	3983962	+	NA	NA	NA	NA	NA	NA	A	A	A	A	A	A	A	A	A	A	A	W	A	A	A	A	A	A	A	N	A	A	A	A	A	A	A	A	A	A	A	A	A	A	A	A	A	A	A
SVACCDSCAFF12_3983979	T/C	VACCDSCAFF12	3983979	+	NA	NA	NA	NA	NA	NA	T	T	T	T	T	T	Y	T	T	T	T	Y	T	T	T	T	T	Y	T	N	T	T	T	T	T	T	T	T	T	T	T	T	T	T	Y	T	T	T	Y
SVACCDSCAFF12_4115394	C/G	VACCDSCAFF12	4115394	+	NA	NA	NA	NA	NA	NA	C	C	C	C	C	C	C	C	C	C	C	C	C	C	C	C	S	C	S	C	C	C	C	C	C	C	C	C	C	C	C	N	G	C	C	C	C	C	C
SVACCDSCAFF12_4115400	T/C	VACCDSCAFF12	4115400	+	NA	NA	NA	NA	NA	NA	T	T	T	T	T	T	T	T	T	T	T	T	T	T	T	T	Y	T	Y	T	T	T	T	T	T	T	T	T	T	T	T	N	C	T	T	T	T	T	T
SVACCDSCAFF12_4149500	G/A	VACCDSCAFF12	4149500	+	NA	NA	NA	NA	NA	NA	G	R	R	G	G	G	G	N	N	R	G	G	G	G	G	G	G	R	G	G	G	G	G	G	R	R	G	G	G	G	G	G	G	G	G	G	G	G	G
SVACCDSCAFF12_4239426	G/A	VACCDSCAFF12	4239426	+	NA	NA	NA	NA	NA	NA	R	R	R	G	R	R	G	G	G	R	R	R	R	G	R	R	R	A	R	R	R	R	R	R	R	R	R	G	R	R	R	N	G	R	R	G	R	G	R
SVACCDSCAFF12_4571787	G/C	VACCDSCAFF12	4571787	+	NA	NA	NA	NA	NA	NA	G	S	S	S	G	S	S	N	N	G	G	G	G	S	S	S	G	S	G	G	G	G	G	G	G	G	G	S	S	C	G	S	G	G	S	N	S	S	S
SVACCDSCAFF12_4571789	T/A	VACCDSCAFF12	4571789	+	NA	NA	NA	NA	NA	NA	T	W	W	W	T	W	W	N	N	T	T	T	T	W	W	W	T	W	T	T	T	T	T	T	T	T	T	W	W	A	T	W	T	T	W	N	W	W	W
SVACCDSCAFF12_4571790	A/C	VACCDSCAFF12	4571790	+	NA	NA	NA	NA	NA	NA	A	M	M	M	A	M	M	N	N	A	A	A	A	M	M	M	A	M	A	A	A	A	A	A	A	A	A	M	M	C	A	M	A	A	M	N	M	M	M
SVACCDSCAFF12_4571846	T/G	VACCDSCAFF12	4571846	+	NA	NA	NA	NA	NA	NA	K	K	K	K	K	K	K	N	N	K	K	K	K	K	K	K	K	K	K	G	K	K	K	K	G	K	K	K	K	T	K	K	T	K	K	N	K	K	K
SVACCDSCAFF12_4584199	G/A	VACCDSCAFF12	4584199	+	NA	NA	NA	NA	NA	NA	R	R	R	N	R	R	R	G	R	A	R	R	R	R	R	A	R	G	R	R	R	N	R	R	R	R	R	A	A	R	R	G	G	R	A	R	R	R	R
SVACCDSCAFF12_4584223	A/G	VACCDSCAFF12	4584223	+	NA	NA	NA	NA	NA	NA	R	R	R	N	R	R	R	A	R	G	R	R	R	R	R	G	R	A	R	R	R	N	R	R	R	R	R	G	G	R	R	A	A	R	G	R	R	R	R
SVACCDSCAFF12_5098700	A/G	VACCDSCAFF12	5098700	+	NA	NA	NA	NA	NA	NA	R	R	R	R	R	R	R	A	R	R	R	R	R	G	R	R	R	R	R	R	R	R	A	R	R	R	R	N	R	A	R	R	R	A	A	G	R	R	R
SVACCDSCAFF12_5098708	A/G	VACCDSCAFF12	5098708	+	NA	NA	NA	NA	NA	NA	A	A	A	A	A	A	A	A	N	A	A	A	A	A	A	A	A	A	A	R	R	N	A	A	A	A	A	A	A	A	A	A	N	A	A	N	A	A	A
SVACCDSCAFF12_5517267	T/C	VACCDSCAFF12	5517267	+	NA	NA	NA	NA	NA	NA	Y	Y	Y	Y	Y	Y	Y	T	C	Y	Y	Y	C	Y	Y	Y	Y	Y	Y	Y	Y	Y	Y	Y	Y	Y	Y	N	Y	Y	Y	N	C	N	Y	Y	Y	Y	Y
SVACCDSCAFF12_5871188	C/T	VACCDSCAFF12	5871188	+	NA	NA	NA	NA	NA	NA	Y	Y	C	T	Y	Y	Y	N	N	Y	Y	Y	T	Y	Y	Y	Y	Y	C	C	C	Y	Y	Y	Y	Y	T	N	Y	C	Y	N	C	C	C	Y	Y	C	Y
SVACCDSCAFF12_5871206	T/G	VACCDSCAFF12	5871206	+	NA	NA	NA	NA	NA	NA	K	K	T	G	K	K	K	N	N	K	K	K	G	K	K	K	K	K	T	T	T	K	K	K	K	K	G	N	K	T	K	N	T	T	T	K	K	T	K
SVACCDSCAFF12_5871210	A/G	VACCDSCAFF12	5871210	+	NA	NA	NA	NA	NA	NA	R	R	A	G	R	R	R	N	N	R	R	R	G	R	R	R	R	R	A	A	A	R	R	R	R	R	G	N	R	A	R	N	A	A	A	R	R	A	R
SVACCDSCAFF12_5871211	A/T	VACCDSCAFF12	5871211	+	NA	NA	NA	NA	NA	NA	W	W	A	T	W	W	W	N	N	W	W	W	T	W	W	W	W	W	A	A	A	W	W	W	W	W	T	N	W	A	W	N	A	A	A	W	W	A	W
SVACCDSCAFF12_6030329	C/T	VACCDSCAFF12	6030329	+	NA	NA	NA	NA	NA	NA	Y	Y	Y	Y	C	Y	Y	Y	T	Y	Y	C	C	Y	Y	Y	C	Y	C	T	Y	C	C	Y	Y	Y	Y	Y	Y	Y	Y	Y	C	Y	C	T	Y	Y	Y
SVACCDSCAFF12_6030340	C/T	VACCDSCAFF12	6030340	+	NA	NA	NA	NA	NA	NA	Y	Y	Y	Y	Y	Y	Y	Y	C	Y	Y	Y	T	Y	Y	Y	Y	Y	Y	C	Y	C	Y	Y	Y	Y	Y	Y	Y	Y	Y	Y	T	Y	T	C	Y	Y	Y
SVACCDSCAFF12_6030343	G/A	VACCDSCAFF12	6030343	+	NA	NA	NA	NA	NA	NA	R	R	R	R	R	R	R	R	G	R	R	R	A	R	R	R	R	R	R	G	R	G	R	R	R	R	R	R	R	R	R	R	A	R	A	G	R	R	R
SVACCDSCAFF12_6030347	G/A	VACCDSCAFF12	6030347	+	NA	NA	NA	NA	NA	NA	G	G	G	G	R	G	G	G	G	G	R	R	G	G	G	G	R	G	R	G	R	A	R	G	G	G	G	G	G	G	G	G	G	G	G	G	G	G	G
SVACCDSCAFF12_6152088	T/C	VACCDSCAFF12	6152088	+	NA	NA	NA	NA	NA	NA	Y	Y	Y	Y	Y	Y	Y	T	T	Y	Y	Y	T	T	Y	C	Y	N	Y	Y	Y	Y	Y	C	Y	Y	Y	N	Y	Y	T	N	C	Y	Y	N	Y	Y	Y
SVACCDSCAFF12_6152091	C/T	VACCDSCAFF12	6152091	+	NA	NA	NA	NA	NA	NA	Y	Y	Y	Y	Y	Y	Y	C	C	Y	Y	Y	C	C	Y	T	Y	N	Y	Y	Y	Y	Y	T	Y	Y	Y	N	Y	Y	C	N	T	Y	Y	N	Y	Y	Y
SVACCDSCAFF12_6152102	A/T	VACCDSCAFF12	6152102	+	NA	NA	NA	NA	NA	NA	W	W	W	W	A	W	W	A	T	A	A	A	A	W	A	A	A	N	A	A	A	A	A	A	W	W	W	N	W	A	W	N	A	A	W	N	A	W	W
SVACCDSCAFF12_6152114	A/G	VACCDSCAFF12	6152114	+	NA	NA	NA	NA	NA	NA	R	R	R	R	R	R	R	A	A	R	R	R	A	A	R	G	R	N	R	R	R	R	R	G	R	R	R	N	R	R	A	N	G	R	R	N	R	R	R
SVACCDSCAFF12_6152120	G/T	VACCDSCAFF12	6152120	+	NA	NA	NA	NA	NA	NA	K	K	K	K	K	K	K	G	G	K	K	K	G	G	K	T	K	N	K	K	K	K	K	T	K	K	K	N	K	K	G	N	T	K	K	N	K	K	K
SVACCDSCAFF12_6270944	T/A	VACCDSCAFF12	6270944	+	NA	NA	NA	NA	NA	NA	W	W	W	A	W	W	W	N	N	W	W	W	W	T	W	W	W	A	W	W	W	W	W	T	W	T	W	N	W	W	W	N	W	W	W	T	W	W	W
SVACCDSCAFF12_6270947	A/T	VACCDSCAFF12	6270947	+	NA	NA	NA	NA	NA	NA	W	W	W	T	W	W	W	N	N	W	W	W	W	A	W	W	W	T	W	W	W	W	W	A	W	A	W	N	W	W	W	N	W	W	W	A	W	W	W
SVACCDSCAFF12_6270957	G/A	VACCDSCAFF12	6270957	+	NA	NA	NA	NA	NA	NA	R	R	R	A	R	R	R	N	N	R	R	R	R	G	R	R	R	A	R	R	R	R	R	G	R	G	R	N	R	R	R	N	R	R	R	G	R	R	R
SVACCDSCAFF12_6270964	A/G	VACCDSCAFF12	6270964	+	NA	NA	NA	NA	NA	NA	R	R	R	G	R	R	R	N	N	R	R	R	R	A	R	R	R	G	R	R	R	R	R	A	R	A	R	N	R	R	R	N	R	R	R	A	R	R	R
SVACCDSCAFF12_6413612	T/C	VACCDSCAFF12	6413612	+	NA	NA	NA	NA	NA	NA	T	T	T	T	Y	T	T	N	T	T	Y	Y	Y	T	T	T	Y	N	Y	Y	Y	Y	Y	T	T	T	T	T	T	T	T	N	T	C	T	T	T	T	T
SVACCDSCAFF12_6631975	A/T	VACCDSCAFF12	6631975	+	NA	NA	NA	NA	NA	NA	A	A	A	A	N	A	A	A	A	A	W	T	A	A	W	W	A	N	W	T	W	W	W	A	W	A	A	A	A	W	A	N	A	W	A	A	A	A	A
SVACCDSCAFF12_6631992	C/T	VACCDSCAFF12	6631992	+	NA	NA	NA	NA	NA	NA	C	C	C	C	N	C	C	C	C	C	Y	T	C	C	Y	Y	C	N	Y	T	Y	Y	Y	C	Y	C	C	C	C	Y	C	N	C	Y	C	C	C	C	C
SVACCDSCAFF12_6687218	T/C	VACCDSCAFF12	6687218	+	NA	NA	NA	NA	NA	NA	Y	Y	Y	Y	Y	Y	Y	T	T	Y	Y	Y	Y	T	Y	Y	Y	Y	Y	Y	Y	Y	Y	Y	Y	Y	Y	Y	Y	Y	Y	T	Y	Y	Y	C	Y	Y	Y
SVACCDSCAFF12_6687256	C/T	VACCDSCAFF12	6687256	+	NA	NA	NA	NA	NA	NA	C	C	C	C	C	C	C	C	N	C	Y	C	C	C	C	C	C	C	Y	Y	Y	Y	C	C	C	C	C	C	C	C	C	N	Y	Y	C	C	C	C	C
SVACCDSCAFF12_6687290	G/A	VACCDSCAFF12	6687290	+	NA	NA	NA	NA	NA	NA	R	R	R	R	R	R	R	G	N	R	R	G	R	G	R	R	R	A	R	R	R	R	R	G	R	R	R	R	R	R	R	N	R	R	R	G	R	R	R
SVACCDSCAFF12_6687313	C/T	VACCDSCAFF12	6687313	+	NA	NA	NA	NA	NA	NA	Y	Y	Y	Y	C	Y	Y	N	N	C	C	C	C	N	Y	Y	C	Y	C	C	C	C	C	C	Y	Y	Y	T	Y	C	Y	N	C	C	Y	C	Y	C	C
SVACCDSCAFF12_6849591	A/T	VACCDSCAFF12	6849591	+	NA	NA	NA	NA	NA	NA	W	W	W	A	W	W	W	A	W	W	W	W	W	W	W	W	W	T	W	W	W	W	W	W	W	W	W	W	W	W	W	W	A	W	W	W	W	W	W
SVACCDSCAFF12_6849594	A/G	VACCDSCAFF12	6849594	+	NA	NA	NA	NA	NA	NA	R	R	R	A	R	R	R	A	R	R	R	R	R	R	R	R	R	G	R	R	R	R	R	R	R	R	R	R	R	R	R	R	A	R	R	R	R	R	R
SVACCDSCAFF12_6849614	C/T	VACCDSCAFF12	6849614	+	NA	NA	NA	NA	NA	NA	C	C	C	C	C	C	C	C	C	C	C	C	Y	C	C	C	C	C	C	C	C	C	C	C	C	C	C	C	C	C	C	C	C	C	C	C	C	C	C
SVACCDSCAFF12_6849640	C/A	VACCDSCAFF12	6849640	+	NA	NA	NA	NA	NA	NA	C	C	C	C	C	C	C	C	C	C	C	C	C	N	C	C	C	C	C	C	C	M	C	C	C	C	C	C	C	C	C	C	A	C	C	C	C	C	C
SVACCDSCAFF12_7151374	C/T	VACCDSCAFF12	7151374	+	NA	NA	NA	NA	NA	NA	Y	Y	Y	Y	Y	Y	Y	N	T	Y	Y	Y	Y	Y	Y	Y	Y	N	Y	Y	Y	Y	Y	Y	Y	Y	Y	C	Y	Y	Y	T	C	Y	Y	C	Y	C	Y
SVACCDSCAFF12_7213436	C/G	VACCDSCAFF12	7213436	+	NA	NA	NA	NA	NA	NA	S	S	S	C	S	G	S	N	C	S	S	G	S	C	S	S	S	G	S	S	S	S	C	S	S	S	S	G	S	C	S	S	C	C	S	S	S	G	S
SVACCDSCAFF12_7213437	C/T	VACCDSCAFF12	7213437	+	NA	NA	NA	NA	NA	NA	Y	Y	Y	C	Y	T	Y	N	C	Y	Y	T	Y	C	Y	Y	Y	T	Y	Y	Y	Y	C	Y	Y	Y	Y	T	Y	C	Y	Y	C	C	Y	Y	Y	T	Y
SVACCDSCAFF12_7270513	T/G	VACCDSCAFF12	7270513	+	NA	NA	NA	NA	NA	NA	T	T	T	T	K	T	T	T	T	T	T	T	T	T	T	T	T	T	T	T	T	T	T	T	T	T	T	T	T	T	T	N	T	T	T	T	T	T	T
SVACCDSCAFF12_7274915	C/T	VACCDSCAFF12	7274915	+	NA	NA	NA	NA	NA	NA	Y	Y	Y	Y	Y	Y	Y	Y	C	Y	Y	Y	Y	Y	Y	Y	Y	T	Y	Y	Y	Y	Y	Y	Y	Y	Y	C	Y	Y	Y	N	C	Y	Y	Y	Y	Y	Y
SVACCDSCAFF12_7953717	C/T	VACCDSCAFF12	7953717	+	NA	NA	NA	NA	NA	NA	Y	Y	T	T	C	Y	Y	N	N	Y	Y	C	C	T	T	Y	C	Y	Y	C	C	C	C	C	Y	Y	Y	Y	Y	Y	Y	T	C	C	Y	C	Y	Y	Y
SVACCDSCAFF12_7953718	A/C	VACCDSCAFF12	7953718	+	NA	NA	NA	NA	NA	NA	M	M	A	A	M	M	M	N	N	M	M	M	M	A	A	M	M	M	M	A	M	M	M	C	M	M	M	M	M	M	M	A	M	A	M	M	M	M	M
SVACCDSCAFF12_7953732	C/T	VACCDSCAFF12	7953732	+	NA	NA	NA	NA	NA	NA	C	C	C	C	C	C	C	N	C	C	C	C	C	C	C	C	C	C	C	C	C	C	C	C	C	C	C	C	C	C	Y	C	C	C	C	Y	C	C	C
SVACCDSCAFF12_8277006	G/T	VACCDSCAFF12	8277006	+	NA	NA	NA	NA	NA	NA	K	K	K	N	K	K	K	G	G	K	K	T	K	K	K	T	K	N	K	K	K	K	K	G	K	K	K	K	K	K	K	K	K	K	K	G	K	K	K
SVACCDSCAFF12_8277033	A/G	VACCDSCAFF12	8277033	+	NA	NA	NA	NA	NA	NA	R	R	R	N	R	R	R	G	G	R	R	A	R	R	R	A	R	N	R	R	R	R	R	G	R	R	R	R	R	R	R	R	R	R	R	G	R	R	R
SVACCDSCAFF12_8277044	A/C	VACCDSCAFF12	8277044	+	NA	NA	NA	NA	NA	NA	M	M	M	N	M	M	M	C	C	M	M	A	M	M	M	A	M	N	M	M	M	M	M	C	M	M	M	M	M	M	M	M	M	M	M	C	M	M	M
SVACCDSCAFF12_8421694	C/G	VACCDSCAFF12	8421694	+	NA	NA	NA	NA	NA	NA	S	C	C	C	C	C	C	C	S	S	S	S	S	C	C	S	S	C	C	S	S	C	C	C	C	C	S	C	C	S	S	C	N	S	C	S	S	C	C
SVACCDSCAFF12_8468814	A/C	VACCDSCAFF12	8468814	+	NA	NA	NA	NA	NA	NA	M	M	M	N	M	M	M	C	A	M	M	M	A	A	A	M	M	M	M	C	M	M	M	N	C	M	M	A	M	C	M	M	A	M	A	N	M	M	A
SVACCDSCAFF12_8468815	T/C	VACCDSCAFF12	8468815	+	NA	NA	NA	NA	NA	NA	T	T	Y	N	T	T	T	T	T	T	T	T	T	T	Y	T	T	T	T	T	T	T	T	N	T	Y	T	C	T	T	T	T	T	T	T	N	T	T	T
SVACCDSCAFF12_8468818	A/G	VACCDSCAFF12	8468818	+	NA	NA	NA	NA	NA	NA	A	A	R	N	A	A	A	A	A	A	A	A	A	A	R	A	A	A	A	A	A	A	A	N	A	R	A	G	A	A	A	A	A	A	A	N	A	A	A
SVACCDSCAFF12_8468822	C/A	VACCDSCAFF12	8468822	+	NA	NA	NA	NA	NA	NA	M	M	M	N	M	M	M	A	C	M	M	M	C	C	C	M	M	M	M	A	M	M	M	N	A	M	M	C	M	A	M	M	C	M	C	N	M	M	C
SVACCDSCAFF12_8468832	G/A	VACCDSCAFF12	8468832	+	NA	NA	NA	NA	NA	NA	G	G	R	N	G	G	G	G	G	G	G	G	G	G	R	G	G	G	G	G	G	G	G	N	G	R	G	A	G	G	G	G	G	G	G	N	G	G	G
SVACCDSCAFF12_8468840	A/G	VACCDSCAFF12	8468840	+	NA	NA	NA	NA	NA	NA	A	A	A	N	A	A	A	A	A	A	A	R	A	A	A	A	R	A	A	A	A	R	A	N	A	A	A	A	A	A	A	A	G	A	A	N	A	A	A
SVACCDSCAFF12_8468848	C/T	VACCDSCAFF12	8468848	+	NA	NA	NA	NA	NA	NA	C	C	Y	N	C	C	C	C	C	C	C	C	C	C	Y	C	C	C	C	C	C	C	C	N	C	Y	C	T	C	C	C	C	C	C	C	N	C	C	C
SVACCDSCAFF12_8468871	A/G	VACCDSCAFF12	8468871	+	NA	NA	NA	NA	NA	NA	R	R	R	N	R	R	R	G	A	R	R	R	A	A	A	R	R	R	R	G	R	R	R	N	G	R	R	A	R	G	R	R	A	R	A	N	R	R	A
SVACCDSCAFF12_9034698	C/T	VACCDSCAFF12	9034698	+	NA	NA	NA	NA	NA	NA	C	C	C	Y	C	C	C	Y	Y	Y	C	C	C	T	T	C	C	N	C	C	Y	C	Y	N	C	Y	Y	C	Y	Y	C	N	C	C	C	C	C	Y	Y
SVACCDSCAFF12_9034699	C/T	VACCDSCAFF12	9034699	+	NA	NA	NA	NA	NA	NA	C	C	C	C	Y	C	C	C	C	C	C	Y	C	C	C	C	C	N	C	C	C	C	C	N	C	C	C	C	C	Y	T	N	C	C	C	C	C	C	C
SVACCDSCAFF12_9034703	T/A	VACCDSCAFF12	9034703	+	NA	NA	NA	NA	NA	NA	T	T	T	T	W	T	T	T	T	T	T	W	T	T	T	T	T	N	T	T	T	T	T	N	T	T	T	T	T	W	A	N	T	T	T	T	T	T	T
SVACCDSCAFF12_9034715	A/T	VACCDSCAFF12	9034715	+	NA	NA	NA	NA	NA	NA	A	A	A	W	A	A	A	W	W	W	A	A	A	T	T	A	A	N	A	A	W	A	W	N	A	W	W	A	W	W	A	N	A	A	A	A	A	W	W
SVACCDSCAFF12_9034735	T/A	VACCDSCAFF12	9034735	+	NA	NA	NA	NA	NA	NA	T	T	T	W	W	T	T	W	W	W	T	W	T	A	A	T	T	N	T	T	W	T	W	N	T	W	W	T	W	W	A	N	T	T	T	T	T	W	W
SVACCDSCAFF12_9193774	C/G	VACCDSCAFF12	9193774	+	NA	NA	NA	NA	NA	NA	S	C	S	C	S	C	C	C	G	S	S	S	S	S	S	S	S	G	S	S	S	S	S	C	S	S	S	S	S	S	C	G	S	S	S	S	S	S	S
SVACCDSCAFF12_9249452	G/C	VACCDSCAFF12	9249452	+	NA	NA	NA	NA	NA	NA	G	G	G	G	G	G	G	G	G	G	G	S	G	N	G	G	G	N	G	G	G	G	C	G	G	G	G	N	G	G	G	G	G	G	G	G	G	G	G
SVACCDSCAFF12_9430465	A/T	VACCDSCAFF12	9430465	+	NA	NA	NA	NA	NA	NA	W	W	A	T	W	W	W	A	W	W	W	W	A	W	W	W	W	A	W	W	W	W	W	A	A	W	W	A	W	W	W	N	W	W	W	W	W	A	W
SVACCDSCAFF12_9430523	C/G	VACCDSCAFF12	9430523	+	NA	NA	NA	NA	NA	NA	S	S	C	G	S	S	S	C	S	S	S	S	C	S	S	S	S	C	S	S	S	S	S	C	C	S	S	C	S	S	S	N	S	S	S	S	S	C	S
SVACCDSCAFF12_10014843	A/T	VACCDSCAFF12	10014843	+	NA	NA	NA	NA	NA	NA	T	T	T	T	A	T	T	T	N	T	A	A	A	T	T	T	A	T	A	A	A	A	A	T	T	T	T	T	T	T	T	T	N	N	T	A	T	T	T
SVACCDSCAFF12_10884374	C/T	VACCDSCAFF12	10884374	+	NA	NA	NA	NA	NA	NA	Y	Y	T	Y	Y	Y	Y	Y	T	Y	Y	Y	Y	Y	Y	Y	Y	C	Y	Y	Y	Y	C	Y	Y	Y	Y	N	T	Y	Y	T	T	Y	Y	Y	Y	C	Y
SVACCDSCAFF12_10921795	C/A	VACCDSCAFF12	10921795	+	NA	NA	NA	NA	NA	NA	C	C	C	C	M	C	C	C	C	C	C	C	C	C	C	C	C	C	C	C	C	C	M	C	C	C	C	C	C	C	C	N	N	C	C	C	C	C	C
SVACCDSCAFF12_11432982	G/T	VACCDSCAFF12	11432982	+	NA	NA	NA	NA	NA	NA	K	K	K	T	K	G	K	G	N	G	K	K	K	N	K	K	K	T	K	G	K	K	K	T	K	K	K	K	K	G	K	T	T	K	K	G	K	T	K
SVACCDSCAFF12_11432988	G/A	VACCDSCAFF12	11432988	+	NA	NA	NA	NA	NA	NA	R	R	R	A	R	G	R	G	N	G	R	R	R	N	R	R	R	A	R	G	R	R	R	A	R	R	R	R	R	G	R	A	A	R	R	G	R	A	R
SVACCDSCAFF12_11652051	G/A	VACCDSCAFF12	11652051	+	NA	NA	NA	NA	NA	NA	R	R	A	R	G	R	R	G	N	A	G	G	G	G	G	G	G	G	G	G	G	G	G	N	G	R	A	N	G	R	R	G	G	G	R	G	R	R	G
SVACCDSCAFF12_11766410	G/T	VACCDSCAFF12	11766410	+	NA	NA	NA	NA	NA	NA	K	K	T	K	K	K	K	K	K	K	K	T	K	G	K	G	K	N	K	K	K	K	K	K	K	K	K	K	K	K	K	T	K	K	K	K	K	K	K
SVACCDSCAFF12_11766424	A/G	VACCDSCAFF12	11766424	+	NA	NA	NA	NA	NA	NA	R	R	A	R	R	R	R	R	R	R	R	A	R	G	R	G	R	N	R	R	R	R	R	R	R	R	R	R	R	R	R	A	R	R	R	R	R	R	R
SVACCDSCAFF12_11803123	G/A	VACCDSCAFF12	11803123	+	NA	NA	NA	NA	NA	NA	G	G	G	G	G	G	G	G	G	G	G	G	R	G	G	G	G	G	G	G	G	G	A	G	G	G	G	G	G	G	G	N	G	G	G	G	G	G	G
SVACCDSCAFF12_11803127	G/A	VACCDSCAFF12	11803127	+	NA	NA	NA	NA	NA	NA	G	R	R	R	R	R	R	A	R	G	R	R	R	G	R	G	R	R	R	G	G	G	G	R	R	G	G	G	R	G	R	N	R	G	A	G	R	G	R
SVACCDSCAFF12_11913630	T/C	VACCDSCAFF12	11913630	+	NA	NA	NA	NA	NA	NA	Y	Y	Y	Y	Y	Y	Y	Y	N	Y	Y	T	Y	C	Y	Y	Y	N	Y	Y	Y	Y	C	Y	Y	Y	Y	Y	Y	Y	Y	N	Y	Y	Y	T	Y	C	Y
SVACCDSCAFF12_11913638	G/A	VACCDSCAFF12	11913638	+	NA	NA	NA	NA	NA	NA	R	R	R	R	R	R	R	R	N	R	R	G	R	A	R	R	R	N	R	R	R	R	A	R	R	R	R	R	R	R	R	N	R	R	R	G	R	A	R
SVACCDSCAFF12_11988492	G/A	VACCDSCAFF12	11988492	+	NA	NA	NA	NA	NA	NA	R	R	G	G	R	G	R	R	R	R	R	R	R	G	R	R	R	G	R	R	R	R	R	G	R	R	R	G	R	R	G	G	R	R	R	G	R	G	R
SVACCDSCAFF12_12377462	C/A	VACCDSCAFF12	12377462	+	NA	NA	NA	NA	NA	NA	M	A	M	M	M	M	M	N	A	M	M	A	M	N	M	M	M	C	M	M	M	M	A	M	M	M	M	N	M	M	M	M	A	M	M	A	M	M	M
SVACCDSCAFF12_12784211	G/T	VACCDSCAFF12	12784211	+	NA	NA	NA	NA	NA	NA	G	G	G	G	K	K	G	G	N	G	K	G	K	K	G	G	K	N	K	K	K	K	K	G	G	G	K	N	G	G	G	N	K	G	G	K	G	G	G
SVACCDSCAFF12_12784240	C/T	VACCDSCAFF12	12784240	+	NA	NA	NA	NA	NA	NA	C	C	C	C	Y	Y	C	C	N	C	Y	C	Y	Y	C	C	Y	N	Y	Y	Y	Y	Y	C	C	C	Y	N	C	C	C	N	Y	C	C	Y	C	C	C
SVACCDSCAFF12_12784259	A/T	VACCDSCAFF12	12784259	+	NA	NA	NA	NA	NA	NA	A	A	A	A	W	W	A	A	N	A	W	A	W	W	A	A	W	N	W	W	W	W	W	A	A	A	W	N	A	A	A	N	W	A	A	W	A	A	A
SVACCDSCAFF12_12784266	T/G	VACCDSCAFF12	12784266	+	NA	NA	NA	NA	NA	NA	T	T	T	T	K	K	T	T	N	T	K	T	K	K	T	T	K	N	K	K	K	K	K	T	T	T	K	N	T	T	T	N	K	T	T	K	T	T	T
SVACCDSCAFF12_13801674	T/C	VACCDSCAFF12	13801674	+	NA	NA	NA	NA	NA	NA	Y	Y	Y	Y	Y	Y	Y	C	C	Y	Y	Y	Y	C	Y	Y	Y	Y	Y	Y	Y	Y	Y	Y	Y	Y	Y	T	Y	Y	Y	N	Y	Y	Y	Y	Y	Y	Y
SVACCDSCAFF12_13925285	C/A	VACCDSCAFF12	13925285	+	NA	NA	NA	NA	NA	NA	M	M	C	M	M	M	C	N	C	M	M	C	M	C	M	M	M	C	C	C	M	M	C	C	M	C	M	C	C	C	C	N	C	M	C	C	C	M	M
SVACCDSCAFF12_13925325	T/C	VACCDSCAFF12	13925325	+	NA	NA	NA	NA	NA	NA	T	Y	Y	T	Y	T	Y	N	T	Y	Y	Y	T	Y	Y	Y	Y	C	Y	C	Y	T	Y	T	T	T	T	C	Y	Y	T	N	T	T	C	T	Y	T	Y
SVACCDSCAFF12_13925336	G/A	VACCDSCAFF12	13925336	+	NA	NA	NA	NA	NA	NA	G	R	R	G	R	G	R	N	G	G	G	R	R	G	G	R	R	G	R	G	R	R	G	R	R	R	R	G	G	G	G	N	G	R	R	G	R	G	R
SVACCDSCAFF12_13925337	G/A	VACCDSCAFF12	13925337	+	NA	NA	NA	NA	NA	NA	R	R	G	R	R	R	G	N	G	R	R	G	R	G	R	R	R	G	G	G	R	R	G	G	R	G	R	G	G	G	G	N	G	R	G	G	G	R	R
SVACCDSCAFF12_13986186	G/A	VACCDSCAFF12	13986186	+	NA	NA	NA	NA	NA	NA	R	R	R	R	R	R	R	G	N	R	R	R	R	R	R	R	G	R	G	R	R	G	R	R	R	R	R	R	R	R	R	R	N	R	G	R	R	R	R
SVACCDSCAFF12_14075196	G/A	VACCDSCAFF12	14075196	+	NA	NA	NA	NA	NA	NA	R	R	G	N	R	G	R	A	R	R	R	A	R	G	G	G	R	R	R	R	R	G	R	R	R	R	R	A	R	R	R	G	N	G	R	G	R	G	R
SVACCDSCAFF12_14075211	G/A	VACCDSCAFF12	14075211	+	NA	NA	NA	NA	NA	NA	G	R	G	N	G	G	G	G	G	R	R	G	G	G	R	R	R	G	R	G	G	R	G	G	G	R	R	G	R	R	G	G	N	G	G	R	R	A	R
SVACCDSCAFF12_14075223	C/T	VACCDSCAFF12	14075223	+	NA	NA	NA	NA	NA	NA	Y	Y	C	N	C	C	Y	C	C	Y	Y	C	C	C	Y	Y	Y	Y	Y	C	Y	Y	C	C	C	Y	Y	C	Y	Y	C	C	N	C	Y	T	Y	T	Y
SVACCDSCAFF12_15325655	A/G	VACCDSCAFF12	15325655	+	NA	NA	NA	NA	NA	NA	R	A	A	R	A	R	A	A	R	A	A	A	A	A	R	A	A	A	A	A	A	A	A	A	R	R	A	A	A	R	A	A	N	A	R	A	A	A	R
SVACCDSCAFF12_15325659	G/A	VACCDSCAFF12	15325659	+	NA	NA	NA	NA	NA	NA	R	G	G	R	G	R	G	G	R	G	G	G	G	G	R	G	G	G	G	G	G	G	G	G	R	R	G	G	G	R	G	G	N	G	R	G	G	G	R
SVACCDSCAFF12_15325668	C/T	VACCDSCAFF12	15325668	+	NA	NA	NA	NA	NA	NA	Y	C	C	Y	C	Y	C	C	Y	C	C	C	C	C	Y	C	C	C	C	C	C	C	C	C	Y	Y	C	C	C	Y	C	C	N	C	Y	C	C	C	Y
SVACCDSCAFF12_15325691	C/G	VACCDSCAFF12	15325691	+	NA	NA	NA	NA	NA	NA	S	C	C	S	C	S	C	C	S	C	C	C	C	C	S	C	C	C	C	C	C	C	C	C	S	S	C	C	C	S	C	C	N	C	S	C	C	C	S
SVACCDSCAFF12_15420055	A/G	VACCDSCAFF12	15420055	+	NA	NA	NA	NA	NA	NA	R	R	R	R	R	G	R	R	A	R	R	R	R	G	R	R	R	G	R	A	G	A	R	R	R	R	R	N	A	R	R	N	R	R	R	R	R	G	R
SVACCDSCAFF12_15420056	A/T	VACCDSCAFF12	15420056	+	NA	NA	NA	NA	NA	NA	W	W	W	W	W	T	W	W	A	W	W	W	W	T	W	W	W	T	W	A	T	A	W	W	W	W	W	N	A	W	W	N	W	W	W	W	W	T	W
SVACCDSCAFF12_15583928	C/A	VACCDSCAFF12	15583928	+	NA	NA	NA	NA	NA	NA	M	M	M	M	C	M	M	C	M	M	C	C	C	C	M	M	C	M	C	C	C	C	C	M	M	M	M	M	M	M	C	M	C	C	M	C	M	M	M
SVACCDSCAFF12_15583934	A/G	VACCDSCAFF12	15583934	+	NA	NA	NA	NA	NA	NA	G	G	G	G	A	G	G	G	G	G	R	A	A	G	G	G	A	G	R	A	A	A	A	G	G	G	G	G	G	G	N	G	A	A	G	G	G	G	G
SVACCDSCAFF12_15583942	T/C	VACCDSCAFF12	15583942	+	NA	NA	NA	NA	NA	NA	Y	Y	Y	Y	T	Y	Y	T	T	Y	T	T	T	T	Y	Y	T	T	T	T	T	T	T	Y	T	Y	Y	Y	Y	Y	N	Y	T	T	Y	T	Y	Y	Y
SVACCDSCAFF12_15584192	C/T	VACCDSCAFF12	15584192	+	NA	NA	NA	NA	NA	NA	C	Y	Y	Y	C	Y	Y	C	C	C	Y	C	C	C	Y	Y	C	Y	C	C	C	C	C	Y	Y	Y	Y	C	Y	C	C	Y	C	C	Y	C	Y	Y	Y
SVACCDSCAFF12_15584203	C/A	VACCDSCAFF12	15584203	+	NA	NA	NA	NA	NA	NA	C	M	M	M	C	M	M	C	C	C	M	C	C	C	M	M	C	M	C	C	C	C	C	M	M	M	M	C	M	C	C	M	C	C	M	C	M	M	M
SVACCDSCAFF12_15584208	C/T	VACCDSCAFF12	15584208	+	NA	NA	NA	NA	NA	NA	Y	Y	Y	Y	Y	Y	Y	Y	C	Y	Y	Y	Y	C	C	Y	Y	C	C	Y	Y	Y	Y	Y	Y	Y	Y	Y	Y	Y	Y	Y	T	Y	Y	Y	Y	Y	Y
SVACCDSCAFF12_15890335	C/T	VACCDSCAFF12	15890335	+	NA	NA	NA	NA	NA	NA	Y	Y	Y	C	Y	Y	C	N	Y	Y	C	Y	Y	C	Y	Y	Y	C	C	Y	Y	Y	T	Y	Y	Y	Y	C	Y	Y	Y	N	N	Y	Y	Y	Y	Y	Y
SVACCDSCAFF12_15985218	C/T	VACCDSCAFF12	15985218	+	NA	NA	NA	NA	NA	NA	Y	Y	Y	T	Y	Y	Y	C	N	Y	Y	Y	Y	T	Y	Y	Y	Y	Y	Y	Y	Y	Y	Y	Y	Y	Y	N	Y	Y	Y	C	C	Y	Y	Y	Y	C	Y
SVACCDSCAFF12_15985219	A/T	VACCDSCAFF12	15985219	+	NA	NA	NA	NA	NA	NA	W	W	W	T	W	W	W	A	N	W	W	W	W	T	W	W	W	W	W	W	W	W	W	W	W	W	W	N	W	W	W	A	A	W	W	W	W	A	W
SVACCDSCAFF12_15985228	G/A	VACCDSCAFF12	15985228	+	NA	NA	NA	NA	NA	NA	R	G	G	G	G	R	R	G	N	R	G	G	G	G	R	G	G	G	G	G	G	G	G	R	G	R	G	N	G	G	R	G	G	G	R	R	G	A	R
SVACCDSCAFF12_16808190	A/G	VACCDSCAFF12	16808190	+	NA	NA	NA	NA	NA	NA	R	R	R	R	R	R	R	A	G	R	A	A	A	R	R	R	A	A	A	R	A	R	A	N	R	R	R	G	R	R	R	G	N	A	R	R	R	A	A
SVACCDSCAFF12_17970034	A/T	VACCDSCAFF12	17970034	+	NA	NA	NA	NA	NA	NA	A	A	A	A	W	A	A	A	A	A	A	T	W	A	A	A	W	A	W	A	W	A	T	A	A	A	A	A	A	A	A	A	W	W	A	A	A	A	A
SVACCDSCAFF12_18329067	G/A	VACCDSCAFF12	18329067	+	NA	NA	NA	NA	NA	NA	G	G	G	R	G	G	R	G	G	G	G	R	R	G	G	R	R	R	G	G	G	G	R	G	G	G	G	G	R	G	R	R	G	A	G	G	R	G	R
SVACCDSCAFF12_18329084	T/C	VACCDSCAFF12	18329084	+	NA	NA	NA	NA	NA	NA	Y	Y	Y	Y	T	Y	Y	T	T	T	T	Y	Y	Y	T	Y	C	Y	T	Y	T	Y	Y	Y	Y	Y	T	T	Y	T	Y	Y	T	C	Y	T	Y	T	Y
SVACCDSCAFF12_18329094	G/A	VACCDSCAFF12	18329094	+	NA	NA	NA	NA	NA	NA	G	G	G	R	G	G	R	G	G	G	G	R	R	G	G	R	R	R	G	G	G	G	R	R	G	R	G	G	R	G	R	R	G	A	G	G	R	G	R
SVACCDSCAFF12_18329102	A/G	VACCDSCAFF12	18329102	+	NA	NA	NA	NA	NA	NA	R	A	R	A	A	A	A	A	A	A	A	A	A	R	A	A	R	A	A	R	A	R	A	A	R	A	A	A	A	A	R	R	A	A	R	A	A	A	A
SVACCDSCAFF12_18329104	A/T	VACCDSCAFF12	18329104	+	NA	NA	NA	NA	NA	NA	A	A	A	A	A	A	A	A	A	W	A	A	A	A	A	A	A	N	A	A	A	A	A	A	A	A	A	A	A	A	A	A	A	N	A	A	A	A	A
SVACCDSCAFF12_19290233	A/C	VACCDSCAFF12	19290233	+	NA	NA	NA	NA	NA	NA	M	M	M	M	A	M	M	A	N	M	A	M	A	C	M	M	A	M	A	M	M	A	A	M	M	M	M	M	M	M	M	C	A	C	C	A	M	M	M
SVACCDSCAFF12_19290239	T/A	VACCDSCAFF12	19290239	+	NA	NA	NA	NA	NA	NA	W	W	W	W	T	W	W	T	N	W	T	W	T	A	W	W	T	W	T	W	W	T	T	W	W	W	W	W	W	W	W	A	T	A	A	T	W	W	W
SVACCDSCAFF12_19332677	G/A	VACCDSCAFF12	19332677	+	NA	NA	NA	NA	NA	NA	R	R	R	R	R	R	R	N	N	R	R	R	R	R	R	R	G	R	R	R	G	R	R	G	R	R	R	R	R	R	R	A	R	A	R	R	R	R	R
SVACCDSCAFF12_19666610	C/T	VACCDSCAFF12	19666610	+	NA	NA	NA	NA	NA	NA	C	C	C	C	C	C	C	C	C	C	C	C	C	C	C	C	C	C	C	C	C	C	C	C	C	C	C	C	C	C	C	N	N	C	C	C	C	C	C
SVACCDSCAFF12_21142697	T/C	VACCDSCAFF12	21142697	+	NA	NA	NA	NA	NA	NA	Y	Y	Y	T	Y	Y	Y	N	Y	Y	Y	Y	Y	T	Y	Y	Y	Y	Y	Y	Y	Y	Y	Y	Y	Y	Y	Y	Y	Y	Y	T	C	T	Y	T	Y	Y	Y
SVACCDSCAFF12_21142725	G/T	VACCDSCAFF12	21142725	+	NA	NA	NA	NA	NA	NA	K	K	K	K	K	K	K	T	T	K	K	K	K	N	K	K	K	K	K	K	K	K	K	G	K	K	K	K	K	K	K	N	G	K	K	G	K	G	K
SVACCDSCAFF12_21142727	C/G	VACCDSCAFF12	21142727	+	NA	NA	NA	NA	NA	NA	S	S	S	C	S	S	S	N	S	S	S	S	S	C	S	S	S	S	S	S	S	S	S	S	S	S	S	S	S	S	S	C	G	C	S	C	S	S	S
SVACCDSCAFF12_21713869	A/T	VACCDSCAFF12	21713869	+	NA	NA	NA	NA	NA	NA	W	W	W	W	W	W	W	W	W	W	W	W	W	N	W	W	W	W	W	W	W	W	W	W	W	W	W	T	W	W	W	T	A	W	W	W	W	W	W
SVACCDSCAFF12_22373664	A/G	VACCDSCAFF12	22373664	+	NA	NA	NA	NA	NA	NA	A	A	A	A	R	A	R	N	A	R	R	R	R	G	R	A	A	A	R	R	R	R	R	A	A	A	R	A	R	A	R	N	G	R	A	R	A	R	R
SVACCDSCAFF12_22373692	G/A	VACCDSCAFF12	22373692	+	NA	NA	NA	NA	NA	NA	G	G	G	G	R	G	R	N	G	R	R	R	R	A	R	G	G	G	R	R	R	R	R	G	G	G	R	G	R	G	R	N	A	R	G	R	G	R	R
SVACCDSCAFF12_22373693	G/T	VACCDSCAFF12	22373693	+	NA	NA	NA	NA	NA	NA	G	G	G	G	G	G	G	N	G	G	G	G	G	G	G	G	G	G	G	G	G	G	G	G	G	G	G	G	G	G	G	N	G	G	G	G	G	G	G
SVACCDSCAFF12_22373698	C/T	VACCDSCAFF12	22373698	+	NA	NA	NA	NA	NA	NA	C	C	C	C	Y	C	Y	N	C	Y	Y	Y	Y	T	Y	C	C	C	Y	Y	Y	Y	Y	C	C	C	Y	C	Y	C	Y	N	T	Y	C	Y	C	Y	Y
SVACCDSCAFF12_23043800	G/A	VACCDSCAFF12	23043800	+	NA	NA	NA	NA	NA	NA	G	G	G	G	G	G	G	G	G	G	G	G	G	G	G	G	G	G	G	G	G	G	G	G	G	G	G	G	G	G	G	N	G	G	R	R	G	G	G
SVACCDSCAFF12_23043818	A/G	VACCDSCAFF12	23043818	+	NA	NA	NA	NA	NA	NA	A	A	A	A	A	A	A	A	A	A	A	A	A	A	A	A	A	A	A	A	A	A	A	A	A	A	A	A	A	A	A	N	A	A	A	A	A	A	A
SVACCDSCAFF12_23043819	G/T	VACCDSCAFF12	23043819	+	NA	NA	NA	NA	NA	NA	G	G	G	G	G	G	G	K	T	G	G	G	G	G	G	G	G	G	G	G	G	G	G	G	G	G	G	G	G	G	G	N	G	G	G	G	G	G	G
SVACCDSCAFF12_23043837	C/T	VACCDSCAFF12	23043837	+	NA	NA	NA	NA	NA	NA	C	C	C	C	C	C	C	C	C	C	C	C	C	Y	C	C	C	C	C	C	C	C	C	C	Y	C	C	C	C	C	C	N	C	C	Y	C	C	C	C
SVACCDSCAFF12_23043846	C/T	VACCDSCAFF12	23043846	+	NA	NA	NA	NA	NA	NA	C	C	C	C	C	C	C	Y	T	C	C	C	C	C	C	C	C	C	C	C	C	C	C	C	C	C	C	C	C	C	C	N	C	C	C	C	C	C	C
SVACCDSCAFF12_23043850	A/G	VACCDSCAFF12	23043850	+	NA	NA	NA	NA	NA	NA	A	A	A	A	R	A	A	A	A	A	A	A	A	A	A	A	A	A	A	A	A	A	A	A	A	A	A	A	A	A	A	N	A	A	A	A	A	A	A
SVACCDSCAFF12_23043852	T/G	VACCDSCAFF12	23043852	+	NA	NA	NA	NA	NA	NA	T	T	K	T	T	T	T	K	T	T	T	T	T	K	T	T	K	T	T	T	T	T	T	T	T	T	T	T	T	T	T	N	T	T	T	T	T	G	T
SVACCDSCAFF12_23331052	C/G	VACCDSCAFF12	23331052	+	NA	NA	NA	NA	NA	NA	S	S	G	C	S	S	S	C	C	S	S	S	S	S	S	C	S	C	S	S	S	C	S	S	S	S	S	G	S	S	S	N	G	S	S	G	S	S	C
SVACCDSCAFF12_23331072	T/A	VACCDSCAFF12	23331072	+	NA	NA	NA	NA	NA	NA	T	T	T	T	T	T	T	T	T	T	T	T	T	T	T	T	T	T	T	T	T	T	T	T	T	T	T	T	T	T	T	N	T	T	T	T	T	T	T
SVACCDSCAFF12_23335430	A/G	VACCDSCAFF12	23335430	+	NA	NA	NA	NA	NA	NA	R	R	A	A	A	A	R	A	A	A	A	R	R	N	A	R	A	N	A	R	R	A	A	A	A	A	A	N	R	A	R	A	A	A	A	A	R	A	R
SVACCDSCAFF12_23335446	C/T	VACCDSCAFF12	23335446	+	NA	NA	NA	NA	NA	NA	C	C	C	C	Y	C	C	C	C	C	Y	C	C	N	C	C	Y	N	C	C	Y	Y	C	C	C	C	C	N	C	C	C	C	T	C	C	C	C	C	C
SVACCDSCAFF12_23371943	C/T	VACCDSCAFF12	23371943	+	NA	NA	NA	NA	NA	NA	C	Y	Y	N	Y	C	Y	C	C	Y	C	T	Y	T	Y	Y	C	C	C	C	Y	C	C	N	C	C	Y	Y	C	T	Y	T	C	C	Y	Y	Y	C	Y
SVACCDSCAFF12_23920151	G/C	VACCDSCAFF12	23920151	+	NA	NA	NA	NA	NA	NA	S	S	C	G	S	S	S	N	N	S	S	S	S	C	S	S	S	C	S	S	S	S	G	S	S	S	S	S	S	S	S	C	N	S	S	G	S	C	S
SVACCDSCAFF12_23920159	G/A	VACCDSCAFF12	23920159	+	NA	NA	NA	NA	NA	NA	G	G	G	G	G	G	G	N	N	G	G	G	G	G	G	G	G	G	R	G	G	R	G	G	G	G	G	G	G	G	G	G	N	G	G	G	G	G	G
SVACCDSCAFF12_23920161	C/T	VACCDSCAFF12	23920161	+	NA	NA	NA	NA	NA	NA	Y	Y	T	C	Y	Y	Y	N	N	Y	Y	Y	Y	T	Y	Y	Y	T	Y	Y	Y	Y	C	Y	Y	Y	Y	Y	Y	Y	Y	T	N	Y	Y	C	Y	T	Y
SVACCDSCAFF12_23920167	G/A	VACCDSCAFF12	23920167	+	NA	NA	NA	NA	NA	NA	R	R	A	G	R	R	R	N	N	R	R	R	R	A	R	R	R	A	R	R	R	R	G	R	R	R	R	R	R	R	R	A	N	R	R	G	R	A	R
SVACCDSCAFF12_24627377	G/T	VACCDSCAFF12	24627377	+	NA	NA	NA	NA	NA	NA	G	G	K	G	G	K	G	G	G	G	G	G	G	G	K	G	G	K	G	G	G	G	G	G	K	K	G	G	G	G	G	G	G	G	K	G	K	K	K
SVACCDSCAFF12_24627389	C/T	VACCDSCAFF12	24627389	+	NA	NA	NA	NA	NA	NA	C	C	Y	C	C	Y	C	C	C	C	C	C	C	C	Y	C	C	Y	C	C	C	C	C	C	Y	Y	C	C	C	C	C	C	C	C	Y	C	Y	Y	Y
SVACCDSCAFF12_24632423	A/G	VACCDSCAFF12	24632423	+	NA	NA	NA	NA	NA	NA	A	A	A	A	R	A	A	A	A	A	R	R	R	R	A	A	R	A	R	R	R	R	R	A	A	A	A	A	A	A	R	N	R	R	A	G	A	A	A
SVACCDSCAFF12_24695498	A/G	VACCDSCAFF12	24695498	+	NA	NA	NA	NA	NA	NA	R	R	R	A	R	R	A	A	A	R	R	R	R	G	R	R	R	R	A	A	R	R	R	R	R	A	R	R	R	A	R	A	R	R	R	A	A	N	R
SVACCDSCAFF12_24801634	A/C	VACCDSCAFF12	24801634	+	NA	NA	NA	NA	NA	NA	M	M	M	M	M	M	M	C	C	M	M	M	M	N	M	M	M	M	M	M	M	M	M	M	M	M	M	N	M	M	M	C	M	M	M	M	M	M	M
SVACCDSCAFF12_24801659	C/T	VACCDSCAFF12	24801659	+	NA	NA	NA	NA	NA	NA	Y	Y	Y	Y	Y	Y	Y	T	T	Y	Y	Y	Y	N	Y	Y	Y	Y	Y	Y	Y	Y	Y	Y	Y	Y	Y	N	Y	Y	C	T	Y	Y	Y	C	Y	Y	Y
SVACCDSCAFF12_25601551	G/T	VACCDSCAFF12	25601551	+	NA	NA	NA	NA	NA	NA	G	K	G	G	K	K	K	G	T	G	K	G	K	G	G	G	K	G	K	G	G	K	K	K	G	G	G	G	G	G	K	N	G	G	K	K	K	G	K
SVACCDSCAFF12_26066534	G/A	VACCDSCAFF12	26066534	+	NA	NA	NA	NA	NA	NA	R	R	R	R	G	G	G	G	G	R	G	R	G	G	G	G	G	G	G	R	G	G	G	R	R	G	R	G	G	R	R	G	N	R	G	R	G	R	G
SVACCDSCAFF12_26066578	G/T	VACCDSCAFF12	26066578	+	NA	NA	NA	NA	NA	NA	K	K	K	K	G	G	G	G	G	K	G	K	G	G	G	G	G	G	G	K	G	G	G	K	K	G	K	G	G	K	K	G	N	K	G	K	G	K	G
SVACCDSCAFF12_26737930	C/T	VACCDSCAFF12	26737930	+	NA	NA	NA	NA	NA	NA	Y	Y	C	Y	Y	Y	Y	C	C	Y	Y	Y	Y	C	Y	Y	T	Y	Y	Y	Y	C	Y	Y	Y	Y	C	Y	Y	Y	C	C	C	Y	Y	C	Y	Y	Y
SVACCDSCAFF12_26737957	A/G	VACCDSCAFF12	26737957	+	NA	NA	NA	NA	NA	NA	R	R	A	R	R	R	R	A	A	R	R	R	R	A	R	R	G	R	R	R	R	A	R	R	R	R	A	R	R	R	A	A	A	R	R	A	R	R	R
SVACCDSCAFF12_26765274	A/T	VACCDSCAFF12	26765274	+	NA	NA	NA	NA	NA	NA	W	W	W	N	W	W	W	T	N	W	W	W	A	W	W	A	W	A	W	W	W	W	A	T	A	W	A	W	W	W	W	N	T	A	A	A	W	A	W
SVACCDSCAFF12_27712037	G/A	VACCDSCAFF12	27712037	+	NA	NA	NA	NA	NA	NA	R	R	R	G	R	R	R	N	G	R	R	G	R	A	R	R	R	N	R	R	A	R	G	N	R	R	R	R	R	R	R	A	R	R	R	A	R	A	R
SVACCDSCAFF12_28103913	A/G	VACCDSCAFF12	28103913	+	NA	NA	NA	NA	NA	NA	R	R	R	G	R	R	R	R	N	R	R	G	R	R	R	R	R	R	R	R	R	A	R	A	R	R	R	R	R	R	R	A	A	R	R	G	R	R	R
SVACCDSCAFF12_28103965	G/A	VACCDSCAFF12	28103965	+	NA	NA	NA	NA	NA	NA	R	R	R	A	R	R	R	R	N	R	R	A	R	R	R	R	R	R	R	R	R	G	R	G	R	R	R	R	R	R	R	G	G	R	R	A	R	R	R
SVACCDSCAFF12_28608470	C/G	VACCDSCAFF12	28608470	+	NA	NA	NA	NA	NA	NA	S	S	S	S	S	S	S	N	C	S	S	C	C	S	S	S	S	S	S	C	S	C	C	S	S	S	S	G	S	C	S	G	S	G	S	C	S	C	S
SVACCDSCAFF12_28641062	C/T	VACCDSCAFF12	28641062	+	NA	NA	NA	NA	NA	NA	Y	Y	Y	Y	Y	Y	Y	Y	Y	Y	Y	Y	Y	Y	Y	Y	Y	Y	Y	Y	Y	C	C	Y	Y	Y	Y	Y	Y	Y	C	C	Y	Y	Y	Y	Y	Y	Y
SVACCDSCAFF12_28641089	T/C	VACCDSCAFF12	28641089	+	NA	NA	NA	NA	NA	NA	Y	Y	Y	Y	Y	Y	Y	Y	Y	Y	Y	Y	Y	Y	Y	Y	Y	Y	Y	Y	Y	T	T	Y	Y	Y	Y	Y	Y	Y	T	T	Y	Y	Y	Y	Y	Y	Y
SVACCDSCAFF12_28642861	A/G	VACCDSCAFF12	28642861	+	NA	NA	NA	NA	NA	NA	R	R	R	A	R	R	R	A	N	R	R	R	R	R	R	A	R	R	A	R	R	R	R	A	R	A	R	A	R	R	R	A	A	R	R	R	R	G	R
SVACCDSCAFF12_28642866	T/G	VACCDSCAFF12	28642866	+	NA	NA	NA	NA	NA	NA	K	K	K	T	K	K	K	T	N	K	K	K	K	K	K	T	K	K	T	K	K	K	K	T	K	T	K	T	K	K	K	T	T	K	K	K	K	G	K
SVACCDSCAFF12_28642872	T/C	VACCDSCAFF12	28642872	+	NA	NA	NA	NA	NA	NA	Y	Y	Y	T	Y	Y	Y	T	N	Y	Y	Y	Y	Y	Y	T	Y	Y	T	Y	Y	Y	Y	T	Y	T	Y	T	Y	Y	Y	T	T	Y	Y	Y	Y	C	Y
SVACCDSCAFF12_28678843	C/T	VACCDSCAFF12	28678843	+	NA	NA	NA	NA	NA	NA	Y	Y	Y	Y	T	Y	Y	Y	T	Y	Y	Y	Y	C	Y	Y	T	C	Y	Y	Y	Y	Y	Y	Y	Y	Y	C	Y	Y	Y	T	Y	C	Y	Y	Y	T	Y
SVACCDSCAFF12_28743263	A/G	VACCDSCAFF12	28743263	+	NA	NA	NA	NA	NA	NA	R	R	R	R	R	R	R	A	A	R	R	R	R	A	R	R	R	A	R	A	R	G	R	A	R	R	R	G	R	R	R	A	G	R	R	R	R	A	R
SVACCDSCAFF12_28763116	T/C	VACCDSCAFF12	28763116	+	NA	NA	NA	NA	NA	NA	Y	Y	C	T	Y	Y	Y	Y	Y	Y	Y	Y	Y	T	Y	Y	Y	Y	Y	Y	Y	T	Y	N	Y	Y	Y	Y	Y	C	Y	N	T	Y	Y	Y	Y	Y	Y
SVACCDSCAFF12_28763119	G/A	VACCDSCAFF12	28763119	+	NA	NA	NA	NA	NA	NA	R	R	A	G	R	R	R	R	R	R	R	R	R	G	R	R	R	R	R	R	R	G	R	N	R	R	R	R	R	A	R	N	G	R	R	R	R	R	R
SVACCDSCAFF12_28861330	A/T	VACCDSCAFF12	28861330	+	NA	NA	NA	NA	NA	NA	W	W	W	A	W	W	W	W	A	W	W	A	W	W	W	W	W	W	W	W	W	W	W	W	W	W	W	A	W	T	W	W	N	W	W	T	W	A	W
SVACCDSCAFF12_28861332	C/T	VACCDSCAFF12	28861332	+	NA	NA	NA	NA	NA	NA	Y	Y	Y	C	Y	Y	Y	Y	C	Y	Y	C	Y	Y	Y	Y	Y	Y	Y	Y	Y	Y	Y	Y	Y	Y	Y	C	Y	T	Y	Y	N	Y	Y	T	Y	C	Y
SVACCDSCAFF12_29125316	C/T	VACCDSCAFF12	29125316	+	NA	NA	NA	NA	NA	NA	C	Y	Y	C	C	Y	Y	Y	C	Y	C	C	C	C	Y	Y	C	C	C	C	C	C	C	C	Y	Y	C	N	C	Y	C	N	C	C	C	Y	Y	C	C
SVACCDSCAFF12_29125329	A/C	VACCDSCAFF12	29125329	+	NA	NA	NA	NA	NA	NA	A	M	M	A	A	M	M	M	A	M	A	A	A	A	M	M	A	A	A	A	A	A	A	A	M	M	A	N	A	M	A	N	A	A	A	M	M	A	A
SVACCDSCAFF12_29125355	G/A	VACCDSCAFF12	29125355	+	NA	NA	NA	NA	NA	NA	G	R	R	G	G	R	R	R	G	R	G	G	G	G	R	R	G	G	G	G	G	G	G	G	R	R	G	N	G	R	G	N	G	G	G	R	R	G	G
SVACCDSCAFF12_29489782	G/A	VACCDSCAFF12	29489782	+	NA	NA	NA	NA	NA	NA	R	R	R	R	G	G	R	G	G	G	G	G	G	R	R	R	G	G	G	G	G	G	R	G	G	R	R	G	R	R	R	N	G	G	G	N	G	G	R
SVACCDSCAFF12_29489784	G/T	VACCDSCAFF12	29489784	+	NA	NA	NA	NA	NA	NA	K	K	K	K	K	K	K	K	G	K	K	K	K	T	K	K	K	G	G	K	K	K	K	K	G	K	K	G	K	K	K	N	T	K	K	N	K	K	K
SVACCDSCAFF12_29489791	T/A	VACCDSCAFF12	29489791	+	NA	NA	NA	NA	NA	NA	T	W	T	T	W	W	W	W	T	T	W	W	W	W	T	T	W	T	T	W	W	W	W	W	T	T	W	T	T	W	T	N	A	W	W	N	W	W	W
SVACCDSCAFF12_29489808	A/G	VACCDSCAFF12	29489808	+	NA	NA	NA	NA	NA	NA	R	A	R	R	A	A	A	R	R	R	A	A	A	A	R	R	A	R	A	A	A	A	A	A	A	R	A	R	A	A	R	N	A	A	A	N	R	R	A
SVACCDSCAFF12_29489831	A/G	VACCDSCAFF12	29489831	+	NA	NA	NA	NA	NA	NA	R	R	R	R	R	R	R	R	A	R	R	R	R	G	R	R	R	A	A	R	R	R	R	R	A	R	R	A	R	R	R	N	G	R	R	N	R	R	R
SVACCDSCAFF12_30548658	C/A	VACCDSCAFF12	30548658	+	NA	NA	NA	NA	NA	NA	C	C	C	C	C	C	C	N	N	C	C	C	C	C	C	C	C	C	C	C	M	C	C	C	C	C	C	N	C	C	C	N	C	C	C	C	C	C	C
SVACCDSCAFF12_30548687	G/T	VACCDSCAFF12	30548687	+	NA	NA	NA	NA	NA	NA	K	K	K	T	K	K	G	N	N	G	K	K	K	G	G	G	K	T	K	K	K	K	K	K	K	G	T	N	G	K	G	N	T	T	G	G	K	K	G
SVACCDSCAFF12_30548688	T/G	VACCDSCAFF12	30548688	+	NA	NA	NA	NA	NA	NA	K	K	K	G	K	K	T	N	N	T	K	K	K	T	T	T	K	G	K	K	K	K	K	K	K	T	G	N	T	K	T	N	G	G	T	T	K	K	T
SVACCDSCAFF12_30548690	A/G	VACCDSCAFF12	30548690	+	NA	NA	NA	NA	NA	NA	R	R	R	G	R	R	A	N	N	A	R	R	R	A	A	A	R	G	R	R	R	R	R	R	R	A	G	N	A	R	A	N	G	G	A	A	R	R	A
SVACCDSCAFF12_30548692	A/G	VACCDSCAFF12	30548692	+	NA	NA	NA	NA	NA	NA	A	A	A	A	A	A	A	N	N	A	A	A	A	A	A	A	A	A	A	A	R	A	A	A	A	A	A	N	A	A	A	N	A	A	A	A	A	A	A
SVACCDSCAFF12_30548704	C/G	VACCDSCAFF12	30548704	+	NA	NA	NA	NA	NA	NA	C	C	C	C	C	C	C	N	N	C	C	C	C	C	C	C	C	C	C	C	S	C	C	C	C	C	C	N	C	C	C	N	C	C	C	C	C	C	C
SVACCDSCAFF12_30548709	C/T	VACCDSCAFF12	30548709	+	NA	NA	NA	NA	NA	NA	Y	Y	Y	T	Y	Y	C	N	N	C	Y	Y	Y	C	C	C	Y	T	Y	Y	Y	Y	Y	Y	Y	C	T	N	C	Y	C	N	T	T	C	C	Y	Y	C
SVACCDSCAFF12_30693592	G/T	VACCDSCAFF12	30693592	+	NA	NA	NA	NA	NA	NA	K	G	G	G	K	G	G	G	G	G	K	G	K	G	G	G	K	N	G	K	T	G	T	K	G	K	G	N	G	G	G	N	G	T	G	G	G	G	G
SVACCDSCAFF12_31330543	A/G	VACCDSCAFF12	31330543	+	NA	NA	NA	NA	NA	NA	A	A	A	A	A	R	R	A	A	A	A	R	A	A	R	A	R	R	A	R	R	R	A	A	R	A	A	R	R	A	A	A	R	A	A	A	A	R	A
SVACCDSCAFF12_31330544	G/A	VACCDSCAFF12	31330544	+	NA	NA	NA	NA	NA	NA	G	G	G	R	G	G	G	G	R	G	G	R	G	G	G	G	G	G	G	R	G	G	G	G	G	G	G	G	G	G	G	R	G	G	G	G	G	G	G
SVACCDSCAFF12_31330546	G/A	VACCDSCAFF12	31330546	+	NA	NA	NA	NA	NA	NA	G	G	G	G	R	G	G	G	G	G	G	G	G	R	G	G	G	G	R	G	G	G	G	G	G	G	G	G	G	G	G	G	G	G	G	G	G	R	G
SVACCDSCAFF12_31330548	A/G	VACCDSCAFF12	31330548	+	NA	NA	NA	NA	NA	NA	R	A	A	A	A	R	A	A	A	R	A	R	R	R	R	R	A	A	A	R	R	A	R	A	A	R	A	A	A	A	A	A	R	A	A	A	A	A	R
SVACCDSCAFF12_31330550	A/G	VACCDSCAFF12	31330550	+	NA	NA	NA	NA	NA	NA	R	R	R	A	A	R	A	R	R	R	R	A	R	R	R	R	R	R	R	A	R	A	R	R	A	R	R	A	R	R	R	R	R	R	R	A	R	R	R
SVACCDSCAFF12_31330551	G/A	VACCDSCAFF12	31330551	+	NA	NA	NA	NA	NA	NA	G	G	G	G	G	G	G	R	G	G	G	G	G	G	G	G	G	G	G	G	G	G	G	G	G	G	G	G	G	G	G	G	G	G	G	G	G	G	G
SVACCDSCAFF12_31330552	C/T	VACCDSCAFF12	31330552	+	NA	NA	NA	NA	NA	NA	C	C	C	Y	C	C	Y	C	C	C	Y	C	C	C	C	C	C	C	C	C	C	C	C	C	C	C	C	C	C	C	C	C	C	C	C	Y	C	C	C
SVACCDSCAFF12_31330554	A/G	VACCDSCAFF12	31330554	+	NA	NA	NA	NA	NA	NA	A	A	A	R	R	A	A	R	A	A	A	A	A	A	A	A	A	R	A	A	A	R	R	R	R	A	R	A	R	A	R	A	A	A	R	A	A	A	R
SVACCDSCAFF12_31330558	T/C	VACCDSCAFF12	31330558	+	NA	NA	NA	NA	NA	NA	T	T	T	T	Y	Y	T	T	T	Y	Y	T	Y	T	Y	Y	Y	Y	Y	Y	Y	T	T	Y	Y	T	T	T	T	T	T	T	T	T	Y	Y	T	T	Y
SVACCDSCAFF12_31662572	A/G	VACCDSCAFF12	31662572	+	NA	NA	NA	NA	NA	NA	A	A	A	A	A	A	A	A	A	A	A	R	R	A	A	A	A	A	A	A	A	A	R	A	A	A	A	A	A	A	A	N	A	A	A	A	A	A	A
SVACCDSCAFF12_31836159	A/G	VACCDSCAFF12	31836159	+	NA	NA	NA	NA	NA	NA	A	A	A	A	A	A	A	A	A	A	A	A	R	A	A	A	R	A	A	R	R	A	A	A	A	A	A	N	A	A	A	A	A	R	A	A	A	A	A
SVACCDSCAFF12_31875536	G/A	VACCDSCAFF12	31875536	+	NA	NA	NA	NA	NA	NA	R	R	R	R	R	R	R	G	G	R	R	R	R	A	R	R	R	N	R	R	R	R	G	R	G	R	R	A	R	R	R	N	N	R	R	A	R	G	R
SVACCDSCAFF12_31875563	A/G	VACCDSCAFF12	31875563	+	NA	NA	NA	NA	NA	NA	R	R	R	R	R	R	R	A	A	R	R	R	R	G	R	R	R	N	R	R	R	R	A	R	A	R	R	G	R	R	R	N	N	R	R	G	R	A	R
SVACCDSCAFF12_31875580	C/A	VACCDSCAFF12	31875580	+	NA	NA	NA	NA	NA	NA	M	M	M	M	M	M	M	C	C	M	M	M	M	A	M	M	M	N	M	M	M	M	C	M	C	M	M	A	M	M	M	N	N	M	M	A	M	C	M
SVACCDSCAFF12_31875590	A/T	VACCDSCAFF12	31875590	+	NA	NA	NA	NA	NA	NA	W	W	W	W	W	W	W	A	A	W	W	W	W	T	W	W	W	N	W	W	W	W	A	W	A	W	W	T	W	W	W	N	N	W	W	T	W	A	W
SVACCDSCAFF12_32007036	A/G	VACCDSCAFF12	32007036	+	NA	NA	NA	NA	NA	NA	R	R	R	G	R	R	R	G	A	R	R	R	R	A	R	R	R	G	R	R	R	A	R	R	R	A	R	N	R	A	R	A	N	G	R	G	R	R	R
SVACCDSCAFF12_32007043	A/G	VACCDSCAFF12	32007043	+	NA	NA	NA	NA	NA	NA	R	R	R	G	R	R	R	G	A	R	R	R	R	A	R	R	R	G	R	R	R	A	R	R	R	A	R	N	R	A	R	A	N	R	R	G	R	R	R
SVACCDSCAFF12_32007052	C/A	VACCDSCAFF12	32007052	+	NA	NA	NA	NA	NA	NA	M	M	M	A	M	M	M	A	C	M	M	M	M	C	M	M	M	A	M	M	M	C	M	M	M	C	M	N	M	C	M	C	N	M	M	A	M	M	M
SVACCDSCAFF12_32007056	A/C	VACCDSCAFF12	32007056	+	NA	NA	NA	NA	NA	NA	M	M	M	C	M	M	M	C	A	M	M	M	M	A	M	M	M	C	M	M	M	A	M	M	M	A	M	N	M	A	M	A	N	M	M	C	M	M	M
SVACCDSCAFF12_32007071	T/C	VACCDSCAFF12	32007071	+	NA	NA	NA	NA	NA	NA	Y	Y	Y	C	Y	Y	Y	C	T	Y	Y	Y	Y	T	Y	Y	Y	C	Y	Y	Y	T	Y	Y	Y	T	Y	N	Y	T	Y	T	N	Y	Y	C	Y	Y	Y
SVACCDSCAFF12_32202258	G/A	VACCDSCAFF12	32202258	+	NA	NA	NA	NA	NA	NA	R	R	R	G	R	R	R	N	R	R	R	R	R	G	R	R	R	G	R	R	R	G	G	N	R	R	R	R	R	R	G	N	N	A	R	R	R	A	R
SVACCDSCAFF12_32202259	G/C	VACCDSCAFF12	32202259	+	NA	NA	NA	NA	NA	NA	S	S	S	G	S	S	S	N	S	S	S	S	S	G	S	S	S	G	S	S	S	G	G	N	S	S	S	S	S	S	G	N	N	C	S	S	S	C	S
SVACCDSCAFF12_32385949	G/A	VACCDSCAFF12	32385949	+	NA	NA	NA	NA	NA	NA	G	G	G	G	G	G	G	G	G	G	G	G	G	G	G	G	G	G	G	G	G	N	G	G	G	G	G	G	G	G	G	G	G	G	G	G	G	G	G
SVACCDSCAFF12_32448679	A/G	VACCDSCAFF12	32448679	+	NA	NA	NA	NA	NA	NA	R	G	A	R	A	R	R	R	A	R	A	A	R	R	R	R	A	G	R	R	R	R	R	R	R	R	R	G	A	R	A	N	R	R	R	G	R	A	R
SVACCDSCAFF12_32448682	C/A	VACCDSCAFF12	32448682	+	NA	NA	NA	NA	NA	NA	M	A	C	M	C	M	M	M	C	M	C	C	M	M	M	M	C	A	M	M	M	M	M	M	M	M	M	A	C	M	C	N	M	M	M	A	M	C	M
SVACCDSCAFF12_32448715	G/A	VACCDSCAFF12	32448715	+	NA	NA	NA	NA	NA	NA	R	A	G	R	G	R	R	R	G	R	G	G	R	R	R	R	G	A	R	R	R	R	R	R	R	R	R	A	G	R	G	N	R	R	R	A	R	G	R
SVACCDSCAFF12_32459702	T/A	VACCDSCAFF12	32459702	+	NA	NA	NA	NA	NA	NA	W	W	T	A	T	W	W	W	W	W	W	W	W	W	W	T	W	W	T	W	W	T	W	T	T	W	W	W	W	W	W	W	T	T	W	A	W	W	W
SVACCDSCAFF12_32459705	C/T	VACCDSCAFF12	32459705	+	NA	NA	NA	NA	NA	NA	Y	Y	C	T	Y	Y	Y	Y	Y	Y	Y	Y	Y	Y	Y	C	Y	Y	Y	Y	Y	Y	Y	C	C	Y	Y	Y	Y	Y	Y	Y	Y	Y	Y	T	Y	Y	Y
SVACCDSCAFF12_32577566	C/T	VACCDSCAFF12	32577566	+	NA	NA	NA	NA	NA	NA	Y	Y	Y	Y	Y	Y	Y	N	N	Y	C	T	C	Y	Y	Y	Y	Y	Y	Y	C	C	Y	N	Y	Y	Y	Y	Y	C	Y	C	C	Y	Y	Y	Y	Y	Y
SVACCDSCAFF12_32577575	T/C	VACCDSCAFF12	32577575	+	NA	NA	NA	NA	NA	NA	Y	Y	Y	Y	Y	Y	Y	N	N	Y	T	C	T	Y	Y	Y	Y	Y	Y	Y	T	T	Y	N	Y	Y	Y	Y	Y	T	Y	T	T	Y	Y	Y	Y	Y	Y
SVACCDSCAFF12_32577594	C/G	VACCDSCAFF12	32577594	+	NA	NA	NA	NA	NA	NA	C	C	C	C	S	C	C	N	N	C	S	C	S	C	C	C	C	C	C	C	S	S	S	N	C	C	C	C	C	C	C	C	C	C	C	C	C	C	C
SVACCDSCAFF12_32758641	G/T	VACCDSCAFF12	32758641	+	NA	NA	NA	NA	NA	NA	K	K	K	T	K	K	K	K	K	K	K	T	K	T	K	K	G	K	K	K	K	K	K	G	K	K	K	T	K	K	K	N	N	K	K	G	K	G	K
SVACCDSCAFF12_32790212	C/T	VACCDSCAFF12	32790212	+	NA	NA	NA	NA	NA	NA	Y	Y	Y	Y	Y	Y	Y	C	T	Y	Y	Y	Y	T	Y	Y	Y	Y	Y	Y	Y	Y	Y	Y	Y	Y	Y	Y	Y	Y	Y	Y	Y	Y	Y	Y	Y	Y	Y
SVACCDSCAFF12_32790220	T/C	VACCDSCAFF12	32790220	+	NA	NA	NA	NA	NA	NA	T	T	T	T	T	T	T	T	T	T	T	T	T	N	T	T	T	T	T	T	T	T	T	T	T	T	T	T	T	T	T	N	T	Y	T	T	T	T	T
SVACCDSCAFF12_32802318	A/G	VACCDSCAFF12	32802318	+	NA	NA	NA	NA	NA	NA	R	R	R	R	R	R	R	A	R	R	R	R	R	A	R	R	R	A	R	R	G	R	R	R	R	R	R	A	R	R	R	G	R	R	R	R	R	A	R
SVACCDSCAFF12_32802338	T/C	VACCDSCAFF12	32802338	+	NA	NA	NA	NA	NA	NA	Y	Y	Y	Y	Y	Y	Y	T	Y	Y	Y	Y	Y	T	Y	Y	Y	T	Y	Y	C	Y	Y	Y	Y	Y	Y	T	Y	Y	Y	C	Y	Y	Y	Y	Y	T	Y
SVACCDSCAFF12_32802345	C/G	VACCDSCAFF12	32802345	+	NA	NA	NA	NA	NA	NA	C	C	C	C	C	S	C	C	C	C	S	S	S	C	C	C	S	C	S	S	G	S	S	C	S	C	C	C	C	C	C	C	S	S	C	C	C	C	S
SVACCDSCAFF12_32802363	A/G	VACCDSCAFF12	32802363	+	NA	NA	NA	NA	NA	NA	R	R	R	A	R	R	R	N	G	G	R	R	R	N	R	R	R	G	R	R	A	R	R	A	R	R	R	G	R	R	R	N	R	A	R	G	R	R	R
SVACCDSCAFF12_32822669	C/G	VACCDSCAFF12	32822669	+	NA	NA	NA	NA	NA	NA	S	C	S	C	C	S	S	N	N	S	C	C	C	C	S	S	C	C	C	C	C	C	C	G	S	S	S	C	C	S	S	C	C	C	C	C	S	C	S
SVACCDSCAFF12_32822676	C/A	VACCDSCAFF12	32822676	+	NA	NA	NA	NA	NA	NA	M	M	M	M	M	M	M	N	N	M	M	M	M	M	M	M	M	C	M	M	M	M	M	A	M	M	M	M	M	M	M	C	C	M	C	M	M	M	M
SVACCDSCAFF12_32822682	G/T	VACCDSCAFF12	32822682	+	NA	NA	NA	NA	NA	NA	K	K	K	K	K	K	K	N	N	K	K	K	K	K	K	K	K	G	K	K	K	K	K	T	K	K	K	K	K	K	K	G	G	K	G	K	K	K	K
SVACCDSCAFF12_32836568	G/A	VACCDSCAFF12	32836568	+	NA	NA	NA	NA	NA	NA	G	G	G	G	R	G	G	G	G	G	G	R	G	G	G	G	G	G	G	G	G	G	R	G	G	G	G	G	G	G	G	G	G	G	G	G	G	G	G
SVACCDSCAFF12_32836594	C/A	VACCDSCAFF12	32836594	+	NA	NA	NA	NA	NA	NA	M	M	M	M	M	M	M	A	C	M	M	M	M	A	M	M	M	M	M	M	M	C	M	C	M	M	M	C	M	C	M	M	A	M	C	M	M	C	M
SVACCDSCAFF12_33005343	G/A	VACCDSCAFF12	33005343	+	NA	NA	NA	NA	NA	NA	R	R	R	A	R	R	R	R	N	R	R	R	R	G	R	R	R	N	R	R	R	R	R	G	R	R	G	G	A	R	R	G	N	R	R	G	R	R	R
SVACCDSCAFF12_33005344	T/C	VACCDSCAFF12	33005344	+	NA	NA	NA	NA	NA	NA	Y	Y	Y	C	Y	Y	Y	Y	N	Y	Y	Y	Y	T	Y	Y	Y	N	Y	Y	Y	Y	Y	T	Y	Y	T	T	C	Y	Y	T	N	Y	Y	T	Y	Y	Y
SVACCDSCAFF12_33461756	G/T	VACCDSCAFF12	33461756	+	NA	NA	NA	NA	NA	NA	K	K	K	N	K	K	K	T	N	K	K	K	K	K	K	K	K	T	K	K	K	G	K	K	K	K	K	K	K	K	K	K	K	K	K	G	K	G	K
SVACCDSCAFF12_33461760	T/G	VACCDSCAFF12	33461760	+	NA	NA	NA	NA	NA	NA	K	K	K	N	K	K	K	G	N	K	K	K	K	K	K	K	K	G	K	K	K	T	K	K	K	K	K	K	K	K	K	K	K	K	K	T	K	T	K
SVACCDSCAFF12_33483452	C/T	VACCDSCAFF12	33483452	+	NA	NA	NA	NA	NA	NA	Y	Y	Y	Y	Y	Y	Y	N	T	Y	Y	Y	Y	C	Y	Y	Y	T	Y	Y	Y	Y	Y	T	Y	Y	Y	N	T	Y	Y	T	C	C	Y	C	Y	T	Y
SVACCDSCAFF12_33483489	T/C	VACCDSCAFF12	33483489	+	NA	NA	NA	NA	NA	NA	Y	Y	Y	Y	Y	Y	Y	N	T	Y	Y	Y	Y	C	Y	Y	Y	T	Y	Y	Y	Y	Y	T	Y	Y	Y	N	T	Y	Y	T	C	C	Y	C	Y	T	Y
SVACCDSCAFF12_33507385	C/A	VACCDSCAFF12	33507385	+	NA	NA	NA	NA	NA	NA	M	M	C	M	C	M	C	M	C	M	M	C	M	C	M	C	M	C	M	M	M	M	M	M	M	C	M	C	M	M	C	A	M	C	C	C	M	M	M
SVACCDSCAFF12_33507405	T/A	VACCDSCAFF12	33507405	+	NA	NA	NA	NA	NA	NA	W	W	A	W	W	W	W	W	W	W	W	W	W	W	W	W	W	T	W	W	W	W	W	T	W	W	W	W	W	W	W	T	W	A	W	A	W	W	W
SVACCDSCAFF12_33507421	A/G	VACCDSCAFF12	33507421	+	NA	NA	NA	NA	NA	NA	R	R	A	R	R	R	R	R	R	R	R	R	R	R	R	R	R	G	R	R	R	R	R	R	R	R	R	R	R	R	R	A	A	A	R	A	R	A	R
SVACCDSCAFF12_33555012	C/T	VACCDSCAFF12	33555012	+	NA	NA	NA	NA	NA	NA	Y	Y	Y	Y	C	Y	Y	Y	N	Y	Y	C	C	Y	C	C	Y	Y	Y	C	Y	Y	C	Y	Y	C	Y	Y	Y	Y	Y	N	Y	Y	C	C	Y	Y	Y
SVACCDSCAFF12_33575266	C/T	VACCDSCAFF12	33575266	+	NA	NA	NA	NA	NA	NA	Y	Y	Y	C	Y	Y	Y	C	C	Y	Y	T	C	C	Y	Y	Y	C	Y	Y	Y	Y	T	T	Y	Y	Y	Y	Y	Y	Y	N	T	Y	C	C	Y	N	Y
SVACCDSCAFF12_33575267	G/A	VACCDSCAFF12	33575267	+	NA	NA	NA	NA	NA	NA	R	R	R	A	R	R	R	A	A	R	R	G	A	A	R	R	R	R	R	R	R	R	G	G	R	R	R	R	R	R	R	N	G	R	A	A	R	N	R
SVACCDSCAFF12_33575268	T/C	VACCDSCAFF12	33575268	+	NA	NA	NA	NA	NA	NA	Y	Y	Y	C	Y	Y	Y	C	C	Y	Y	T	C	C	Y	Y	Y	Y	Y	Y	Y	Y	T	T	Y	Y	Y	Y	Y	Y	Y	N	T	Y	C	C	Y	N	Y
SVACCDSCAFF12_33720556	A/G	VACCDSCAFF12	33720556	+	NA	NA	NA	NA	NA	NA	R	R	R	G	A	R	R	A	G	R	A	A	A	N	R	R	A	G	A	A	A	A	R	G	R	R	R	R	A	R	R	R	N	A	R	R	R	R	R
SVACCDSCAFF12_33731727	A/G	VACCDSCAFF12	33731727	+	NA	NA	NA	NA	NA	NA	R	R	R	A	A	R	R	N	G	R	A	A	A	A	A	R	N	R	A	A	A	A	R	A	R	R	A	R	R	R	R	A	A	A	R	R	R	R	R
SVACCDSCAFF12_33731732	T/A	VACCDSCAFF12	33731732	+	NA	NA	NA	NA	NA	NA	W	W	W	T	T	W	W	N	A	W	T	T	T	T	T	W	N	W	T	T	T	T	W	T	W	W	T	W	W	W	W	T	T	T	W	W	W	W	W
SVACCDSCAFF12_33731734	T/G	VACCDSCAFF12	33731734	+	NA	NA	NA	NA	NA	NA	K	K	K	T	T	K	K	N	G	K	T	T	T	T	T	K	N	K	T	T	T	T	K	T	K	K	T	K	K	K	K	T	T	T	K	K	K	K	K
SVACCDSCAFF12_33731755	G/A	VACCDSCAFF12	33731755	+	NA	NA	NA	NA	NA	NA	G	G	G	G	G	G	G	N	G	G	G	G	G	G	G	G	N	G	G	G	R	G	R	G	G	G	G	G	G	G	G	G	G	G	G	G	G	G	G
SVACCDSCAFF12_33731756	A/G	VACCDSCAFF12	33731756	+	NA	NA	NA	NA	NA	NA	A	A	A	A	A	A	A	N	A	A	A	A	A	A	A	A	N	A	A	A	R	A	R	A	A	A	A	A	A	A	A	A	A	A	A	A	A	A	A
SVACCDSCAFF12_33749164	G/A	VACCDSCAFF12	33749164	+	NA	NA	NA	NA	NA	NA	R	R	R	G	R	R	R	G	A	R	R	R	R	R	R	R	R	R	R	R	R	A	R	R	R	R	R	G	A	R	R	N	A	R	R	R	R	A	R
SVACCDSCAFF12_34425810	A/G	VACCDSCAFF12	34425810	+	NA	NA	NA	NA	NA	NA	R	R	R	R	R	R	R	N	N	R	R	R	A	G	R	R	R	R	R	R	R	A	R	A	R	R	R	R	R	R	R	R	R	R	R	R	R	A	R
SVACCDSCAFF12_34686701	T/A	VACCDSCAFF12	34686701	+	NA	NA	NA	NA	NA	NA	W	T	T	T	T	W	W	T	T	T	T	T	T	T	W	T	T	T	T	T	T	T	T	T	W	W	T	T	T	T	T	T	T	T	T	T	T	T	T
SVACCDSCAFF12_34688624	A/G	VACCDSCAFF12	34688624	+	NA	NA	NA	NA	NA	NA	A	A	A	A	A	A	A	A	A	A	A	A	A	A	A	A	A	A	A	R	A	A	A	A	A	A	A	A	A	A	A	A	A	A	A	A	A	A	A
SVACCDSCAFF12_34688634	G/A	VACCDSCAFF12	34688634	+	NA	NA	NA	NA	NA	NA	R	G	G	R	G	R	G	G	N	R	G	G	G	G	G	R	G	G	G	G	G	G	G	R	R	G	R	G	R	G	G	G	G	G	G	G	R	G	R
SVACCDSCAFF12_34688641	A/G	VACCDSCAFF12	34688641	+	NA	NA	NA	NA	NA	NA	R	R	R	R	R	R	R	A	R	R	R	R	R	R	R	R	R	R	R	R	R	R	R	R	R	R	R	R	R	R	R	A	R	R	R	R	R	A	R
SVACCDSCAFF12_34839280	G/C	VACCDSCAFF12	34839280	+	NA	NA	NA	NA	NA	NA	S	S	S	S	S	S	S	S	S	S	S	S	S	S	S	S	S	S	S	S	S	S	G	S	S	S	S	S	S	C	S	C	S	C	S	S	S	G	S
SVACCDSCAFF12_35131041	G/A	VACCDSCAFF12	35131041	+	NA	NA	NA	NA	NA	NA	G	G	G	G	G	G	G	N	N	G	G	G	G	G	G	G	G	N	G	G	G	G	G	G	G	G	G	N	G	G	G	G	G	G	G	N	G	G	G
SVACCDSCAFF12_35131056	A/T	VACCDSCAFF12	35131056	+	NA	NA	NA	NA	NA	NA	A	A	A	A	W	A	W	N	N	A	W	A	A	A	W	W	W	N	W	W	T	W	A	W	A	W	W	N	A	W	A	A	W	T	W	N	A	A	A
SVACCDSCAFF12_35131060	G/A	VACCDSCAFF12	35131060	+	NA	NA	NA	NA	NA	NA	G	G	G	G	R	G	R	N	N	G	R	G	G	G	R	R	R	N	R	R	A	R	G	R	G	R	R	N	G	R	G	G	R	A	R	N	G	G	G
SVACCDSCAFF12_35131085	A/G	VACCDSCAFF12	35131085	+	NA	NA	NA	NA	NA	NA	A	A	A	A	R	A	R	N	N	A	R	A	A	A	R	R	R	N	R	R	G	R	A	R	A	R	R	N	A	R	A	A	R	G	R	N	A	A	A
SVACCDSCAFF12_35131090	A/T	VACCDSCAFF12	35131090	+	NA	NA	NA	NA	NA	NA	A	A	A	A	W	A	A	N	N	A	A	A	A	A	A	A	A	N	A	A	A	A	A	A	A	A	A	N	A	A	A	A	A	A	A	N	A	A	A
SVACCDSCAFF12_35131097	T/G	VACCDSCAFF12	35131097	+	NA	NA	NA	NA	NA	NA	T	T	T	T	K	T	K	N	N	T	K	T	T	T	K	K	K	N	K	K	G	K	T	K	T	K	K	N	T	K	T	T	K	G	K	N	T	T	T
SVACCDSCAFF12_35230532	T/C	VACCDSCAFF12	35230532	+	NA	NA	NA	NA	NA	NA	Y	T	T	T	Y	Y	Y	N	C	Y	T	T	Y	T	T	Y	T	C	T	T	T	T	Y	C	T	T	Y	T	C	T	T	C	T	T	C	T	T	C	T
SVACCDSCAFF12_35333234	G/A	VACCDSCAFF12	35333234	+	NA	NA	NA	NA	NA	NA	R	R	R	R	R	R	R	G	N	R	R	R	R	G	R	R	R	G	G	R	R	G	R	R	G	R	R	A	R	R	R	G	G	G	R	N	R	R	R
SVACCDSCAFF12_35333252	G/C	VACCDSCAFF12	35333252	+	NA	NA	NA	NA	NA	NA	G	G	G	G	S	G	G	G	N	G	S	S	S	G	G	G	S	G	G	G	S	G	S	G	G	G	G	G	G	G	G	G	G	G	G	N	G	G	G
SVACCDSCAFF12_35351157	C/T	VACCDSCAFF12	35351157	+	NA	NA	NA	NA	NA	NA	Y	Y	Y	Y	Y	Y	Y	Y	T	Y	Y	Y	Y	C	Y	Y	Y	Y	Y	Y	Y	Y	Y	Y	Y	Y	Y	C	Y	Y	Y	Y	Y	Y	Y	C	Y	C	Y
SVACCDSCAFF12_35351174	A/G	VACCDSCAFF12	35351174	+	NA	NA	NA	NA	NA	NA	R	R	R	R	R	R	R	R	G	R	R	R	R	A	R	R	R	R	R	R	R	R	R	R	R	R	R	A	R	R	R	R	R	R	R	A	R	A	R
SVACCDSCAFF12_35351184	A/C	VACCDSCAFF12	35351184	+	NA	NA	NA	NA	NA	NA	M	M	M	M	M	M	M	M	C	M	M	M	M	A	M	M	M	M	M	M	M	M	M	M	M	M	M	A	M	M	M	M	M	M	M	A	M	A	M
SVACCDSCAFF12_35750461	G/A	VACCDSCAFF12	35750461	+	NA	NA	NA	NA	NA	NA	G	G	G	N	G	G	G	G	G	G	R	G	G	G	G	G	R	G	G	G	G	G	G	N	G	G	G	G	G	G	G	G	G	G	G	G	G	N	G
SVACCDSCAFF12_35750517	C/T	VACCDSCAFF12	35750517	+	NA	NA	NA	NA	NA	NA	Y	Y	C	N	Y	Y	C	Y	C	Y	C	C	Y	C	Y	Y	C	Y	C	C	Y	Y	C	C	C	Y	C	N	Y	Y	N	N	C	C	Y	C	Y	N	Y
SVACCDSCAFF12_35750520	C/T	VACCDSCAFF12	35750520	+	NA	NA	NA	NA	NA	NA	C	C	C	N	C	C	C	C	C	C	C	C	Y	C	C	C	C	C	C	C	C	C	C	C	C	C	C	N	C	C	N	N	C	C	C	C	C	N	C
SVACCDSCAFF12_35925705	G/C	VACCDSCAFF12	35925705	+	NA	NA	NA	NA	NA	NA	S	S	S	S	S	S	S	C	N	S	S	N	S	C	S	S	S	S	S	C	S	C	S	G	S	S	S	C	S	S	S	C	S	S	S	G	S	N	S
SVACCDSCAFF12_35925726	T/C	VACCDSCAFF12	35925726	+	NA	NA	NA	NA	NA	NA	Y	Y	Y	Y	Y	Y	Y	T	T	Y	Y	N	Y	T	Y	Y	Y	Y	Y	Y	Y	T	Y	Y	Y	Y	T	Y	Y	Y	Y	T	Y	Y	Y	Y	Y	T	Y
SVACCDSCAFF12_36141764	A/T	VACCDSCAFF12	36141764	+	NA	NA	NA	NA	NA	NA	A	A	A	W	A	W	A	A	A	A	A	W	A	A	W	A	A	A	W	A	A	A	A	A	A	A	A	A	A	A	A	A	A	A	A	A	A	A	A
SVACCDSCAFF12_36141788	G/A	VACCDSCAFF12	36141788	+	NA	NA	NA	NA	NA	NA	G	G	R	R	R	R	R	G	G	G	R	R	R	G	R	G	R	G	R	G	G	R	R	G	R	R	R	G	G	G	G	R	R	G	R	G	G	G	G
SVACCDSCAFF12_36141794	G/T	VACCDSCAFF12	36141794	+	NA	NA	NA	NA	NA	NA	G	G	K	K	K	K	K	G	G	G	K	K	K	G	K	G	K	G	K	G	G	K	K	G	K	K	K	G	G	G	G	K	K	G	K	G	G	G	G
SVACCDSCAFF12_36194208	C/T	VACCDSCAFF12	36194208	+	NA	NA	NA	NA	NA	NA	Y	Y	C	C	Y	Y	Y	Y	Y	Y	Y	Y	Y	Y	Y	Y	Y	C	Y	Y	Y	Y	Y	Y	C	Y	Y	C	Y	Y	Y	C	Y	Y	Y	Y	Y	C	Y
SVACCDSCAFF12_36544165	G/A	VACCDSCAFF12	36544165	+	NA	NA	NA	NA	NA	NA	G	G	G	G	G	G	G	G	N	G	G	G	G	G	G	G	G	G	G	G	G	G	G	G	G	G	G	G	G	G	G	G	N	G	G	G	G	G	G
SVACCDSCAFF12_36544197	C/T	VACCDSCAFF12	36544197	+	NA	NA	NA	NA	NA	NA	C	C	C	C	Y	C	C	C	C	C	C	C	C	C	C	C	C	C	C	C	C	C	C	C	C	C	C	C	C	C	C	C	C	C	C	C	C	C	C
SVACCDSCAFF12_36544661	C/T	VACCDSCAFF12	36544661	+	NA	NA	NA	NA	NA	NA	C	C	C	C	Y	C	C	N	C	C	T	Y	C	N	C	C	T	C	T	Y	Y	T	Y	C	C	C	C	C	C	C	C	C	N	T	C	C	C	C	C
SVACCDSCAFF12_36718400	T/A	VACCDSCAFF12	36718400	+	NA	NA	NA	NA	NA	NA	T	T	T	T	T	T	T	N	T	T	T	W	W	T	T	T	T	N	T	T	W	T	W	T	T	T	T	T	T	T	T	N	T	T	T	N	T	T	T
SVACCDSCAFF12_36718402	C/G	VACCDSCAFF12	36718402	+	NA	NA	NA	NA	NA	NA	S	S	S	G	C	S	S	N	C	S	C	C	C	C	S	S	C	N	C	C	S	C	C	S	S	S	S	G	S	S	S	N	C	S	S	N	S	S	S
SVACCDSCAFF12_37009051	A/T	VACCDSCAFF12	37009051	+	NA	NA	NA	NA	NA	NA	W	W	W	W	W	W	W	W	W	W	W	A	A	W	W	W	A	W	W	W	W	W	A	W	W	W	W	W	T	W	W	A	N	T	W	W	W	W	W
SVACCDSCAFF12_37009054	G/A	VACCDSCAFF12	37009054	+	NA	NA	NA	NA	NA	NA	R	R	R	R	R	R	R	R	R	R	R	R	A	R	R	R	A	R	R	R	R	R	G	R	R	R	R	R	G	R	R	A	N	G	R	R	R	R	R
SVACCDSCAFF12_37080028	G/A	VACCDSCAFF12	37080028	+	NA	NA	NA	NA	NA	NA	R	R	R	A	G	R	R	A	A	R	R	G	G	R	R	R	G	A	R	R	G	R	G	R	A	R	R	A	R	A	R	N	G	A	R	R	A	G	R
SVACCDSCAFF12_37080251	T/A	VACCDSCAFF12	37080251	+	NA	NA	NA	NA	NA	NA	W	W	W	W	W	W	W	W	N	W	W	W	W	W	W	W	W	A	W	W	W	W	W	W	W	W	W	T	W	W	W	W	A	A	W	N	W	A	W
SVACCDSCAFF12_37080258	C/G	VACCDSCAFF12	37080258	+	NA	NA	NA	NA	NA	NA	S	S	S	S	S	S	S	S	N	S	S	S	S	S	S	S	S	G	S	S	S	S	S	S	S	S	S	C	S	S	S	S	G	G	S	N	S	G	S
SVACCDSCAFF12_37080298	C/A	VACCDSCAFF12	37080298	+	NA	NA	NA	NA	NA	NA	M	M	M	M	M	M	M	M	N	M	M	M	M	M	M	M	M	A	M	M	M	M	M	M	M	M	M	C	M	M	M	M	A	A	M	N	M	A	M
SVACCDSCAFF12_37149266	A/G	VACCDSCAFF12	37149266	+	NA	NA	NA	NA	NA	NA	R	R	R	G	R	R	R	A	N	R	R	R	A	A	R	R	A	A	R	R	R	A	A	A	R	R	R	A	R	R	A	A	N	R	R	A	R	R	R
SVACCDSCAFF12_37149268	T/A	VACCDSCAFF12	37149268	+	NA	NA	NA	NA	NA	NA	W	W	W	A	W	W	W	T	N	W	W	W	T	T	W	W	T	T	W	W	W	T	T	T	W	W	W	T	W	W	T	T	N	W	W	T	W	W	W
SVACCDSCAFF12_37460974	C/G	VACCDSCAFF12	37460974	+	NA	NA	NA	NA	NA	NA	S	S	S	S	C	S	S	N	G	S	S	S	S	C	S	S	S	N	G	C	S	C	S	G	S	S	S	S	S	S	S	S	G	S	S	N	S	G	S
SVACCDSCAFF12_37460984	G/A	VACCDSCAFF12	37460984	+	NA	NA	NA	NA	NA	NA	G	G	G	G	G	G	G	N	G	G	G	R	G	G	G	G	G	N	G	G	G	G	R	G	G	G	G	G	G	G	G	G	G	G	G	N	G	G	G
SVACCDSCAFF12_37460988	C/T	VACCDSCAFF12	37460988	+	NA	NA	NA	NA	NA	NA	C	C	C	C	C	C	C	N	C	C	Y	Y	Y	C	C	C	Y	N	T	C	C	C	Y	C	C	C	C	C	C	C	C	C	T	C	C	N	C	C	C
SVACCDSCAFF12_37460998	A/G	VACCDSCAFF12	37460998	+	NA	NA	NA	NA	NA	NA	R	R	R	R	A	R	R	N	G	R	R	R	R	A	R	R	R	N	G	A	R	A	R	G	R	R	R	R	R	R	R	R	G	R	R	N	R	G	R
SVACCDSCAFF12_37461013	G/T	VACCDSCAFF12	37461013	+	NA	NA	NA	NA	NA	NA	K	K	K	K	K	K	K	N	G	K	K	K	K	G	K	K	K	T	K	K	K	K	K	K	K	K	K	T	K	K	K	T	T	T	K	K	K	K	K
SVACCDSCAFF12_38768830	A/C	VACCDSCAFF12	38768830	+	NA	NA	NA	NA	NA	NA	M	M	A	M	M	M	M	M	A	A	M	M	M	M	A	M	A	M	M	A	A	A	M	N	M	M	M	A	M	M	M	M	M	A	A	A	A	C	M
SVACCDSCAFF12_38768831	G/A	VACCDSCAFF12	38768831	+	NA	NA	NA	NA	NA	NA	R	R	A	R	R	R	R	R	A	R	R	R	R	R	R	R	R	R	R	R	R	G	G	N	R	R	R	A	R	R	R	R	R	R	R	A	R	G	R
SVACCDSCAFF12_38768842	T/C	VACCDSCAFF12	38768842	+	NA	NA	NA	NA	NA	NA	Y	Y	C	Y	Y	Y	Y	Y	C	Y	Y	Y	Y	Y	Y	Y	Y	Y	Y	Y	Y	T	T	N	Y	Y	Y	C	Y	Y	Y	Y	Y	Y	Y	C	Y	T	Y
SVACCDSCAFF12_38768845	C/A	VACCDSCAFF12	38768845	+	NA	NA	NA	NA	NA	NA	C	C	C	C	M	M	C	C	C	C	M	M	M	C	C	C	M	C	M	M	M	C	C	N	C	C	C	C	C	C	C	C	C	M	C	C	C	C	C
SVACCDSCAFF12_39048859	G/T	VACCDSCAFF12	39048859	+	NA	NA	NA	NA	NA	NA	G	G	K	G	K	K	K	T	G	G	G	G	G	G	K	K	K	G	G	G	G	K	K	G	K	K	G	N	K	K	K	N	G	G	K	K	G	G	K
SVACCDSCAFF12_39048868	T/C	VACCDSCAFF12	39048868	+	NA	NA	NA	NA	NA	NA	T	T	Y	T	Y	Y	Y	C	T	T	Y	Y	Y	T	Y	Y	Y	T	Y	Y	Y	Y	Y	T	Y	Y	T	N	Y	Y	Y	N	T	Y	Y	Y	T	T	Y
SVACCDSCAFF12_39048888	C/T	VACCDSCAFF12	39048888	+	NA	NA	NA	NA	NA	NA	C	C	Y	C	Y	Y	Y	T	C	C	Y	Y	Y	C	Y	Y	Y	C	Y	Y	Y	Y	Y	C	Y	Y	C	N	Y	Y	Y	N	C	Y	Y	Y	C	C	Y
SVACCDSCAFF12_39148832	C/T	VACCDSCAFF12	39148832	+	NA	NA	NA	NA	NA	NA	Y	Y	Y	N	Y	Y	Y	N	N	Y	Y	Y	Y	T	Y	Y	T	T	Y	Y	Y	T	Y	N	Y	Y	Y	C	Y	Y	Y	N	N	Y	Y	T	Y	Y	Y
SVACCDSCAFF12_39148833	C/A	VACCDSCAFF12	39148833	+	NA	NA	NA	NA	NA	NA	M	M	M	N	M	M	M	N	N	M	M	M	M	A	M	M	A	A	M	M	M	A	M	N	M	M	M	C	M	M	M	N	N	M	M	A	M	M	M
SVACCDSCAFF12_39318406	T/G	VACCDSCAFF12	39318406	+	NA	NA	NA	NA	NA	NA	K	K	K	K	T	T	K	T	T	K	T	T	T	K	K	K	T	K	T	T	T	T	T	T	K	K	K	G	K	K	K	K	T	T	K	K	K	K	K
SVACCDSCAFF12_39434525	G/T	VACCDSCAFF12	39434525	+	NA	NA	NA	NA	NA	NA	K	K	K	K	G	K	K	N	G	G	K	K	K	G	K	K	K	G	G	K	G	K	K	G	K	K	K	G	K	G	G	G	T	G	K	K	K	K	K
SVACCDSCAFF12_39434527	T/C	VACCDSCAFF12	39434527	+	NA	NA	NA	NA	NA	NA	Y	Y	Y	Y	Y	Y	Y	N	C	Y	Y	Y	Y	Y	Y	Y	Y	C	Y	Y	Y	Y	Y	Y	Y	Y	Y	Y	Y	Y	Y	C	T	Y	Y	Y	Y	Y	Y
SVACCDSCAFF120_171677	T/C	VACCDSCAFF120	171677	+	NA	NA	NA	NA	NA	NA	T	T	T	T	Y	T	T	T	T	T	Y	Y	T	T	T	T	Y	T	Y	T	Y	Y	Y	T	T	T	T	T	T	T	Y	N	T	Y	T	Y	T	T	T
SVACCDSCAFF120_419035	G/C	VACCDSCAFF120	419035	+	NA	NA	NA	NA	NA	NA	S	S	S	S	S	S	G	G	C	G	S	C	S	S	S	C	S	S	S	S	S	N	S	S	C	S	G	N	S	S	C	S	C	S	S	G	S	S	S
SVACCDSCAFF120_419059	G/T	VACCDSCAFF120	419059	+	NA	NA	NA	NA	NA	NA	K	K	K	K	K	K	G	G	T	G	K	T	K	K	K	T	K	K	K	K	K	N	K	K	T	K	G	N	K	K	T	K	T	K	K	G	K	K	K
SVACCDSCAFF120_419062	T/C	VACCDSCAFF120	419062	+	NA	NA	NA	NA	NA	NA	Y	Y	Y	Y	Y	Y	T	T	C	T	Y	C	Y	Y	Y	C	Y	Y	Y	Y	Y	N	Y	Y	C	Y	T	N	Y	Y	C	Y	C	Y	Y	T	Y	Y	Y
SVACCDSCAFF120_419074	A/G	VACCDSCAFF120	419074	+	NA	NA	NA	NA	NA	NA	R	R	R	R	R	R	A	A	G	A	R	G	R	R	R	G	R	R	R	R	R	N	R	R	G	R	A	N	R	R	G	R	G	R	R	A	R	R	R
SVACCDSCAFF120_437928	T/C	VACCDSCAFF120	437928	+	NA	NA	NA	NA	NA	NA	Y	Y	Y	Y	Y	Y	Y	C	T	Y	Y	Y	Y	Y	Y	Y	Y	Y	Y	Y	Y	Y	Y	Y	Y	Y	Y	Y	Y	Y	Y	T	N	Y	Y	Y	Y	N	Y
SVACCDSCAFF120_437936	A/G	VACCDSCAFF120	437936	+	NA	NA	NA	NA	NA	NA	A	A	A	A	R	A	A	A	A	A	A	A	A	A	A	A	A	A	A	A	A	A	A	A	A	A	A	A	A	A	R	A	N	A	A	R	A	N	A
SVACCDSCAFF120_437939	G/A	VACCDSCAFF120	437939	+	NA	NA	NA	NA	NA	NA	G	G	G	G	R	G	G	G	G	G	G	G	G	G	G	G	G	G	G	G	G	G	G	G	G	G	G	G	G	G	R	G	N	G	G	R	G	N	G
SVACCDSCAFF1208_3381	T/C	VACCDSCAFF1208	3381	+	NA	NA	NA	NA	NA	NA	Y	Y	Y	Y	Y	Y	Y	T	T	T	Y	Y	Y	Y	Y	Y	Y	T	Y	Y	Y	T	T	T	Y	Y	T	T	Y	Y	Y	T	Y	N	C	T	Y	T	Y
SVACCDSCAFF1208_3408	G/A	VACCDSCAFF1208	3408	+	NA	NA	NA	NA	NA	NA	G	R	G	G	G	G	R	G	G	G	G	G	G	G	G	R	G	G	G	G	G	G	G	G	R	G	G	G	G	G	G	G	G	N	A	G	R	G	R
SVACCDSCAFF1208_3415	G/A	VACCDSCAFF1208	3415	+	NA	NA	NA	NA	NA	NA	R	R	R	R	R	R	R	G	G	G	R	R	R	R	R	R	R	G	R	R	R	G	G	G	R	R	G	G	R	R	R	G	R	N	A	G	R	G	R
SVACCDSCAFF121_194730	G/A	VACCDSCAFF121	194730	+	NA	NA	NA	NA	NA	NA	R	R	R	N	A	G	R	N	G	R	R	R	R	N	R	G	R	A	R	R	R	G	R	A	G	R	R	G	R	G	R	G	N	A	R	R	R	A	R
SVACCDSCAFF121_205783	C/T	VACCDSCAFF121	205783	+	NA	NA	NA	NA	NA	NA	Y	Y	Y	Y	Y	Y	Y	T	T	Y	Y	Y	Y	C	Y	C	Y	C	Y	Y	Y	Y	T	Y	Y	Y	Y	T	Y	Y	Y	C	C	Y	Y	Y	Y	C	Y
SVACCDSCAFF121_291030	G/A	VACCDSCAFF121	291030	+	NA	NA	NA	NA	NA	NA	R	R	R	A	R	R	R	N	R	R	R	R	R	G	R	G	R	R	R	R	R	R	R	A	R	R	R	G	R	R	R	R	G	R	R	G	R	G	R
SVACCDSCAFF121_339178	A/C	VACCDSCAFF121	339178	+	NA	NA	NA	NA	NA	NA	A	A	A	A	A	A	A	A	A	A	A	A	A	A	A	M	A	A	A	A	A	A	A	A	A	A	A	A	A	M	A	A	A	A	A	A	A	A	A
SVACCDSCAFF121_339204	A/G	VACCDSCAFF121	339204	+	NA	NA	NA	NA	NA	NA	A	A	A	A	A	A	A	A	A	A	A	A	A	A	A	R	A	A	A	A	A	A	A	A	A	A	A	A	A	R	A	A	A	A	A	A	A	A	A
SVACCDSCAFF1215_1429	T/C	VACCDSCAFF1215	1429	+	NA	NA	NA	NA	NA	NA	Y	Y	T	T	Y	Y	Y	N	N	Y	Y	C	Y	Y	Y	Y	Y	Y	Y	Y	Y	Y	Y	Y	Y	Y	Y	C	Y	Y	Y	T	N	Y	T	Y	Y	Y	Y
SVACCDSCAFF1215_1445	T/C	VACCDSCAFF1215	1445	+	NA	NA	NA	NA	NA	NA	T	T	T	T	T	T	T	N	N	T	Y	T	T	T	T	T	T	T	Y	T	T	Y	T	T	T	T	T	T	T	T	T	T	N	T	T	T	T	T	T
SVACCDSCAFF1215_1463	A/G	VACCDSCAFF1215	1463	+	NA	NA	NA	NA	NA	NA	A	A	A	A	A	A	A	N	N	A	A	A	A	A	A	A	A	A	A	A	A	A	A	A	A	A	A	A	A	A	A	A	N	A	A	A	A	A	A
SVACCDSCAFF1215_1474	T/A	VACCDSCAFF1215	1474	+	NA	NA	NA	NA	NA	NA	W	W	T	T	W	W	W	N	N	W	W	A	W	W	W	W	W	W	W	W	W	W	W	W	W	W	W	A	W	W	W	T	N	W	T	W	W	W	W
SVACCDSCAFF1221_3355	T/A	VACCDSCAFF1221	3355	+	NA	NA	NA	NA	NA	NA	T	T	T	T	T	T	T	N	N	T	T	T	T	T	T	T	W	N	T	T	W	W	T	T	T	T	T	T	T	T	T	T	T	A	T	T	T	T	T
SVACCDSCAFF1221_3384	G/A	VACCDSCAFF1221	3384	+	NA	NA	NA	NA	NA	NA	G	G	G	G	G	G	G	N	N	G	G	G	G	G	G	G	R	N	G	G	R	R	G	G	G	G	G	G	G	G	G	G	G	A	G	G	G	G	G
SVACCDSCAFF123_359726	C/T	VACCDSCAFF123	359726	+	NA	NA	NA	NA	NA	NA	Y	Y	Y	Y	Y	Y	C	C	Y	Y	Y	Y	Y	Y	Y	Y	Y	C	Y	C	C	Y	Y	Y	Y	Y	Y	Y	C	Y	Y	Y	C	Y	C	Y	Y	Y	C
SVACCDSCAFF1248_1746	G/T	VACCDSCAFF1248	1746	+	NA	NA	NA	NA	NA	NA	G	K	G	G	K	K	G	G	G	G	K	K	K	T	G	G	K	G	K	G	K	K	K	K	K	K	G	K	K	K	K	T	K	K	G	K	K	K	G
SVACCDSCAFF126_4834	C/T	VACCDSCAFF126	4834	+	NA	NA	NA	NA	NA	NA	C	C	C	C	Y	C	C	C	C	C	Y	C	C	N	C	C	Y	C	Y	C	C	Y	C	C	C	C	C	C	C	C	C	N	C	C	C	C	C	C	C
SVACCDSCAFF126_4846	G/A	VACCDSCAFF126	4846	+	NA	NA	NA	NA	NA	NA	G	G	G	G	R	G	G	G	G	G	R	G	G	N	G	G	R	G	R	G	G	R	G	G	G	G	G	G	G	G	G	N	G	G	G	G	G	G	G
SVACCDSCAFF126_60266	C/T	VACCDSCAFF126	60266	+	NA	NA	NA	NA	NA	NA	Y	Y	Y	Y	Y	Y	Y	C	Y	Y	Y	Y	Y	Y	Y	C	Y	C	Y	Y	Y	C	Y	Y	C	Y	Y	Y	Y	Y	Y	T	Y	Y	Y	Y	Y	T	Y
SVACCDSCAFF126_60269	T/C	VACCDSCAFF126	60269	+	NA	NA	NA	NA	NA	NA	T	T	T	T	T	T	T	T	T	T	T	T	T	T	T	T	T	T	Y	T	T	T	T	T	T	T	T	T	T	T	T	T	T	T	T	T	T	T	T
SVACCDSCAFF126_60277	C/T	VACCDSCAFF126	60277	+	NA	NA	NA	NA	NA	NA	C	C	C	C	C	C	C	C	C	C	C	Y	C	C	C	C	Y	C	C	C	C	C	C	C	C	C	C	C	C	C	C	C	C	C	C	C	C	C	C
SVACCDSCAFF1268_8987	A/G	VACCDSCAFF1268	8987	+	NA	NA	NA	NA	NA	NA	A	A	A	A	R	A	A	N	A	A	A	R	R	A	A	A	A	A	A	A	A	A	R	N	A	A	A	A	A	A	A	N	A	A	A	A	A	A	A
SVACCDSCAFF1268_8992	A/G	VACCDSCAFF1268	8992	+	NA	NA	NA	NA	NA	NA	R	R	R	R	A	R	R	N	R	R	R	A	R	G	R	R	R	A	R	A	R	A	R	N	R	R	R	R	G	R	R	N	A	R	R	R	R	G	R
SVACCDSCAFF1268_8993	G/T	VACCDSCAFF1268	8993	+	NA	NA	NA	NA	NA	NA	G	G	G	G	K	G	G	N	G	G	G	K	K	G	G	G	G	G	G	G	G	G	K	N	G	G	G	G	G	G	G	N	G	G	G	G	G	G	G
SVACCDSCAFF1268_9148	C/G	VACCDSCAFF1268	9148	+	NA	NA	NA	NA	NA	NA	S	S	S	S	C	S	S	S	C	S	S	C	S	G	S	S	S	N	S	S	S	G	C	S	S	S	S	S	S	C	C	G	N	S	S	S	S	C	S
SVACCDSCAFF1268_9172	G/A	VACCDSCAFF1268	9172	+	NA	NA	NA	NA	NA	NA	R	R	G	R	G	R	R	R	R	R	G	R	G	G	R	R	G	N	G	G	G	G	G	R	R	R	R	R	R	R	R	G	N	G	R	G	R	A	R
SVACCDSCAFF127_215576	A/G	VACCDSCAFF127	215576	+	NA	NA	NA	NA	NA	NA	A	A	A	A	R	A	A	A	A	A	R	R	R	A	A	A	R	A	R	A	A	R	R	A	A	A	A	A	A	A	A	N	R	A	A	A	A	A	A
SVACCDSCAFF127_363579	G/C	VACCDSCAFF127	363579	+	NA	NA	NA	NA	NA	NA	S	S	S	C	S	S	S	G	G	S	S	S	S	G	S	S	G	G	G	S	S	S	S	N	S	S	S	S	S	S	G	G	G	C	S	G	S	S	S
SVACCDSCAFF1286_5106	T/C	VACCDSCAFF1286	5106	+	NA	NA	NA	NA	NA	NA	Y	Y	Y	Y	T	Y	Y	Y	Y	Y	T	T	T	Y	Y	Y	T	Y	T	T	T	T	T	Y	Y	Y	Y	Y	Y	Y	Y	T	T	T	Y	C	Y	T	Y
SVACCDSCAFF1286_5109	C/T	VACCDSCAFF1286	5109	+	NA	NA	NA	NA	NA	NA	Y	Y	Y	C	Y	Y	Y	Y	C	Y	Y	Y	Y	C	Y	Y	Y	Y	Y	Y	Y	Y	T	C	Y	Y	Y	Y	Y	Y	Y	Y	C	Y	C	C	Y	C	Y
SVACCDSCAFF1286_5133	A/G	VACCDSCAFF1286	5133	+	NA	NA	NA	NA	NA	NA	R	R	G	R	R	R	R	R	R	R	R	R	R	R	R	R	R	G	R	R	R	R	G	R	R	R	R	R	R	R	R	R	A	R	R	G	R	A	R
SVACCDSCAFF1286_5145	G/A	VACCDSCAFF1286	5145	+	NA	NA	NA	NA	NA	NA	R	R	R	G	R	R	R	R	G	R	R	R	R	G	R	R	R	R	R	R	R	R	A	G	R	R	R	R	R	R	R	R	G	R	G	G	R	G	R
SVACCDSCAFF1286_13102	A/C	VACCDSCAFF1286	13102	+	NA	NA	NA	NA	NA	NA	M	M	M	M	A	M	M	N	C	M	M	C	A	M	M	M	M	C	M	M	M	M	M	M	M	M	M	M	M	M	A	C	M	M	M	M	M	M	M
SVACCDSCAFF1286_13110	C/T	VACCDSCAFF1286	13110	+	NA	NA	NA	NA	NA	NA	Y	Y	Y	Y	T	Y	Y	N	C	Y	Y	C	T	Y	Y	Y	Y	C	Y	Y	Y	Y	Y	Y	Y	Y	Y	Y	Y	Y	T	C	Y	Y	Y	Y	Y	Y	Y
SVACCDSCAFF1286_13114	C/T	VACCDSCAFF1286	13114	+	NA	NA	NA	NA	NA	NA	Y	Y	Y	Y	C	Y	Y	N	T	Y	Y	T	C	Y	Y	Y	Y	T	Y	Y	Y	Y	Y	Y	Y	Y	Y	Y	Y	Y	C	T	Y	Y	Y	Y	Y	Y	Y
SVACCDSCAFF1286_13119	A/T	VACCDSCAFF1286	13119	+	NA	NA	NA	NA	NA	NA	W	W	W	W	A	W	W	N	T	W	W	T	A	W	W	W	W	T	W	W	W	W	W	W	W	W	W	W	W	W	A	T	W	W	W	W	W	W	W
SVACCDSCAFF1286_13125	G/T	VACCDSCAFF1286	13125	+	NA	NA	NA	NA	NA	NA	K	K	K	K	T	K	K	N	G	K	K	G	T	K	K	K	K	G	K	K	K	K	K	K	K	K	K	K	K	K	T	G	K	K	K	K	K	K	K
SVACCDSCAFF1286_13130	C/G	VACCDSCAFF1286	13130	+	NA	NA	NA	NA	NA	NA	S	S	S	S	C	S	S	N	G	S	S	G	C	S	S	S	S	G	S	S	S	S	S	S	S	S	S	S	S	S	C	G	S	S	S	S	S	S	S
SVACCDSCAFF1287_5262	A/G	VACCDSCAFF1287	5262	+	NA	NA	NA	NA	NA	NA	R	R	R	R	A	G	R	R	R	R	A	A	A	A	R	R	A	G	A	A	A	A	R	A	R	R	R	R	R	G	A	G	A	A	R	A	G	R	R
SVACCDSCAFF1291_12176	T/A	VACCDSCAFF1291	12176	+	NA	NA	NA	NA	NA	NA	W	T	W	T	A	W	W	W	W	W	W	W	W	T	W	W	W	A	W	W	W	W	W	W	W	W	W	A	W	W	W	T	N	T	W	A	W	T	W
SVACCDSCAFF1291_12193	G/A	VACCDSCAFF1291	12193	+	NA	NA	NA	NA	NA	NA	R	G	R	G	A	R	R	R	R	R	R	R	R	G	R	R	R	A	R	R	R	R	R	R	R	R	R	A	R	R	R	G	N	G	R	A	R	G	R
SVACCDSCAFF13_126558	G/T	VACCDSCAFF13	126558	+	NA	NA	NA	NA	NA	NA	G	G	G	G	G	G	G	G	N	G	K	K	G	G	G	G	K	G	K	K	K	G	K	G	G	G	G	N	G	G	G	G	N	K	G	G	G	G	G
SVACCDSCAFF13_333907	G/A	VACCDSCAFF13	333907	+	NA	NA	NA	NA	NA	NA	G	R	G	R	R	R	R	G	R	R	R	R	R	R	R	G	R	G	R	G	G	G	R	R	R	R	R	G	R	R	R	N	A	R	R	R	R	R	R
SVACCDSCAFF13_443382	G/A	VACCDSCAFF13	443382	+	NA	NA	NA	NA	NA	NA	R	R	R	G	R	R	R	G	N	R	R	R	R	G	R	R	R	G	R	R	R	R	G	R	R	R	R	G	G	R	R	R	A	R	R	R	R	R	R
SVACCDSCAFF13_497185	A/G	VACCDSCAFF13	497185	+	NA	NA	NA	NA	NA	NA	A	A	A	A	A	A	A	A	A	A	A	A	A	A	A	A	A	A	A	A	A	A	A	A	A	A	A	A	A	A	R	N	A	A	A	R	A	A	A
SVACCDSCAFF13_497193	C/A	VACCDSCAFF13	497193	+	NA	NA	NA	NA	NA	NA	M	M	M	M	M	M	M	M	M	M	M	M	M	C	M	M	M	M	M	M	M	M	M	C	M	M	M	C	M	M	M	N	A	C	M	M	M	M	M
SVACCDSCAFF13_497194	G/T	VACCDSCAFF13	497194	+	NA	NA	NA	NA	NA	NA	G	G	G	G	G	G	G	G	G	G	K	G	G	G	G	G	G	G	G	G	G	G	G	G	G	G	G	G	G	G	G	N	G	G	G	G	G	G	G
SVACCDSCAFF13_497198	T/A	VACCDSCAFF13	497198	+	NA	NA	NA	NA	NA	NA	W	W	W	W	W	W	W	W	W	W	W	W	W	T	W	W	W	W	W	W	W	W	W	T	W	W	W	T	W	W	W	N	A	T	W	W	W	W	W
SVACCDSCAFF13_497222	A/G	VACCDSCAFF13	497222	+	NA	NA	NA	NA	NA	NA	R	R	R	R	R	R	R	R	R	R	R	R	R	A	R	R	R	R	R	R	R	R	R	A	R	R	R	A	R	R	R	N	G	A	R	R	R	R	R
SVACCDSCAFF13_643653	A/G	VACCDSCAFF13	643653	+	NA	NA	NA	NA	NA	NA	R	R	R	A	R	R	R	R	N	R	R	R	R	R	R	R	R	G	R	A	R	R	R	R	R	R	R	R	R	R	R	N	N	R	R	R	R	R	R
SVACCDSCAFF13_643685	T/C	VACCDSCAFF13	643685	+	NA	NA	NA	NA	NA	NA	Y	Y	Y	T	Y	Y	Y	Y	N	Y	Y	Y	Y	Y	Y	Y	Y	C	Y	T	Y	Y	Y	Y	Y	Y	Y	Y	Y	Y	Y	N	N	Y	Y	Y	Y	Y	Y
SVACCDSCAFF13_643692	A/T	VACCDSCAFF13	643692	+	NA	NA	NA	NA	NA	NA	W	W	W	A	W	W	W	W	N	W	W	W	W	W	W	W	W	T	W	A	W	W	W	W	W	W	W	W	W	W	W	N	N	W	W	W	W	W	W
SVACCDSCAFF13_653092	C/A	VACCDSCAFF13	653092	+	NA	NA	NA	NA	NA	NA	M	M	M	M	M	M	M	N	C	M	M	M	M	M	M	M	M	C	M	M	M	C	M	C	M	M	M	N	M	M	M	A	C	M	M	M	M	A	M
SVACCDSCAFF13_654717	C/T	VACCDSCAFF13	654717	+	NA	NA	NA	NA	NA	NA	Y	Y	Y	Y	Y	Y	Y	Y	Y	Y	Y	Y	Y	Y	Y	Y	Y	N	Y	Y	Y	N	Y	Y	Y	T	Y	Y	Y	Y	Y	N	N	Y	Y	C	Y	Y	Y
SVACCDSCAFF13_654745	A/G	VACCDSCAFF13	654745	+	NA	NA	NA	NA	NA	NA	R	R	R	R	R	R	R	R	R	R	R	R	R	R	R	R	R	N	R	R	R	N	R	R	R	G	R	R	R	R	R	N	N	R	R	A	R	R	R
SVACCDSCAFF13_909657	C/T	VACCDSCAFF13	909657	+	NA	NA	NA	NA	NA	NA	Y	Y	Y	T	C	Y	Y	C	T	Y	Y	C	C	T	Y	Y	T	Y	C	Y	C	C	C	T	Y	Y	Y	T	Y	T	Y	N	Y	Y	Y	Y	Y	Y	Y
SVACCDSCAFF13_909675	T/C	VACCDSCAFF13	909675	+	NA	NA	NA	NA	NA	NA	Y	Y	Y	T	Y	Y	Y	C	T	Y	Y	Y	Y	T	Y	Y	T	Y	Y	Y	Y	C	C	T	Y	Y	Y	T	Y	T	Y	N	Y	Y	Y	Y	Y	Y	Y
SVACCDSCAFF13_955185	C/T	VACCDSCAFF13	955185	+	NA	NA	NA	NA	NA	NA	C	Y	C	C	T	C	C	T	C	C	C	C	C	C	C	C	T	C	C	C	T	C	C	C	C	Y	C	Y	C	Y	C	C	N	N	Y	C	C	N	C
SVACCDSCAFF13_955187	A/G	VACCDSCAFF13	955187	+	NA	NA	NA	NA	NA	NA	A	R	A	A	G	A	A	G	A	A	A	A	A	A	A	A	G	A	A	A	G	A	A	A	A	R	A	R	A	R	A	A	N	N	R	A	A	N	A
SVACCDSCAFF13_1091167	A/G	VACCDSCAFF13	1091167	+	NA	NA	NA	NA	NA	NA	R	R	G	R	A	R	R	G	G	R	A	R	A	R	R	R	A	R	R	A	A	A	A	A	R	R	R	A	R	R	R	R	A	R	R	R	R	R	R
SVACCDSCAFF13_1199419	T/C	VACCDSCAFF13	1199419	+	NA	NA	NA	NA	NA	NA	Y	Y	Y	T	Y	Y	Y	C	N	Y	Y	Y	Y	Y	Y	Y	T	Y	Y	Y	Y	Y	C	Y	Y	Y	Y	T	T	Y	Y	C	C	Y	Y	C	Y	Y	Y
SVACCDSCAFF13_1314130	G/C	VACCDSCAFF13	1314130	+	NA	NA	NA	NA	NA	NA	S	S	S	N	S	S	S	G	G	S	S	S	S	N	G	S	S	S	S	S	S	S	S	S	G	S	S	S	S	S	G	G	N	S	S	G	S	S	S
SVACCDSCAFF13_1336862	A/C	VACCDSCAFF13	1336862	+	NA	NA	NA	NA	NA	NA	M	M	M	A	M	M	M	C	A	M	M	M	M	N	M	M	M	M	M	M	M	C	M	M	M	M	M	C	M	M	M	N	M	M	M	M	M	A	M
SVACCDSCAFF13_1467863	G/A	VACCDSCAFF13	1467863	+	NA	NA	NA	NA	NA	NA	R	G	R	R	G	G	G	G	G	G	G	G	G	G	R	R	G	R	G	G	G	G	G	G	R	G	R	G	R	G	G	A	N	G	R	G	R	G	R
SVACCDSCAFF13_1616005	G/C	VACCDSCAFF13	1616005	+	NA	NA	NA	NA	NA	NA	S	S	S	C	S	S	S	G	N	S	S	S	S	G	S	S	S	C	S	S	S	G	S	S	S	S	S	G	S	S	S	G	N	S	S	S	S	G	S
SVACCDSCAFF13_1616011	A/G	VACCDSCAFF13	1616011	+	NA	NA	NA	NA	NA	NA	R	R	R	G	R	R	R	A	N	R	R	R	R	A	R	R	R	G	R	R	R	A	R	R	R	R	R	A	R	R	R	A	N	R	R	R	R	A	R
SVACCDSCAFF13_1616012	T/C	VACCDSCAFF13	1616012	+	NA	NA	NA	NA	NA	NA	Y	Y	Y	C	Y	Y	Y	T	N	Y	Y	Y	Y	T	Y	Y	Y	C	Y	Y	Y	T	Y	Y	Y	Y	Y	T	Y	Y	Y	T	N	Y	Y	Y	Y	T	Y
SVACCDSCAFF13_1706569	T/C	VACCDSCAFF13	1706569	+	NA	NA	NA	NA	NA	NA	T	T	Y	C	Y	Y	T	T	Y	T	T	Y	T	T	T	Y	T	T	T	Y	Y	Y	T	T	T	C	T	T	T	Y	T	N	N	Y	T	Y	T	T	T
SVACCDSCAFF13_1706597	T/G	VACCDSCAFF13	1706597	+	NA	NA	NA	NA	NA	NA	T	T	K	G	K	K	T	T	K	T	T	K	K	T	T	K	T	T	K	K	K	K	T	T	T	K	T	T	T	K	K	T	N	K	T	K	T	T	T
SVACCDSCAFF13_1717032	A/G	VACCDSCAFF13	1717032	+	NA	NA	NA	NA	NA	NA	R	R	R	R	R	R	R	G	A	R	A	A	R	R	R	R	A	A	R	R	R	A	R	A	R	R	R	A	R	R	R	A	G	A	R	R	R	G	R
SVACCDSCAFF13_1717044	C/T	VACCDSCAFF13	1717044	+	NA	NA	NA	NA	NA	NA	Y	Y	Y	Y	Y	Y	Y	T	C	Y	C	C	Y	Y	Y	Y	C	C	Y	Y	Y	C	Y	C	Y	Y	Y	C	Y	Y	Y	C	T	C	Y	Y	Y	T	Y
SVACCDSCAFF13_1717050	G/A	VACCDSCAFF13	1717050	+	NA	NA	NA	NA	NA	NA	R	R	R	R	R	R	R	G	A	R	R	A	R	R	R	R	R	A	R	R	R	R	G	A	R	R	R	A	R	R	R	A	G	R	R	R	R	G	R
SVACCDSCAFF13_1717054	T/A	VACCDSCAFF13	1717054	+	NA	NA	NA	NA	NA	NA	W	W	W	W	W	W	W	A	T	W	T	T	W	W	W	W	T	T	W	W	W	T	W	T	W	W	W	T	W	W	W	T	A	T	W	W	W	A	W
SVACCDSCAFF13_1722401	A/G	VACCDSCAFF13	1722401	+	NA	NA	NA	NA	NA	NA	A	A	A	R	R	A	A	N	R	A	R	R	R	N	A	A	R	A	R	R	R	R	A	A	A	R	A	N	A	R	A	A	R	R	A	G	A	A	A
SVACCDSCAFF13_1722408	G/A	VACCDSCAFF13	1722408	+	NA	NA	NA	NA	NA	NA	G	G	G	R	R	G	G	N	R	G	R	R	R	N	G	G	R	G	R	R	R	R	G	G	G	R	G	N	G	R	G	G	R	R	G	A	G	G	G
SVACCDSCAFF13_1722425	C/T	VACCDSCAFF13	1722425	+	NA	NA	NA	NA	NA	NA	C	C	C	Y	Y	C	C	N	Y	C	Y	Y	Y	N	C	C	Y	C	Y	Y	Y	Y	C	C	C	Y	C	N	C	Y	C	C	Y	Y	C	T	C	C	C
SVACCDSCAFF13_1722430	G/T	VACCDSCAFF13	1722430	+	NA	NA	NA	NA	NA	NA	G	G	G	K	K	G	G	N	K	G	K	K	K	N	G	G	K	G	K	K	K	K	G	G	G	K	G	N	G	K	G	G	K	K	G	T	G	G	G
SVACCDSCAFF13_1756136	T/C	VACCDSCAFF13	1756136	+	NA	NA	NA	NA	NA	NA	Y	Y	Y	Y	T	Y	Y	T	C	Y	Y	T	Y	Y	Y	Y	Y	Y	Y	Y	Y	Y	Y	Y	Y	Y	Y	Y	Y	Y	T	T	T	Y	Y	T	Y	Y	Y
SVACCDSCAFF13_1756160	A/G	VACCDSCAFF13	1756160	+	NA	NA	NA	NA	NA	NA	R	R	R	R	R	R	R	R	G	R	R	R	R	R	R	R	R	R	R	R	R	G	R	R	R	R	R	R	R	R	A	A	R	R	R	A	R	R	R
SVACCDSCAFF13_1756166	G/A	VACCDSCAFF13	1756166	+	NA	NA	NA	NA	NA	NA	R	R	R	R	R	R	R	R	A	R	R	R	R	R	R	R	R	R	R	R	R	A	R	R	R	R	R	R	R	R	G	G	R	R	R	G	R	R	R
SVACCDSCAFF13_1878485	T/C	VACCDSCAFF13	1878485	+	NA	NA	NA	NA	NA	NA	Y	Y	Y	C	C	Y	Y	Y	C	Y	Y	Y	Y	C	Y	Y	Y	Y	Y	Y	Y	T	Y	T	Y	Y	Y	Y	Y	T	Y	C	Y	T	Y	Y	Y	Y	Y
SVACCDSCAFF13_1934210	T/A	VACCDSCAFF13	1934210	+	NA	NA	NA	NA	NA	NA	T	T	T	T	T	T	T	T	T	T	W	T	T	A	T	T	T	T	T	T	T	T	T	T	T	T	T	T	T	T	W	T	W	T	T	W	T	T	T
SVACCDSCAFF13_1934214	A/C	VACCDSCAFF13	1934214	+	NA	NA	NA	NA	NA	NA	M	M	M	M	M	M	M	A	A	M	M	M	A	C	M	M	M	A	M	M	M	M	M	C	M	M	M	C	M	M	M	M	M	A	M	M	M	M	M
SVACCDSCAFF13_2222801	A/G	VACCDSCAFF13	2222801	+	NA	NA	NA	NA	NA	NA	R	R	R	A	R	R	R	N	R	R	R	R	R	N	R	R	R	A	R	R	R	R	R	N	R	R	R	A	R	R	R	A	G	R	R	A	R	R	R
SVACCDSCAFF13_2222845	G/A	VACCDSCAFF13	2222845	+	NA	NA	NA	NA	NA	NA	R	R	R	G	R	R	R	N	R	R	R	R	R	N	R	R	R	G	R	R	R	R	R	N	R	R	R	G	R	R	R	G	A	R	R	G	R	R	R
SVACCDSCAFF13_2222857	A/G	VACCDSCAFF13	2222857	+	NA	NA	NA	NA	NA	NA	R	R	G	R	R	R	R	G	A	R	R	R	R	A	R	R	R	A	R	R	R	R	R	A	R	R	R	R	R	R	R	G	R	R	R	R	R	A	R
SVACCDSCAFF13_2222896	C/G	VACCDSCAFF13	2222896	+	NA	NA	NA	NA	NA	NA	S	S	S	S	S	S	S	C	G	S	S	S	S	G	S	S	S	S	S	S	S	S	S	S	S	S	S	S	S	S	S	C	S	S	S	S	S	S	S
SVACCDSCAFF13_2222916	G/A	VACCDSCAFF13	2222916	+	NA	NA	NA	NA	NA	NA	R	R	R	A	R	R	R	N	N	R	R	G	R	G	R	R	R	R	R	R	R	G	R	R	R	R	R	R	R	G	R	N	N	R	R	A	R	R	R
SVACCDSCAFF13_2699115	C/T	VACCDSCAFF13	2699115	+	NA	NA	NA	NA	NA	NA	C	C	C	Y	C	C	C	N	N	C	C	C	C	C	Y	Y	C	N	C	Y	Y	Y	C	N	Y	C	C	C	Y	C	Y	Y	C	Y	Y	N	C	C	C
SVACCDSCAFF13_2699168	G/A	VACCDSCAFF13	2699168	+	NA	NA	NA	NA	NA	NA	G	G	G	G	R	G	G	N	N	G	R	R	R	G	G	G	R	N	R	R	R	R	G	N	G	G	G	G	G	G	G	G	G	G	G	N	G	G	G
SVACCDSCAFF13_2972167	A/T	VACCDSCAFF13	2972167	+	NA	NA	NA	NA	NA	NA	A	A	A	A	A	A	A	A	A	A	A	A	A	N	A	A	W	A	A	A	A	A	A	A	A	A	A	A	A	A	A	A	A	A	A	A	A	A	A
SVACCDSCAFF13_2972179	A/C	VACCDSCAFF13	2972179	+	NA	NA	NA	NA	NA	NA	M	M	M	M	M	M	M	C	M	M	M	M	M	N	M	M	M	M	M	M	A	M	M	M	M	M	M	M	M	A	M	A	A	M	M	M	M	M	M
SVACCDSCAFF13_2972185	G/A	VACCDSCAFF13	2972185	+	NA	NA	NA	NA	NA	NA	R	R	R	R	R	R	R	A	R	R	R	R	R	N	R	R	R	R	R	R	G	R	R	R	R	R	R	R	R	G	R	G	G	R	R	R	R	R	R
SVACCDSCAFF13_2972192	G/A	VACCDSCAFF13	2972192	+	NA	NA	NA	NA	NA	NA	G	G	G	G	G	G	G	G	G	G	G	R	G	N	G	G	G	G	G	G	G	G	G	G	G	G	G	G	G	G	G	G	G	G	G	G	G	G	G
SVACCDSCAFF13_3207165	G/T	VACCDSCAFF13	3207165	+	NA	NA	NA	NA	NA	NA	K	K	K	K	K	K	K	T	K	K	K	K	K	K	K	K	K	N	K	K	K	G	K	G	K	K	K	K	K	K	K	K	G	K	K	K	K	K	K
SVACCDSCAFF13_3207167	C/T	VACCDSCAFF13	3207167	+	NA	NA	NA	NA	NA	NA	Y	Y	Y	Y	Y	Y	Y	T	Y	Y	Y	Y	Y	Y	Y	Y	Y	N	Y	Y	Y	C	Y	C	Y	Y	Y	Y	Y	Y	Y	Y	C	Y	Y	Y	Y	Y	Y
SVACCDSCAFF13_3277285	G/A	VACCDSCAFF13	3277285	+	NA	NA	NA	NA	NA	NA	G	G	G	G	G	G	G	G	G	G	G	G	G	R	G	G	G	N	G	G	G	G	G	G	G	G	G	G	G	G	R	G	G	G	G	R	G	G	G
SVACCDSCAFF13_3293821	C/T	VACCDSCAFF13	3293821	+	NA	NA	NA	NA	NA	NA	C	C	C	C	C	C	C	C	C	C	C	C	C	N	C	C	Y	C	C	C	C	C	C	C	C	C	C	N	C	C	C	C	N	C	C	C	C	C	C
SVACCDSCAFF13_3293847	C/T	VACCDSCAFF13	3293847	+	NA	NA	NA	NA	NA	NA	Y	Y	Y	Y	Y	Y	C	Y	C	Y	C	Y	Y	C	Y	C	Y	C	C	Y	Y	C	Y	Y	Y	Y	C	N	Y	Y	C	Y	C	Y	C	C	C	Y	Y
SVACCDSCAFF13_3317747	G/T	VACCDSCAFF13	3317747	+	NA	NA	NA	NA	NA	NA	K	K	K	K	K	K	K	T	G	K	K	K	G	N	K	K	K	K	K	K	T	K	K	T	K	K	K	G	K	G	K	K	K	G	T	K	K	G	K
SVACCDSCAFF13_3349693	C/G	VACCDSCAFF13	3349693	+	NA	NA	NA	NA	NA	NA	S	S	S	S	S	S	S	N	N	S	S	S	S	S	S	S	S	S	S	S	S	S	S	S	S	S	S	S	S	S	S	C	S	S	S	S	S	S	S
SVACCDSCAFF13_4110092	C/T	VACCDSCAFF13	4110092	+	NA	NA	NA	NA	NA	NA	C	C	C	C	C	C	C	C	C	C	C	C	C	C	C	C	C	N	C	C	C	C	C	C	C	C	C	C	C	C	C	C	C	C	C	C	C	C	C
SVACCDSCAFF13_4368030	G/A	VACCDSCAFF13	4368030	+	NA	NA	NA	NA	NA	NA	R	R	G	G	R	R	R	N	N	R	R	A	R	G	R	R	R	A	R	R	R	R	R	A	G	R	R	G	R	A	R	N	R	A	R	A	R	R	R
SVACCDSCAFF13_4368033	T/G	VACCDSCAFF13	4368033	+	NA	NA	NA	NA	NA	NA	K	K	T	T	K	K	K	N	N	K	K	G	K	T	K	K	K	G	K	K	K	K	K	G	T	K	K	T	K	G	K	N	K	G	K	G	K	K	K
SVACCDSCAFF13_4368035	C/T	VACCDSCAFF13	4368035	+	NA	NA	NA	NA	NA	NA	Y	Y	C	C	Y	Y	Y	N	N	Y	Y	T	Y	C	Y	Y	Y	T	Y	Y	Y	Y	Y	T	C	Y	Y	C	Y	T	Y	N	Y	T	Y	T	Y	Y	Y
SVACCDSCAFF13_4395286	A/G	VACCDSCAFF13	4395286	+	NA	NA	NA	NA	NA	NA	R	A	R	A	R	R	R	R	A	R	R	R	R	A	R	A	R	R	R	R	R	R	R	A	R	R	R	G	A	R	R	R	A	R	A	R	R	R	A
SVACCDSCAFF13_4395287	C/G	VACCDSCAFF13	4395287	+	NA	NA	NA	NA	NA	NA	S	C	S	C	S	S	S	S	C	S	S	S	S	C	S	C	S	S	S	S	S	S	S	C	S	S	S	G	C	S	S	S	C	S	C	S	S	S	C
SVACCDSCAFF13_4395336	C/T	VACCDSCAFF13	4395336	+	NA	NA	NA	NA	NA	NA	Y	C	Y	C	Y	Y	Y	Y	C	Y	Y	Y	Y	C	Y	C	Y	Y	Y	Y	Y	Y	Y	C	Y	Y	Y	T	C	Y	Y	Y	C	Y	C	Y	Y	Y	C
SVACCDSCAFF13_4559115	G/A	VACCDSCAFF13	4559115	+	NA	NA	NA	NA	NA	NA	R	R	G	R	R	R	R	G	G	R	R	R	R	A	R	A	R	A	R	R	A	A	R	N	R	R	R	A	R	G	R	N	R	R	N	R	R	A	R
SVACCDSCAFF13_4781976	T/C	VACCDSCAFF13	4781976	+	NA	NA	NA	NA	NA	NA	T	T	T	T	T	Y	T	T	N	T	T	T	T	T	Y	T	T	T	T	T	T	T	T	T	T	T	T	T	T	T	Y	T	N	T	T	T	T	T	T
SVACCDSCAFF13_4869428	C/A	VACCDSCAFF13	4869428	+	NA	NA	NA	NA	NA	NA	M	M	M	M	M	M	C	A	M	M	M	M	M	M	M	M	M	C	A	M	M	C	A	C	M	M	M	A	M	M	M	A	A	M	M	C	M	C	M
SVACCDSCAFF13_4869457	G/A	VACCDSCAFF13	4869457	+	NA	NA	NA	NA	NA	NA	R	R	R	R	G	R	A	G	R	R	G	G	G	G	R	R	G	A	G	G	G	G	G	A	R	R	R	G	R	R	G	G	G	G	R	G	R	A	R
SVACCDSCAFF13_4869460	C/T	VACCDSCAFF13	4869460	+	NA	NA	NA	NA	NA	NA	Y	Y	Y	Y	Y	Y	C	T	Y	Y	Y	Y	Y	Y	Y	Y	Y	C	T	Y	Y	C	T	C	Y	Y	Y	T	Y	Y	Y	T	T	Y	Y	C	Y	C	Y
SVACCDSCAFF13_5047733	C/G	VACCDSCAFF13	5047733	+	NA	NA	NA	NA	NA	NA	C	C	C	C	S	C	C	C	C	C	C	S	S	S	C	C	S	C	S	S	S	S	S	C	C	C	C	C	C	C	S	C	N	S	C	C	C	C	C
SVACCDSCAFF13_5222166	C/T	VACCDSCAFF13	5222166	+	NA	NA	NA	NA	NA	NA	Y	Y	C	N	Y	Y	C	N	N	C	N	Y	Y	N	Y	Y	Y	N	C	Y	Y	C	C	C	C	C	C	C	C	C	C	C	N	C	C	C	N	C	Y
SVACCDSCAFF13_5222177	T/A	VACCDSCAFF13	5222177	+	NA	NA	NA	NA	NA	NA	W	W	T	N	W	W	T	N	N	T	N	W	W	N	W	W	W	N	A	A	W	A	T	T	T	W	T	T	W	W	A	W	N	W	W	T	N	A	W
SVACCDSCAFF13_5222202	C/T	VACCDSCAFF13	5222202	+	NA	NA	NA	NA	NA	NA	Y	Y	C	N	Y	Y	C	N	N	C	N	Y	Y	N	Y	Y	Y	N	T	T	Y	T	C	C	C	Y	C	C	Y	Y	T	Y	N	Y	Y	C	N	T	Y
SVACCDSCAFF13_5222203	T/C	VACCDSCAFF13	5222203	+	NA	NA	NA	NA	NA	NA	Y	Y	T	N	Y	Y	T	N	N	T	N	Y	Y	N	Y	Y	Y	N	C	C	Y	C	T	T	T	Y	T	T	Y	Y	C	Y	N	Y	Y	T	N	C	Y
SVACCDSCAFF13_5222204	C/T	VACCDSCAFF13	5222204	+	NA	NA	NA	NA	NA	NA	C	C	C	N	Y	C	C	N	N	C	N	C	Y	N	C	Y	Y	N	T	Y	Y	T	C	C	C	Y	C	C	Y	Y	T	Y	N	Y	C	C	N	T	Y
SVACCDSCAFF13_5595253	G/A	VACCDSCAFF13	5595253	+	NA	NA	NA	NA	NA	NA	R	R	G	G	R	G	R	G	N	R	G	R	R	G	R	R	G	R	G	R	R	R	G	N	R	R	R	A	G	G	R	G	N	R	R	N	G	G	R
SVACCDSCAFF13_5612332	T/A	VACCDSCAFF13	5612332	+	NA	NA	NA	NA	NA	NA	W	W	W	T	W	W	W	N	W	W	T	T	T	A	W	W	T	W	W	W	W	T	W	W	A	W	W	W	W	W	W	A	T	W	W	W	W	W	W
SVACCDSCAFF13_5839898	G/A	VACCDSCAFF13	5839898	+	NA	NA	NA	NA	NA	NA	G	R	G	G	R	G	G	G	G	G	R	R	R	A	G	G	R	G	A	R	A	A	A	G	R	G	G	N	G	R	G	G	N	R	G	G	G	G	G
SVACCDSCAFF13_5839905	C/T	VACCDSCAFF13	5839905	+	NA	NA	NA	NA	NA	NA	Y	Y	T	Y	Y	Y	Y	Y	C	Y	Y	Y	Y	C	Y	Y	Y	Y	C	Y	C	C	C	T	C	Y	Y	N	T	Y	Y	T	N	Y	Y	T	Y	Y	Y
SVACCDSCAFF13_5839912	A/G	VACCDSCAFF13	5839912	+	NA	NA	NA	NA	NA	NA	R	R	G	R	R	R	R	R	A	R	R	R	R	A	R	R	R	R	A	R	A	A	A	G	A	R	R	N	G	R	R	G	N	R	R	G	R	R	R
SVACCDSCAFF13_5839913	T/A	VACCDSCAFF13	5839913	+	NA	NA	NA	NA	NA	NA	W	W	A	W	W	W	W	W	T	W	W	W	W	T	W	W	W	W	T	W	T	T	T	A	T	W	W	N	A	W	W	A	N	W	W	A	W	W	W
SVACCDSCAFF13_5839921	G/A	VACCDSCAFF13	5839921	+	NA	NA	NA	NA	NA	NA	R	R	A	R	R	R	R	R	G	R	R	R	R	G	R	R	R	R	G	R	G	G	G	A	G	R	R	N	A	R	R	A	N	R	R	A	R	R	R
SVACCDSCAFF13_5839946	A/C	VACCDSCAFF13	5839946	+	NA	NA	NA	NA	NA	NA	M	M	C	M	M	M	M	M	A	M	M	M	M	A	M	M	M	M	A	M	A	A	A	C	A	M	M	N	C	M	M	C	N	M	M	C	M	M	M
SVACCDSCAFF13_6014519	G/T	VACCDSCAFF13	6014519	+	NA	NA	NA	NA	NA	NA	K	K	K	T	K	K	K	G	G	K	K	G	K	G	K	K	K	K	K	T	K	K	T	K	T	K	K	K	K	T	K	G	N	K	K	K	K	K	K
SVACCDSCAFF13_6036545	G/A	VACCDSCAFF13	6036545	+	NA	NA	NA	NA	NA	NA	R	G	G	G	G	G	G	G	G	G	G	G	G	G	G	G	G	G	G	G	G	G	G	G	G	G	G	G	G	R	G	G	N	G	G	G	G	R	G
SVACCDSCAFF13_6113510	T/A	VACCDSCAFF13	6113510	+	NA	NA	NA	NA	NA	NA	W	W	T	T	W	W	W	A	A	W	W	W	W	N	W	W	W	W	W	A	W	W	T	W	W	W	W	T	W	W	T	W	A	A	W	W	W	A	W
SVACCDSCAFF13_6135489	A/G	VACCDSCAFF13	6135489	+	NA	NA	NA	NA	NA	NA	R	R	R	R	R	R	R	N	G	R	R	R	R	A	R	R	R	A	R	R	R	R	R	G	R	R	R	R	R	R	R	G	N	R	A	R	R	R	R
SVACCDSCAFF13_6584084	T/C	VACCDSCAFF13	6584084	+	NA	NA	NA	NA	NA	NA	T	T	Y	T	T	T	T	T	C	T	T	T	T	T	T	T	T	T	T	T	T	T	T	N	Y	Y	T	N	T	T	T	T	N	T	T	N	Y	T	T
SVACCDSCAFF13_6584097	T/C	VACCDSCAFF13	6584097	+	NA	NA	NA	NA	NA	NA	Y	Y	T	Y	Y	Y	Y	Y	T	Y	Y	T	T	Y	Y	Y	T	Y	Y	T	Y	T	Y	N	Y	T	Y	N	Y	Y	C	C	N	Y	Y	N	T	Y	Y
SVACCDSCAFF13_6663955	A/G	VACCDSCAFF13	6663955	+	NA	NA	NA	NA	NA	NA	A	A	A	A	R	A	A	N	N	R	R	R	R	N	A	A	R	G	R	R	R	R	R	G	A	A	R	N	A	R	R	N	A	R	R	A	R	A	R
SVACCDSCAFF13_6663968	G/A	VACCDSCAFF13	6663968	+	NA	NA	NA	NA	NA	NA	A	R	G	R	R	R	R	N	N	R	R	R	R	N	R	R	R	G	R	R	R	R	R	G	R	A	R	N	A	R	R	N	A	R	R	R	R	R	R
SVACCDSCAFF13_6663976	G/A	VACCDSCAFF13	6663976	+	NA	NA	NA	NA	NA	NA	G	R	A	R	G	G	G	N	N	G	G	G	G	N	R	R	R	G	G	G	G	G	R	G	R	G	R	N	G	G	G	N	G	G	G	R	G	R	G
SVACCDSCAFF13_6663979	G/A	VACCDSCAFF13	6663979	+	NA	NA	NA	NA	NA	NA	G	G	G	G	R	G	G	N	N	R	R	R	R	N	G	G	R	A	R	R	R	R	R	A	G	G	R	N	G	R	R	N	G	R	R	G	R	G	R
SVACCDSCAFF13_6677880	C/T	VACCDSCAFF13	6677880	+	NA	NA	NA	NA	NA	NA	C	C	C	C	Y	C	C	Y	C	C	C	C	C	C	C	C	Y	Y	C	C	C	C	C	C	C	C	Y	C	C	C	C	N	T	Y	Y	C	C	C	C
SVACCDSCAFF13_6677893	G/C	VACCDSCAFF13	6677893	+	NA	NA	NA	NA	NA	NA	G	G	G	G	S	G	G	S	G	G	S	G	S	C	G	G	S	S	G	S	G	S	S	G	G	G	S	G	G	G	G	N	C	S	S	G	G	G	G
SVACCDSCAFF13_6677899	G/A	VACCDSCAFF13	6677899	+	NA	NA	NA	NA	NA	NA	G	G	G	G	R	G	G	R	G	G	G	G	G	G	G	G	R	R	G	G	G	G	G	G	G	G	R	G	G	G	G	N	A	R	R	G	G	G	G
SVACCDSCAFF13_6677902	A/G	VACCDSCAFF13	6677902	+	NA	NA	NA	NA	NA	NA	A	A	A	A	R	A	A	R	A	A	A	A	A	A	A	A	R	R	A	A	A	A	A	A	A	A	R	A	A	A	A	N	G	R	R	A	A	A	A
SVACCDSCAFF13_6677905	G/T	VACCDSCAFF13	6677905	+	NA	NA	NA	NA	NA	NA	G	G	G	G	K	G	G	K	G	G	G	G	G	G	G	G	K	K	G	G	G	G	G	G	G	G	K	G	G	G	G	N	T	K	K	G	G	G	G
SVACCDSCAFF13_7762580	C/T	VACCDSCAFF13	7762580	+	NA	NA	NA	NA	NA	NA	Y	Y	Y	T	C	Y	Y	N	T	Y	C	C	C	C	Y	Y	C	Y	C	C	Y	C	C	T	Y	Y	Y	N	Y	T	C	N	C	C	Y	T	Y	T	Y
SVACCDSCAFF13_7762587	G/A	VACCDSCAFF13	7762587	+	NA	NA	NA	NA	NA	NA	R	R	R	A	R	R	R	N	A	R	R	R	R	G	R	R	R	R	R	R	R	R	R	A	R	R	R	N	R	A	G	N	R	G	R	A	R	A	R
SVACCDSCAFF13_7762593	G/T	VACCDSCAFF13	7762593	+	NA	NA	NA	NA	NA	NA	G	G	G	G	K	G	G	N	G	G	K	K	K	G	G	G	K	G	K	K	K	K	K	G	G	G	G	N	G	G	G	N	K	G	G	G	G	G	G
SVACCDSCAFF13_7762600	T/G	VACCDSCAFF13	7762600	+	NA	NA	NA	NA	NA	NA	K	K	K	G	K	K	K	N	G	K	K	K	K	T	K	K	K	K	K	K	K	K	K	G	K	K	K	N	K	G	T	N	K	T	K	G	K	G	K
SVACCDSCAFF13_7919676	C/A	VACCDSCAFF13	7919676	+	NA	NA	NA	NA	NA	NA	C	C	M	N	C	C	M	C	C	C	C	C	C	C	M	C	C	N	C	C	C	C	C	C	A	M	C	C	M	C	C	A	C	C	M	C	N	M	A
SVACCDSCAFF13_7919680	A/T	VACCDSCAFF13	7919680	+	NA	NA	NA	NA	NA	NA	A	A	A	N	A	A	A	A	A	A	A	A	A	A	A	A	A	N	A	A	A	A	A	A	A	A	A	A	A	A	A	A	A	A	A	A	N	A	A
SVACCDSCAFF13_7919688	G/A	VACCDSCAFF13	7919688	+	NA	NA	NA	NA	NA	NA	G	G	R	N	G	G	R	G	G	G	G	G	G	G	R	G	G	N	G	G	G	G	G	G	A	R	G	G	R	G	G	A	G	G	R	G	N	R	A
SVACCDSCAFF13_7982103	A/G	VACCDSCAFF13	7982103	+	NA	NA	NA	NA	NA	NA	R	R	R	R	R	R	R	A	A	R	R	A	R	G	R	R	R	R	R	R	R	R	G	A	R	R	R	G	R	R	R	G	A	R	G	R	R	A	R
SVACCDSCAFF13_7982104	A/T	VACCDSCAFF13	7982104	+	NA	NA	NA	NA	NA	NA	W	W	W	W	W	W	W	A	A	W	W	A	W	T	W	W	W	W	W	W	W	W	T	A	W	W	W	T	W	W	W	T	A	W	T	W	W	A	W
SVACCDSCAFF13_8062419	A/G	VACCDSCAFF13	8062419	+	NA	NA	NA	NA	NA	NA	R	R	R	N	R	G	R	G	G	R	R	R	R	G	R	R	R	R	A	R	R	R	R	R	R	R	R	R	R	R	R	N	G	R	R	A	R	A	R
SVACCDSCAFF13_8119435	C/T	VACCDSCAFF13	8119435	+	NA	NA	NA	NA	NA	NA	Y	Y	C	N	Y	Y	Y	C	N	Y	Y	Y	Y	N	Y	Y	Y	Y	Y	Y	Y	Y	C	T	C	Y	Y	Y	Y	T	Y	C	C	Y	Y	Y	Y	Y	Y
SVACCDSCAFF13_8119438	T/C	VACCDSCAFF13	8119438	+	NA	NA	NA	NA	NA	NA	Y	Y	Y	Y	Y	Y	Y	C	N	Y	Y	C	Y	T	Y	Y	Y	N	Y	Y	Y	Y	Y	Y	Y	Y	Y	N	Y	Y	Y	Y	Y	Y	C	T	Y	Y	Y
SVACCDSCAFF13_8119450	T/A	VACCDSCAFF13	8119450	+	NA	NA	NA	NA	NA	NA	W	W	T	N	W	W	W	T	N	W	W	W	W	N	W	W	W	W	W	W	W	W	T	A	T	W	W	W	W	A	W	T	T	W	W	W	W	W	W
SVACCDSCAFF13_8163122	T/C	VACCDSCAFF13	8163122	+	NA	NA	NA	NA	NA	NA	T	Y	Y	T	T	Y	Y	T	T	Y	T	T	T	T	T	Y	T	C	T	T	T	T	T	Y	Y	T	Y	Y	T	Y	T	T	T	T	Y	T	Y	T	Y
SVACCDSCAFF13_8287829	C/G	VACCDSCAFF13	8287829	+	NA	NA	NA	NA	NA	NA	S	S	S	S	S	S	S	S	S	S	S	S	S	S	S	S	S	C	S	S	S	S	S	S	S	S	S	N	S	S	S	C	C	S	G	S	S	S	S
SVACCDSCAFF13_8287835	T/A	VACCDSCAFF13	8287835	+	NA	NA	NA	NA	NA	NA	W	W	W	W	W	W	W	W	W	W	W	W	W	W	W	W	W	T	W	W	W	W	W	W	W	W	W	N	W	W	W	T	T	W	A	W	W	W	W
SVACCDSCAFF13_8493546	G/A	VACCDSCAFF13	8493546	+	NA	NA	NA	NA	NA	NA	R	R	R	R	R	R	R	R	G	R	R	R	R	A	R	R	R	R	R	G	G	A	R	A	R	R	R	R	R	R	R	G	A	R	R	R	R	G	R
SVACCDSCAFF13_8504987	G/A	VACCDSCAFF13	8504987	+	NA	NA	NA	NA	NA	NA	R	R	R	R	R	R	R	N	G	R	R	R	R	N	R	R	R	G	R	R	R	R	R	R	R	R	R	N	R	R	R	N	R	R	R	G	R	R	R
SVACCDSCAFF13_8505014	A/G	VACCDSCAFF13	8505014	+	NA	NA	NA	NA	NA	NA	R	R	R	R	R	R	R	N	A	R	R	R	R	N	R	R	R	A	R	R	R	R	R	R	R	R	R	N	R	R	R	N	R	R	R	A	R	R	R
SVACCDSCAFF13_8580237	T/C	VACCDSCAFF13	8580237	+	NA	NA	NA	NA	NA	NA	Y	Y	Y	Y	T	Y	T	N	T	Y	Y	Y	Y	T	Y	Y	Y	T	Y	Y	T	Y	T	Y	T	T	T	T	Y	Y	Y	Y	T	Y	Y	Y	Y	T	Y
SVACCDSCAFF13_8580241	T/G	VACCDSCAFF13	8580241	+	NA	NA	NA	NA	NA	NA	K	K	K	K	T	K	T	N	T	K	K	K	K	T	K	K	K	T	K	K	T	K	T	K	T	T	T	T	K	K	K	K	T	K	K	K	K	T	K
SVACCDSCAFF13_8911879	A/T	VACCDSCAFF13	8911879	+	NA	NA	NA	NA	NA	NA	W	W	W	W	W	W	W	W	W	W	W	W	W	W	W	W	W	T	W	W	W	W	W	W	W	W	W	W	T	W	W	W	T	W	W	W	W	W	W
SVACCDSCAFF13_8930323	T/C	VACCDSCAFF13	8930323	+	NA	NA	NA	NA	NA	NA	Y	Y	Y	C	Y	Y	Y	Y	T	Y	Y	Y	Y	C	Y	Y	Y	N	T	Y	Y	Y	Y	T	T	Y	Y	T	Y	Y	Y	T	C	Y	T	Y	Y	T	Y
SVACCDSCAFF13_8930346	C/G	VACCDSCAFF13	8930346	+	NA	NA	NA	NA	NA	NA	C	C	C	C	C	C	C	C	C	C	C	C	C	C	C	C	C	C	C	S	S	C	C	C	C	C	C	C	C	C	C	C	C	S	C	C	C	C	C
SVACCDSCAFF13_8930378	T/A	VACCDSCAFF13	8930378	+	NA	NA	NA	NA	NA	NA	T	T	T	T	T	T	T	T	T	T	T	T	T	T	T	T	T	N	T	W	W	T	T	T	T	T	T	T	T	T	T	T	T	W	T	T	T	T	T
SVACCDSCAFF13_8950332	T/A	VACCDSCAFF13	8950332	+	NA	NA	NA	NA	NA	NA	W	W	W	A	W	W	A	N	T	W	W	T	W	N	W	W	W	W	W	W	W	W	W	N	W	W	W	W	W	W	W	N	W	W	T	W	W	T	W
SVACCDSCAFF13_9002242	G/A	VACCDSCAFF13	9002242	+	NA	NA	NA	NA	NA	NA	R	R	R	R	R	R	R	R	G	R	R	A	R	R	R	R	R	R	R	R	R	G	G	A	R	R	R	N	G	R	R	A	G	N	A	A	R	R	R
SVACCDSCAFF13_9135293	G/T	VACCDSCAFF13	9135293	+	NA	NA	NA	NA	NA	NA	K	K	K	G	G	K	K	K	N	K	K	G	G	N	K	K	G	T	G	K	K	G	G	K	K	K	K	G	K	K	T	K	G	G	K	N	K	K	K
SVACCDSCAFF13_9135296	G/A	VACCDSCAFF13	9135296	+	NA	NA	NA	NA	NA	NA	R	R	R	G	G	R	R	R	N	R	R	G	G	N	R	R	G	A	G	R	R	G	G	R	R	R	R	G	R	R	A	R	G	G	R	N	R	R	R
SVACCDSCAFF13_9135297	T/C	VACCDSCAFF13	9135297	+	NA	NA	NA	NA	NA	NA	Y	Y	Y	T	Y	Y	Y	Y	N	Y	Y	Y	Y	N	Y	Y	Y	C	Y	Y	Y	T	Y	Y	Y	Y	Y	T	Y	Y	C	Y	T	C	Y	N	Y	Y	Y
SVACCDSCAFF13_9135298	G/A	VACCDSCAFF13	9135298	+	NA	NA	NA	NA	NA	NA	G	G	G	G	R	G	G	G	N	G	G	R	R	N	G	G	R	G	R	R	G	G	R	G	G	G	G	G	G	G	G	G	G	A	G	N	G	G	G
SVACCDSCAFF13_9135306	C/G	VACCDSCAFF13	9135306	+	NA	NA	NA	NA	NA	NA	S	S	S	C	S	S	S	S	N	S	S	S	S	N	S	S	S	G	S	S	S	C	S	S	S	S	S	C	S	S	G	S	C	G	S	N	S	S	S
SVACCDSCAFF13_9135317	C/T	VACCDSCAFF13	9135317	+	NA	NA	NA	NA	NA	NA	Y	Y	Y	C	Y	Y	Y	Y	N	Y	Y	Y	Y	N	Y	Y	Y	T	Y	Y	Y	C	Y	Y	Y	Y	Y	C	Y	Y	T	Y	C	T	Y	N	Y	Y	Y
SVACCDSCAFF13_9173803	C/A	VACCDSCAFF13	9173803	+	NA	NA	NA	NA	NA	NA	M	M	M	C	C	M	M	C	C	M	M	N	M	N	M	M	M	A	M	M	M	C	M	C	C	M	M	C	M	C	M	C	C	M	M	C	M	M	M
SVACCDSCAFF13_9173812	G/T	VACCDSCAFF13	9173812	+	NA	NA	NA	NA	NA	NA	K	K	K	G	K	K	K	G	K	K	K	T	K	N	K	K	K	T	K	K	K	K	T	T	K	K	K	K	K	K	K	G	G	K	K	G	K	T	K
SVACCDSCAFF13_9357175	G/C	VACCDSCAFF13	9357175	+	NA	NA	NA	NA	NA	NA	S	S	S	C	S	S	S	G	N	S	S	S	S	N	S	S	S	S	S	S	S	C	S	G	S	S	S	C	S	G	S	S	N	S	G	N	S	G	S
SVACCDSCAFF13_9357177	T/A	VACCDSCAFF13	9357177	+	NA	NA	NA	NA	NA	NA	W	W	W	A	W	W	W	T	N	W	W	W	W	N	W	W	W	W	W	W	W	A	W	T	W	W	W	A	W	T	W	W	N	W	T	N	W	T	W
SVACCDSCAFF13_9357197	T/C	VACCDSCAFF13	9357197	+	NA	NA	NA	NA	NA	NA	Y	Y	Y	C	Y	Y	Y	T	N	Y	Y	Y	Y	N	Y	Y	Y	Y	Y	Y	Y	C	Y	T	Y	Y	Y	C	Y	T	Y	Y	N	Y	T	N	Y	T	Y
SVACCDSCAFF13_9357203	T/A	VACCDSCAFF13	9357203	+	NA	NA	NA	NA	NA	NA	W	W	W	W	W	W	W	W	A	W	W	W	W	A	W	W	W	T	W	W	W	W	W	W	A	W	W	T	A	T	W	N	W	W	A	T	W	W	W
SVACCDSCAFF13_9574691	G/A	VACCDSCAFF13	9574691	+	NA	NA	NA	NA	NA	NA	R	R	R	R	R	R	R	R	R	R	R	R	R	R	R	R	R	G	R	R	R	R	G	G	R	R	R	A	R	R	G	G	G	R	R	R	R	R	R
SVACCDSCAFF13_9574703	T/G	VACCDSCAFF13	9574703	+	NA	NA	NA	NA	NA	NA	K	K	K	K	K	K	K	K	K	K	K	K	K	K	K	K	K	T	K	K	K	K	T	T	K	K	K	G	K	K	T	T	T	K	K	K	K	K	K
SVACCDSCAFF13_9574709	G/C	VACCDSCAFF13	9574709	+	NA	NA	NA	NA	NA	NA	S	S	S	S	S	S	S	S	S	S	S	S	S	S	S	S	S	G	S	S	S	S	G	G	S	S	S	C	S	S	G	G	G	S	S	S	S	S	S
SVACCDSCAFF13_9606133	A/G	VACCDSCAFF13	9606133	+	NA	NA	NA	NA	NA	NA	R	R	R	R	R	R	R	A	A	R	R	R	R	R	R	R	R	R	R	R	A	R	G	R	R	R	R	R	R	R	R	N	G	R	R	G	R	R	R
SVACCDSCAFF13_9606177	T/C	VACCDSCAFF13	9606177	+	NA	NA	NA	NA	NA	NA	Y	Y	Y	Y	Y	Y	Y	T	C	Y	Y	Y	Y	T	Y	Y	Y	Y	Y	Y	Y	T	Y	T	Y	Y	Y	T	Y	Y	Y	Y	N	Y	Y	C	Y	T	Y
SVACCDSCAFF13_9609866	G/T	VACCDSCAFF13	9609866	+	NA	NA	NA	NA	NA	NA	K	K	K	T	K	K	K	G	K	K	K	K	K	G	K	K	K	K	K	K	K	K	K	K	K	K	K	G	K	K	K	K	K	T	K	K	K	G	K
SVACCDSCAFF13_9715744	A/G	VACCDSCAFF13	9715744	+	NA	NA	NA	NA	NA	NA	R	R	A	R	R	R	R	G	N	R	R	R	R	G	R	R	R	N	R	R	R	R	R	R	R	A	R	A	R	R	R	N	R	R	R	A	R	R	R
SVACCDSCAFF13_9715749	T/C	VACCDSCAFF13	9715749	+	NA	NA	NA	NA	NA	NA	Y	Y	T	Y	Y	Y	Y	C	N	Y	Y	Y	Y	C	Y	Y	Y	N	Y	Y	Y	Y	Y	Y	Y	T	Y	T	Y	Y	Y	N	Y	Y	Y	T	Y	Y	Y
SVACCDSCAFF13_9853423	T/A	VACCDSCAFF13	9853423	+	NA	NA	NA	NA	NA	NA	W	W	W	W	W	W	W	A	T	W	W	W	W	A	W	W	W	W	W	A	W	W	A	T	W	W	W	T	W	W	W	T	A	W	T	W	W	A	W
SVACCDSCAFF13_9855500	T/A	VACCDSCAFF13	9855500	+	NA	NA	NA	NA	NA	NA	W	W	W	T	T	W	W	W	T	W	T	T	T	N	W	W	T	W	T	T	T	T	T	T	W	T	T	W	W	W	T	T	T	T	W	T	W	W	W
SVACCDSCAFF13_9855501	G/A	VACCDSCAFF13	9855501	+	NA	NA	NA	NA	NA	NA	R	R	R	G	G	R	R	R	G	R	G	G	G	N	R	R	G	R	G	G	G	G	G	G	R	G	G	R	R	R	G	G	G	G	R	G	R	R	R
SVACCDSCAFF13_9855506	G/A	VACCDSCAFF13	9855506	+	NA	NA	NA	NA	NA	NA	G	G	G	G	R	G	G	G	G	G	R	R	R	G	G	G	G	G	R	R	G	G	G	G	G	G	G	G	G	G	R	G	N	R	G	R	G	G	G
SVACCDSCAFF13_9855508	C/A	VACCDSCAFF13	9855508	+	NA	NA	NA	NA	NA	NA	C	C	C	C	M	C	C	C	C	C	M	M	M	C	C	C	C	C	M	M	C	C	C	C	C	C	C	C	C	C	M	C	N	M	C	M	C	C	C
SVACCDSCAFF13_9855518	A/G	VACCDSCAFF13	9855518	+	NA	NA	NA	NA	NA	NA	R	A	A	R	A	R	A	A	A	R	A	A	A	N	R	R	A	A	A	A	A	A	A	R	A	R	R	A	A	A	R	A	A	A	R	R	R	R	R
SVACCDSCAFF13_9855524	T/C	VACCDSCAFF13	9855524	+	NA	NA	NA	NA	NA	NA	Y	Y	Y	Y	Y	Y	Y	Y	C	Y	T	Y	T	T	Y	Y	Y	Y	Y	Y	Y	Y	T	Y	T	Y	Y	Y	Y	Y	Y	Y	Y	Y	Y	Y	Y	Y	Y
SVACCDSCAFF13_9855541	C/T	VACCDSCAFF13	9855541	+	NA	NA	NA	NA	NA	NA	C	C	C	C	Y	C	C	C	C	C	Y	Y	Y	C	C	C	C	C	Y	Y	C	C	C	C	C	C	C	C	C	C	Y	C	N	Y	C	Y	C	C	C
SVACCDSCAFF13_9856847	C/A	VACCDSCAFF13	9856847	+	NA	NA	NA	NA	NA	NA	C	C	C	C	C	C	C	C	N	C	M	C	C	C	C	C	C	C	M	C	C	M	C	C	C	C	C	C	C	C	C	C	N	C	C	C	C	C	C
SVACCDSCAFF13_9856865	G/T	VACCDSCAFF13	9856865	+	NA	NA	NA	NA	NA	NA	K	K	K	G	K	G	K	K	N	G	K	K	K	K	K	G	K	G	K	K	K	K	K	K	K	G	K	K	G	K	G	K	N	G	G	G	K	G	G
SVACCDSCAFF13_9860205	A/G	VACCDSCAFF13	9860205	+	NA	NA	NA	NA	NA	NA	R	R	R	R	A	R	R	R	G	R	A	R	R	G	R	R	R	A	R	R	R	R	R	A	R	R	R	A	R	A	R	A	A	R	R	A	R	A	A
SVACCDSCAFF13_9860210	C/A	VACCDSCAFF13	9860210	+	NA	NA	NA	NA	NA	NA	M	M	M	M	C	M	M	M	A	M	C	M	M	A	M	M	M	C	M	M	M	M	M	C	M	M	M	C	M	C	M	C	C	M	M	C	M	C	C
SVACCDSCAFF13_9860263	G/A	VACCDSCAFF13	9860263	+	NA	NA	NA	NA	NA	NA	R	R	R	R	G	R	R	R	A	R	G	R	R	A	R	R	R	G	R	R	R	R	R	G	R	R	R	G	R	G	R	G	G	R	R	G	R	G	G
SVACCDSCAFF13_9988948	A/G	VACCDSCAFF13	9988948	+	NA	NA	NA	NA	NA	NA	A	A	A	A	R	A	A	A	N	A	R	R	R	G	R	A	R	R	R	R	R	R	R	R	A	A	A	A	A	A	A	N	N	A	A	A	A	A	A
SVACCDSCAFF13_9988958	G/A	VACCDSCAFF13	9988958	+	NA	NA	NA	NA	NA	NA	G	G	G	G	G	G	G	G	N	G	G	G	G	G	G	G	G	G	G	G	G	G	G	G	G	G	G	G	G	G	G	N	N	G	G	G	G	G	G
SVACCDSCAFF13_10008369	T/A	VACCDSCAFF13	10008369	+	NA	NA	NA	NA	NA	NA	W	W	W	W	W	T	T	N	T	W	T	W	W	W	W	T	T	W	T	W	W	W	T	N	T	W	T	A	T	T	T	T	T	W	W	W	T	T	W
SVACCDSCAFF13_10195242	C/A	VACCDSCAFF13	10195242	+	NA	NA	NA	NA	NA	NA	M	M	M	M	M	M	M	A	M	M	M	C	M	C	C	M	C	M	M	M	M	M	C	C	M	C	M	C	C	M	A	N	N	M	M	N	M	M	M
SVACCDSCAFF13_10195243	G/A	VACCDSCAFF13	10195243	+	NA	NA	NA	NA	NA	NA	R	R	R	A	R	R	R	A	A	R	R	G	R	G	R	R	G	R	R	R	R	R	G	G	R	R	R	A	R	R	A	N	N	R	R	N	R	R	R
SVACCDSCAFF13_10195271	C/T	VACCDSCAFF13	10195271	+	NA	NA	NA	NA	NA	NA	Y	C	C	Y	C	C	C	Y	Y	C	C	C	C	C	Y	C	C	C	C	C	C	C	C	C	C	Y	C	Y	Y	C	C	N	C	C	C	C	Y	C	C
SVACCDSCAFF13_10216424	T/G	VACCDSCAFF13	10216424	+	NA	NA	NA	NA	NA	NA	T	T	T	T	T	T	T	T	T	T	T	T	T	T	T	T	T	N	T	T	T	T	T	T	T	T	T	T	T	T	T	T	N	T	T	T	T	T	T
SVACCDSCAFF13_10216426	A/G	VACCDSCAFF13	10216426	+	NA	NA	NA	NA	NA	NA	R	R	R	G	A	R	R	R	G	G	A	A	R	R	G	R	G	N	A	R	A	A	A	A	R	R	R	R	G	R	R	A	N	G	R	R	R	G	R
SVACCDSCAFF13_10216438	T/A	VACCDSCAFF13	10216438	+	NA	NA	NA	NA	NA	NA	W	W	W	W	W	W	W	W	A	W	T	T	W	W	A	W	W	W	T	T	W	W	T	T	W	W	W	W	W	W	W	T	N	W	W	W	W	W	W
SVACCDSCAFF13_10216474	G/A	VACCDSCAFF13	10216474	+	NA	NA	NA	NA	NA	NA	G	G	G	G	G	G	G	R	R	G	G	G	G	G	G	G	G	R	G	G	G	G	G	G	G	G	G	G	G	G	G	N	N	G	R	G	G	G	G
SVACCDSCAFF13_10298901	A/T	VACCDSCAFF13	10298901	+	NA	NA	NA	NA	NA	NA	W	W	W	W	W	W	W	W	W	W	W	W	W	A	W	W	W	W	W	W	A	W	W	W	W	W	W	T	W	W	W	A	W	W	W	W	W	W	W
SVACCDSCAFF13_10298913	A/G	VACCDSCAFF13	10298913	+	NA	NA	NA	NA	NA	NA	R	R	R	R	R	R	R	R	R	R	R	R	R	A	R	R	R	R	R	R	A	R	R	R	R	R	R	G	R	R	R	A	R	R	R	R	R	R	R
SVACCDSCAFF13_10322610	A/G	VACCDSCAFF13	10322610	+	NA	NA	NA	NA	NA	NA	R	R	R	R	R	R	R	N	N	R	R	R	R	R	R	R	R	A	R	R	R	R	R	G	R	R	R	A	R	A	G	R	A	G	R	R	R	A	R
SVACCDSCAFF13_10322635	C/T	VACCDSCAFF13	10322635	+	NA	NA	NA	NA	NA	NA	C	C	C	C	C	C	C	N	N	C	C	C	C	C	C	C	C	C	C	C	C	C	C	C	C	C	C	C	C	C	C	C	C	C	C	C	C	C	C
SVACCDSCAFF13_10707813	A/G	VACCDSCAFF13	10707813	+	NA	NA	NA	NA	NA	NA	R	R	R	A	R	R	R	G	A	R	R	R	R	N	R	R	R	R	R	A	R	R	R	R	R	R	R	N	R	A	R	N	R	R	R	R	R	A	R
SVACCDSCAFF13_10707818	C/T	VACCDSCAFF13	10707818	+	NA	NA	NA	NA	NA	NA	Y	Y	Y	C	Y	Y	Y	T	C	Y	Y	Y	Y	N	Y	Y	Y	Y	Y	C	Y	Y	Y	Y	Y	Y	Y	N	Y	C	Y	N	Y	Y	Y	Y	Y	C	Y
SVACCDSCAFF13_10712780	T/A	VACCDSCAFF13	10712780	+	NA	NA	NA	NA	NA	NA	W	W	W	W	W	W	W	A	T	W	W	W	W	T	W	W	W	T	A	W	W	W	T	W	W	W	W	T	W	W	T	W	T	T	A	N	W	T	W
SVACCDSCAFF13_10712783	C/T	VACCDSCAFF13	10712783	+	NA	NA	NA	NA	NA	NA	Y	Y	Y	Y	Y	Y	Y	T	C	Y	Y	Y	Y	C	Y	Y	Y	C	T	Y	Y	Y	C	Y	Y	Y	Y	C	Y	Y	C	Y	C	C	T	N	Y	C	Y
SVACCDSCAFF13_10730260	A/G	VACCDSCAFF13	10730260	+	NA	NA	NA	NA	NA	NA	A	A	A	A	A	A	A	A	A	A	A	A	A	G	A	A	A	A	A	A	A	N	A	A	A	A	A	A	A	A	A	A	N	A	A	R	A	A	A
SVACCDSCAFF13_10730262	G/A	VACCDSCAFF13	10730262	+	NA	NA	NA	NA	NA	NA	G	G	G	G	G	G	G	G	G	G	R	R	R	A	G	G	G	G	R	G	G	N	G	G	G	G	G	G	G	G	G	G	N	G	G	R	G	G	G
SVACCDSCAFF13_10730267	C/A	VACCDSCAFF13	10730267	+	NA	NA	NA	NA	NA	NA	C	C	C	C	C	C	C	C	C	C	M	M	M	C	C	C	C	C	M	C	C	N	C	C	C	C	C	C	C	C	C	C	N	C	C	C	C	C	C
SVACCDSCAFF13_10730268	C/T	VACCDSCAFF13	10730268	+	NA	NA	NA	NA	NA	NA	Y	Y	Y	C	Y	Y	Y	T	C	C	Y	T	Y	T	Y	Y	Y	Y	Y	Y	C	N	Y	Y	Y	Y	Y	T	Y	C	Y	C	N	Y	C	Y	Y	Y	Y
SVACCDSCAFF13_10735526	G/A	VACCDSCAFF13	10735526	+	NA	NA	NA	NA	NA	NA	G	G	G	G	G	G	G	G	G	G	R	G	G	G	G	G	G	G	R	G	G	R	G	G	G	G	G	G	G	G	G	G	G	G	G	G	G	G	G
SVACCDSCAFF13_10735541	C/T	VACCDSCAFF13	10735541	+	NA	NA	NA	NA	NA	NA	C	C	C	C	C	C	C	C	C	C	Y	C	C	C	C	C	C	C	Y	C	C	Y	C	C	C	C	C	C	C	C	C	C	Y	C	C	C	C	C	C
SVACCDSCAFF13_10781187	A/G	VACCDSCAFF13	10781187	+	NA	NA	NA	NA	NA	NA	R	R	R	R	R	R	R	G	G	R	R	R	R	A	R	R	R	R	R	R	R	R	R	R	R	R	R	R	R	R	R	A	G	R	R	R	R	R	R
SVACCDSCAFF13_10781196	G/C	VACCDSCAFF13	10781196	+	NA	NA	NA	NA	NA	NA	S	S	S	S	S	S	S	G	G	S	G	G	G	C	S	S	G	S	G	G	G	S	G	S	S	S	S	S	S	S	S	C	G	G	S	S	S	S	S
SVACCDSCAFF13_10781219	T/C	VACCDSCAFF13	10781219	+	NA	NA	NA	NA	NA	NA	Y	Y	Y	Y	Y	Y	Y	C	C	Y	Y	Y	Y	T	Y	Y	Y	Y	Y	Y	Y	Y	Y	Y	Y	Y	Y	Y	Y	Y	Y	T	C	Y	Y	Y	Y	Y	Y
SVACCDSCAFF13_10781227	T/C	VACCDSCAFF13	10781227	+	NA	NA	NA	NA	NA	NA	T	T	T	T	T	T	T	T	T	T	T	T	T	T	T	T	T	T	T	T	T	T	T	T	T	T	T	T	T	T	T	T	T	T	T	T	T	T	T
SVACCDSCAFF13_10781231	T/G	VACCDSCAFF13	10781231	+	NA	NA	NA	NA	NA	NA	K	K	K	K	K	K	K	G	G	K	K	K	K	T	K	K	K	K	K	K	K	K	K	K	K	K	K	K	K	K	K	T	G	K	K	K	K	K	K
SVACCDSCAFF13_10924932	C/A	VACCDSCAFF13	10924932	+	NA	NA	NA	NA	NA	NA	M	M	M	C	M	M	M	A	C	M	M	M	M	N	C	M	M	C	M	M	M	M	M	N	M	M	M	M	M	A	M	N	C	M	C	N	M	C	M
SVACCDSCAFF13_10958212	C/T	VACCDSCAFF13	10958212	+	NA	NA	NA	NA	NA	NA	Y	Y	Y	Y	Y	Y	Y	N	Y	Y	Y	Y	Y	C	Y	Y	Y	C	Y	Y	Y	T	Y	Y	Y	Y	Y	Y	Y	C	Y	N	Y	T	Y	T	Y	Y	Y
SVACCDSCAFF13_11288614	G/A	VACCDSCAFF13	11288614	+	NA	NA	NA	NA	NA	NA	R	R	G	R	R	R	G	A	G	G	R	R	R	N	G	R	R	N	R	R	R	R	A	R	R	G	R	N	A	R	G	G	N	R	R	G	G	G	G
SVACCDSCAFF13_11288617	A/C	VACCDSCAFF13	11288617	+	NA	NA	NA	NA	NA	NA	M	M	A	M	M	M	A	C	A	A	M	M	M	N	A	M	M	N	M	M	M	M	C	M	M	A	M	N	C	M	A	A	N	M	M	A	A	A	A
SVACCDSCAFF13_11547608	T/C	VACCDSCAFF13	11547608	+	NA	NA	NA	NA	NA	NA	Y	Y	Y	Y	Y	Y	Y	Y	C	Y	Y	Y	Y	N	Y	Y	Y	Y	Y	Y	Y	T	Y	Y	Y	Y	Y	Y	Y	Y	Y	T	Y	Y	Y	Y	Y	T	Y
SVACCDSCAFF13_11604496	A/C	VACCDSCAFF13	11604496	+	NA	NA	NA	NA	NA	NA	A	A	A	A	A	A	A	A	A	A	A	A	A	A	A	A	A	A	M	N	A	M	A	A	A	A	A	N	A	A	A	A	N	A	A	A	A	A	A
SVACCDSCAFF13_11929586	C/T	VACCDSCAFF13	11929586	+	NA	NA	NA	NA	NA	NA	Y	Y	C	Y	C	Y	C	T	N	Y	Y	C	Y	Y	Y	Y	Y	C	Y	C	Y	C	Y	Y	Y	Y	Y	T	C	Y	Y	N	C	Y	Y	C	C	N	Y
SVACCDSCAFF13_11929587	G/C	VACCDSCAFF13	11929587	+	NA	NA	NA	NA	NA	NA	S	S	S	S	S	S	S	G	N	S	S	G	S	G	G	S	G	S	S	S	S	S	S	S	S	S	S	G	S	G	S	N	G	G	G	C	S	N	G
SVACCDSCAFF13_11929613	T/A	VACCDSCAFF13	11929613	+	NA	NA	NA	NA	NA	NA	W	W	W	W	W	W	W	T	N	W	W	T	W	T	T	W	T	W	W	W	W	W	W	W	W	W	W	T	W	T	W	N	T	T	T	A	W	N	T
SVACCDSCAFF13_12043804	C/T	VACCDSCAFF13	12043804	+	NA	NA	NA	NA	NA	NA	C	C	C	C	C	C	C	C	C	C	C	C	C	C	C	C	C	C	C	C	C	C	C	C	C	C	C	C	C	C	C	C	C	C	C	C	C	C	C
SVACCDSCAFF13_12043814	C/A	VACCDSCAFF13	12043814	+	NA	NA	NA	NA	NA	NA	C	C	M	C	M	C	C	M	C	C	M	M	M	C	C	C	M	A	M	M	M	C	M	C	C	C	C	C	C	M	C	C	C	M	C	C	C	C	C
SVACCDSCAFF13_12043828	C/T	VACCDSCAFF13	12043828	+	NA	NA	NA	NA	NA	NA	C	C	Y	C	C	Y	C	C	C	C	C	C	C	C	C	C	C	C	C	Y	C	C	C	C	C	C	C	C	C	C	C	C	C	C	C	C	C	T	C
SVACCDSCAFF13_12043831	C/T	VACCDSCAFF13	12043831	+	NA	NA	NA	NA	NA	NA	C	C	Y	C	Y	C	C	Y	C	C	Y	Y	Y	C	C	C	Y	T	Y	Y	Y	C	Y	C	C	C	C	C	C	Y	C	C	C	Y	C	C	C	C	C
SVACCDSCAFF13_12043832	A/G	VACCDSCAFF13	12043832	+	NA	NA	NA	NA	NA	NA	R	R	R	R	A	R	R	A	A	R	A	R	A	A	R	A	A	A	R	R	A	R	A	R	A	R	A	A	A	R	R	A	A	A	R	R	R	G	R
SVACCDSCAFF13_12043833	T/C	VACCDSCAFF13	12043833	+	NA	NA	NA	NA	NA	NA	T	T	Y	T	Y	T	T	Y	T	T	Y	Y	Y	T	T	T	Y	C	Y	Y	Y	T	Y	T	T	T	T	T	T	Y	T	T	T	Y	T	T	T	T	T
SVACCDSCAFF13_12043842	G/A	VACCDSCAFF13	12043842	+	NA	NA	NA	NA	NA	NA	G	G	G	G	G	G	G	G	G	G	G	G	G	G	G	G	G	G	G	G	G	G	G	G	G	G	G	G	G	G	G	G	G	G	G	G	G	G	G
SVACCDSCAFF13_12043859	G/A	VACCDSCAFF13	12043859	+	NA	NA	NA	NA	NA	NA	G	G	G	G	G	G	G	G	G	G	G	G	G	G	R	G	G	G	G	G	G	G	G	G	G	G	G	R	G	G	G	G	G	G	G	G	G	G	G
SVACCDSCAFF13_12849769	A/C	VACCDSCAFF13	12849769	+	NA	NA	NA	NA	NA	NA	M	M	M	M	M	M	M	A	C	M	M	M	M	C	M	M	M	A	M	M	M	C	M	A	M	A	M	M	A	M	A	A	C	M	M	C	M	M	M
SVACCDSCAFF13_12849804	C/T	VACCDSCAFF13	12849804	+	NA	NA	NA	NA	NA	NA	Y	Y	Y	Y	Y	Y	Y	C	T	Y	Y	Y	Y	T	Y	Y	Y	C	Y	Y	Y	T	Y	C	Y	C	Y	Y	C	Y	C	C	T	Y	Y	T	Y	Y	Y
SVACCDSCAFF13_12849818	A/G	VACCDSCAFF13	12849818	+	NA	NA	NA	NA	NA	NA	R	R	R	R	R	R	R	A	G	R	R	R	R	G	R	R	R	A	R	R	R	G	R	A	R	A	R	R	A	R	A	A	G	R	R	G	R	R	R
SVACCDSCAFF13_12925992	C/A	VACCDSCAFF13	12925992	+	NA	NA	NA	NA	NA	NA	M	M	M	M	M	M	M	C	M	M	M	M	M	C	M	M	M	M	M	M	M	M	A	M	M	M	M	C	M	M	M	N	C	M	A	M	M	M	M
SVACCDSCAFF13_12926009	C/T	VACCDSCAFF13	12926009	+	NA	NA	NA	NA	NA	NA	Y	Y	Y	Y	Y	Y	Y	C	Y	Y	Y	Y	Y	C	Y	Y	Y	Y	Y	Y	Y	Y	T	Y	Y	Y	Y	C	Y	Y	Y	N	C	Y	T	Y	Y	Y	Y
SVACCDSCAFF13_12926024	G/A	VACCDSCAFF13	12926024	+	NA	NA	NA	NA	NA	NA	R	R	R	R	R	R	R	G	R	R	R	R	R	G	R	R	R	R	R	R	R	R	A	R	R	R	R	G	R	R	R	N	G	R	A	R	R	R	R
SVACCDSCAFF13_13028021	T/C	VACCDSCAFF13	13028021	+	NA	NA	NA	NA	NA	NA	Y	Y	Y	T	Y	Y	Y	N	C	Y	Y	Y	Y	C	Y	Y	Y	T	T	Y	T	Y	Y	T	Y	Y	Y	T	Y	C	Y	T	C	Y	C	Y	Y	Y	Y
SVACCDSCAFF13_13307820	G/A	VACCDSCAFF13	13307820	+	NA	NA	NA	NA	NA	NA	G	G	G	G	G	G	G	N	G	G	G	G	G	G	G	G	G	G	G	R	R	G	G	G	G	G	G	G	G	G	G	G	G	G	G	G	G	G	G
SVACCDSCAFF13_13341528	G/T	VACCDSCAFF13	13341528	+	NA	NA	NA	NA	NA	NA	K	K	K	K	K	K	K	T	T	K	K	K	K	T	K	K	T	G	K	K	T	G	K	G	K	K	K	T	K	T	K	K	G	K	K	K	K	K	K
SVACCDSCAFF13_13341537	A/G	VACCDSCAFF13	13341537	+	NA	NA	NA	NA	NA	NA	R	R	R	R	R	R	R	G	G	R	R	R	R	G	R	R	G	A	R	R	G	A	R	A	R	R	R	G	R	G	R	R	A	R	R	R	R	R	R
SVACCDSCAFF13_13742352	A/G	VACCDSCAFF13	13742352	+	NA	NA	NA	NA	NA	NA	R	R	R	R	R	R	A	N	R	R	G	A	R	N	R	R	R	A	A	A	A	A	A	R	R	R	R	N	R	R	A	N	N	A	G	A	R	R	R
SVACCDSCAFF13_13755157	T/C	VACCDSCAFF13	13755157	+	NA	NA	NA	NA	NA	NA	Y	Y	T	T	Y	Y	Y	C	T	Y	Y	Y	Y	Y	Y	Y	Y	T	Y	Y	Y	Y	Y	T	Y	Y	Y	Y	Y	T	Y	C	Y	Y	Y	C	Y	T	Y
SVACCDSCAFF13_13755176	G/A	VACCDSCAFF13	13755176	+	NA	NA	NA	NA	NA	NA	R	R	G	G	R	R	R	A	G	R	R	R	R	R	R	R	R	G	R	R	R	R	R	G	R	R	R	R	R	G	R	A	R	R	R	A	R	G	R
SVACCDSCAFF13_13755195	T/G	VACCDSCAFF13	13755195	+	NA	NA	NA	NA	NA	NA	K	K	T	T	K	K	K	G	T	K	K	K	K	K	K	K	K	T	K	K	K	K	K	T	K	K	K	K	K	T	K	G	K	K	K	G	K	T	K
SVACCDSCAFF13_14106980	A/C	VACCDSCAFF13	14106980	+	NA	NA	NA	NA	NA	NA	M	M	M	M	M	M	M	N	N	M	A	M	M	M	M	M	M	C	A	M	M	M	M	A	M	M	M	M	M	M	M	C	A	A	M	M	M	M	M
SVACCDSCAFF13_14295017	T/A	VACCDSCAFF13	14295017	+	NA	NA	NA	NA	NA	NA	W	W	A	A	W	W	W	T	N	W	W	W	W	A	W	T	W	T	W	W	W	W	W	W	W	T	W	N	T	W	W	A	T	W	W	A	W	W	W
SVACCDSCAFF13_14295023	A/G	VACCDSCAFF13	14295023	+	NA	NA	NA	NA	NA	NA	R	R	G	G	R	R	R	A	N	R	R	R	R	G	R	A	R	A	R	R	R	R	R	R	R	A	R	N	A	R	R	G	A	R	R	G	R	R	R
SVACCDSCAFF13_14295036	C/T	VACCDSCAFF13	14295036	+	NA	NA	NA	NA	NA	NA	Y	Y	T	T	Y	Y	Y	C	N	Y	Y	Y	Y	T	Y	C	Y	C	Y	Y	Y	Y	Y	Y	Y	C	Y	N	C	Y	Y	T	C	Y	Y	T	Y	Y	Y
SVACCDSCAFF13_14513143	A/G	VACCDSCAFF13	14513143	+	NA	NA	NA	NA	NA	NA	R	R	R	R	R	R	R	R	N	R	A	A	R	A	R	R	R	R	A	R	R	R	G	A	R	R	R	R	R	G	R	G	G	R	R	R	R	R	R
SVACCDSCAFF13_14598347	A/T	VACCDSCAFF13	14598347	+	NA	NA	NA	NA	NA	NA	W	W	W	A	W	W	W	T	N	W	W	W	W	W	W	W	W	A	W	W	W	W	W	W	W	W	W	A	W	W	W	N	A	A	T	T	W	T	W
SVACCDSCAFF13_14598353	A/G	VACCDSCAFF13	14598353	+	NA	NA	NA	NA	NA	NA	R	R	R	A	R	R	R	G	N	R	R	R	R	R	R	R	R	A	R	R	R	R	R	R	R	R	R	A	R	R	R	N	A	A	G	G	R	G	R
SVACCDSCAFF13_14598373	T/C	VACCDSCAFF13	14598373	+	NA	NA	NA	NA	NA	NA	Y	Y	Y	T	Y	Y	Y	C	N	Y	Y	Y	Y	Y	Y	Y	Y	T	Y	Y	Y	Y	Y	Y	Y	Y	Y	T	Y	Y	Y	N	T	T	C	C	Y	C	Y
SVACCDSCAFF13_14598390	A/C	VACCDSCAFF13	14598390	+	NA	NA	NA	NA	NA	NA	M	M	M	A	M	M	M	C	N	M	M	M	M	M	M	M	M	A	M	M	M	M	M	M	M	M	M	A	M	M	M	N	A	A	C	C	M	C	M
SVACCDSCAFF13_14610328	T/C	VACCDSCAFF13	14610328	+	NA	NA	NA	NA	NA	NA	Y	Y	Y	T	Y	Y	Y	C	Y	Y	Y	Y	Y	Y	Y	T	Y	Y	Y	Y	T	N	Y	C	C	Y	Y	Y	Y	Y	T	T	N	Y	Y	T	Y	C	Y
SVACCDSCAFF13_14737659	G/A	VACCDSCAFF13	14737659	+	NA	NA	NA	NA	NA	NA	R	R	R	R	R	R	R	A	R	R	R	R	R	R	R	R	R	N	R	R	R	R	R	R	R	R	R	R	R	R	A	R	G	R	R	R	R	G	R
SVACCDSCAFF13_14779016	T/A	VACCDSCAFF13	14779016	+	NA	NA	NA	NA	NA	NA	T	T	T	T	T	T	T	T	T	T	T	T	T	W	T	W	T	T	T	T	W	T	T	T	T	T	T	T	T	T	T	T	T	T	T	T	T	T	T
SVACCDSCAFF13_14779018	C/T	VACCDSCAFF13	14779018	+	NA	NA	NA	NA	NA	NA	C	C	C	C	C	C	C	C	C	C	C	C	C	Y	C	Y	C	C	C	C	Y	C	C	C	C	C	C	C	C	C	C	C	C	C	C	C	C	C	C
SVACCDSCAFF13_14779021	C/A	VACCDSCAFF13	14779021	+	NA	NA	NA	NA	NA	NA	C	C	C	C	C	C	C	C	C	C	C	C	C	M	C	M	C	C	C	C	M	C	C	C	C	C	C	C	C	C	C	C	C	C	C	C	C	C	C
SVACCDSCAFF13_14779022	G/C	VACCDSCAFF13	14779022	+	NA	NA	NA	NA	NA	NA	G	G	G	G	G	G	G	G	G	G	G	G	G	S	G	S	G	G	G	G	S	G	G	G	G	G	G	G	G	G	G	G	G	G	G	G	G	G	G
SVACCDSCAFF13_14779035	G/A	VACCDSCAFF13	14779035	+	NA	NA	NA	NA	NA	NA	G	G	G	G	G	G	G	G	G	G	G	G	G	R	G	R	G	G	G	G	R	G	G	G	G	G	G	G	G	G	G	G	G	G	G	G	G	G	G
SVACCDSCAFF13_14937679	A/G	VACCDSCAFF13	14937679	+	NA	NA	NA	NA	NA	NA	A	A	A	A	A	A	A	A	A	A	A	A	A	N	A	R	A	A	A	R	A	A	A	A	A	A	A	A	A	A	A	A	N	N	A	A	A	A	A
SVACCDSCAFF13_15047162	C/G	VACCDSCAFF13	15047162	+	NA	NA	NA	NA	NA	NA	C	C	C	C	C	C	C	N	C	C	C	G	C	C	C	C	C	C	S	C	C	C	C	N	C	C	C	N	C	C	S	S	C	C	C	C	C	C	C
SVACCDSCAFF13_15047175	T/C	VACCDSCAFF13	15047175	+	NA	NA	NA	NA	NA	NA	T	T	T	T	T	T	T	N	T	T	T	Y	T	T	T	T	T	T	Y	T	T	T	T	N	T	T	T	N	T	T	T	T	T	T	T	T	T	T	T
SVACCDSCAFF13_15047197	A/C	VACCDSCAFF13	15047197	+	NA	NA	NA	NA	NA	NA	A	A	A	A	A	A	A	N	A	A	A	C	A	A	A	A	A	A	M	A	A	A	A	N	A	A	A	N	A	A	M	M	A	A	A	A	A	A	A
SVACCDSCAFF13_15145566	C/T	VACCDSCAFF13	15145566	+	NA	NA	NA	NA	NA	NA	Y	Y	Y	Y	Y	Y	Y	C	Y	Y	Y	Y	Y	C	Y	Y	Y	C	Y	Y	Y	Y	Y	Y	C	Y	Y	C	Y	Y	Y	C	C	Y	Y	T	Y	C	Y
SVACCDSCAFF13_15145567	T/A	VACCDSCAFF13	15145567	+	NA	NA	NA	NA	NA	NA	W	W	W	W	W	W	W	T	W	W	W	W	W	T	W	W	W	T	W	W	W	W	W	W	T	W	W	T	W	W	W	T	T	W	W	A	W	T	W
SVACCDSCAFF13_15145571	T/C	VACCDSCAFF13	15145571	+	NA	NA	NA	NA	NA	NA	Y	Y	Y	Y	Y	Y	T	T	Y	Y	Y	Y	Y	Y	Y	Y	Y	T	Y	Y	Y	Y	Y	Y	T	Y	Y	T	Y	Y	Y	T	T	Y	Y	Y	Y	T	Y
SVACCDSCAFF13_15145573	G/A	VACCDSCAFF13	15145573	+	NA	NA	NA	NA	NA	NA	G	G	G	G	G	G	G	G	G	G	R	R	R	R	G	G	G	G	G	R	G	R	G	G	G	G	G	G	G	G	G	G	G	R	G	G	G	G	G
SVACCDSCAFF13_15145588	A/T	VACCDSCAFF13	15145588	+	NA	NA	NA	NA	NA	NA	W	W	W	W	W	W	W	A	W	W	W	W	W	A	W	W	W	A	W	W	W	W	W	W	A	W	W	A	W	W	W	A	A	W	W	T	W	A	W
SVACCDSCAFF13_15145605	T/G	VACCDSCAFF13	15145605	+	NA	NA	NA	NA	NA	NA	K	K	K	K	K	K	K	T	K	K	K	K	K	T	K	K	K	T	K	K	K	K	K	K	T	K	K	T	K	K	K	T	T	K	K	G	K	T	K
SVACCDSCAFF13_15234046	T/C	VACCDSCAFF13	15234046	+	NA	NA	NA	NA	NA	NA	Y	Y	Y	Y	Y	Y	Y	Y	N	Y	Y	Y	Y	T	Y	T	Y	T	Y	Y	Y	Y	Y	Y	Y	Y	Y	T	T	Y	Y	T	Y	C	Y	Y	Y	T	Y
SVACCDSCAFF13_15234053	C/T	VACCDSCAFF13	15234053	+	NA	NA	NA	NA	NA	NA	Y	Y	Y	Y	Y	Y	Y	Y	N	Y	Y	Y	Y	C	Y	C	Y	C	Y	Y	Y	Y	Y	Y	Y	Y	Y	C	C	Y	Y	C	Y	T	Y	Y	Y	C	Y
SVACCDSCAFF13_15358526	T/G	VACCDSCAFF13	15358526	+	NA	NA	NA	NA	NA	NA	T	T	T	T	T	T	T	T	T	T	T	T	T	T	T	T	K	T	K	T	T	T	T	T	T	T	T	T	T	T	T	T	T	T	T	T	T	T	T
SVACCDSCAFF13_15358532	G/T	VACCDSCAFF13	15358532	+	NA	NA	NA	NA	NA	NA	K	K	T	K	K	K	K	K	G	K	K	G	K	G	K	K	K	G	K	K	K	K	K	K	T	K	K	K	K	K	K	K	G	K	K	K	K	T	K
SVACCDSCAFF13_15358537	T/C	VACCDSCAFF13	15358537	+	NA	NA	NA	NA	NA	NA	Y	Y	Y	Y	T	Y	Y	Y	T	Y	T	T	T	T	Y	Y	T	T	T	Y	Y	T	T	Y	C	Y	Y	Y	Y	Y	Y	Y	T	Y	Y	Y	Y	C	Y
SVACCDSCAFF13_15358562	T/A	VACCDSCAFF13	15358562	+	NA	NA	NA	NA	NA	NA	W	W	A	W	W	W	W	W	T	W	W	T	W	T	W	W	W	T	W	W	W	W	W	W	A	W	W	W	W	W	W	W	T	W	W	W	W	A	W
SVACCDSCAFF13_15358567	C/T	VACCDSCAFF13	15358567	+	NA	NA	NA	NA	NA	NA	Y	Y	T	Y	Y	Y	Y	Y	C	Y	Y	C	Y	C	Y	Y	Y	C	Y	Y	Y	Y	Y	Y	T	Y	Y	Y	Y	Y	Y	Y	C	Y	Y	Y	Y	T	Y
SVACCDSCAFF13_15358568	T/G	VACCDSCAFF13	15358568	+	NA	NA	NA	NA	NA	NA	K	K	G	K	K	K	K	K	T	K	K	T	K	T	K	K	K	T	K	K	K	K	K	K	G	K	K	K	K	K	K	K	T	K	K	K	K	G	K
SVACCDSCAFF13_15525918	A/C	VACCDSCAFF13	15525918	+	NA	NA	NA	NA	NA	NA	M	M	A	A	M	M	M	M	C	M	M	M	M	A	M	M	M	M	M	M	M	M	M	A	M	M	M	M	M	M	M	A	A	M	A	A	M	M	M
SVACCDSCAFF13_15525938	C/T	VACCDSCAFF13	15525938	+	NA	NA	NA	NA	NA	NA	Y	Y	C	C	Y	Y	Y	Y	T	Y	Y	Y	Y	C	Y	Y	Y	Y	Y	Y	Y	Y	Y	C	Y	Y	Y	Y	Y	Y	Y	C	C	Y	C	C	Y	Y	Y
SVACCDSCAFF13_15525946	C/G	VACCDSCAFF13	15525946	+	NA	NA	NA	NA	NA	NA	S	S	C	C	S	S	S	S	G	S	S	S	S	C	S	S	S	S	S	S	S	S	S	C	S	S	S	S	S	S	S	C	C	S	C	C	S	S	S
SVACCDSCAFF13_15769527	G/T	VACCDSCAFF13	15769527	+	NA	NA	NA	NA	NA	NA	G	G	G	G	G	G	G	G	G	G	G	G	G	G	G	G	G	G	G	G	G	G	G	G	G	G	G	G	G	G	G	G	G	G	G	G	G	G	G
SVACCDSCAFF13_15769531	C/T	VACCDSCAFF13	15769531	+	NA	NA	NA	NA	NA	NA	Y	C	Y	C	C	C	C	C	Y	C	C	C	C	C	C	C	C	Y	C	C	C	C	C	C	Y	C	Y	C	C	C	C	C	C	C	C	C	C	Y	C
SVACCDSCAFF13_15865096	G/A	VACCDSCAFF13	15865096	+	NA	NA	NA	NA	NA	NA	R	G	G	G	R	G	G	G	N	G	G	G	R	N	G	G	G	G	G	G	G	R	R	R	R	G	G	G	R	G	G	G	N	G	R	G	R	G	G
SVACCDSCAFF13_15972358	T/C	VACCDSCAFF13	15972358	+	NA	NA	NA	NA	NA	NA	Y	Y	Y	Y	Y	Y	T	T	Y	Y	Y	Y	Y	T	Y	Y	Y	Y	Y	C	Y	Y	Y	N	C	Y	Y	T	C	C	Y	N	Y	Y	Y	T	Y	Y	Y
SVACCDSCAFF13_15972375	G/A	VACCDSCAFF13	15972375	+	NA	NA	NA	NA	NA	NA	R	R	R	R	R	R	G	G	R	R	R	R	R	G	R	R	R	R	R	A	R	R	R	N	A	R	R	G	A	A	R	N	R	R	R	G	R	R	R
SVACCDSCAFF13_15972401	T/A	VACCDSCAFF13	15972401	+	NA	NA	NA	NA	NA	NA	W	W	W	W	W	W	T	T	W	W	W	W	W	T	W	W	W	W	W	A	W	W	W	N	A	W	W	T	A	A	W	N	W	W	W	T	W	W	W
SVACCDSCAFF13_16146907	A/G	VACCDSCAFF13	16146907	+	NA	NA	NA	NA	NA	NA	A	A	A	A	A	A	A	A	A	A	R	A	R	A	A	A	R	A	A	A	A	R	A	A	A	A	A	A	A	A	A	A	A	A	A	A	A	A	A
SVACCDSCAFF13_16146916	A/G	VACCDSCAFF13	16146916	+	NA	NA	NA	NA	NA	NA	A	A	A	A	A	A	A	A	A	A	A	R	A	A	A	A	A	A	A	A	A	A	A	A	A	A	A	A	A	A	A	A	A	A	A	A	A	A	A
SVACCDSCAFF13_16469170	G/A	VACCDSCAFF13	16469170	+	NA	NA	NA	NA	NA	NA	R	R	R	G	R	R	R	A	G	R	G	G	R	R	R	R	G	A	G	R	R	G	G	R	R	R	R	N	R	R	R	N	N	R	R	R	R	N	R
SVACCDSCAFF13_17782422	T/C	VACCDSCAFF13	17782422	+	NA	NA	NA	NA	NA	NA	T	T	T	T	Y	T	T	T	T	T	Y	Y	Y	C	T	T	Y	T	Y	Y	Y	Y	Y	T	T	T	T	T	T	T	T	T	Y	Y	T	N	T	T	T
SVACCDSCAFF13_18225824	G/A	VACCDSCAFF13	18225824	+	NA	NA	NA	NA	NA	NA	R	R	R	A	G	G	A	G	G	R	G	G	G	G	A	R	G	A	G	G	G	G	G	A	A	G	R	N	R	R	G	N	G	G	A	G	G	G	A
SVACCDSCAFF13_18640974	A/T	VACCDSCAFF13	18640974	+	NA	NA	NA	NA	NA	NA	W	W	W	T	W	W	W	T	A	W	W	W	W	A	W	W	W	W	W	W	W	W	W	A	W	W	W	W	W	T	W	A	A	W	W	T	W	N	W
SVACCDSCAFF13_18640977	C/A	VACCDSCAFF13	18640977	+	NA	NA	NA	NA	NA	NA	M	M	M	A	M	M	M	A	C	M	M	M	M	C	M	M	M	M	M	M	M	M	M	C	M	M	M	M	M	A	M	C	C	M	M	A	M	N	M
SVACCDSCAFF13_18641025	A/C	VACCDSCAFF13	18641025	+	NA	NA	NA	NA	NA	NA	A	A	A	A	A	A	A	A	A	A	M	M	A	A	A	A	A	A	M	A	A	M	A	A	A	A	A	A	A	A	A	A	A	A	A	A	A	N	A
SVACCDSCAFF13_18727579	A/G	VACCDSCAFF13	18727579	+	NA	NA	NA	NA	NA	NA	R	R	A	G	R	R	R	N	A	R	R	G	R	R	R	R	R	R	R	A	R	R	R	G	R	R	R	R	R	G	R	R	R	R	R	G	R	R	R
SVACCDSCAFF13_19807949	C/T	VACCDSCAFF13	19807949	+	NA	NA	NA	NA	NA	NA	Y	Y	Y	Y	Y	Y	Y	C	C	Y	Y	Y	Y	N	Y	C	Y	C	C	Y	Y	Y	Y	C	Y	C	Y	C	Y	Y	Y	N	C	Y	Y	Y	Y	N	Y
SVACCDSCAFF13_19807981	T/A	VACCDSCAFF13	19807981	+	NA	NA	NA	NA	NA	NA	W	W	W	W	W	W	W	T	T	W	W	W	W	N	W	T	W	T	T	W	W	W	W	T	W	T	W	T	W	W	W	N	T	W	W	W	W	N	W
SVACCDSCAFF13_20008441	T/C	VACCDSCAFF13	20008441	+	NA	NA	NA	NA	NA	NA	Y	Y	Y	Y	Y	Y	Y	C	C	Y	Y	T	Y	C	Y	Y	Y	Y	Y	Y	Y	Y	Y	N	C	Y	Y	C	Y	Y	Y	N	N	Y	Y	Y	Y	Y	Y
SVACCDSCAFF13_20008453	A/T	VACCDSCAFF13	20008453	+	NA	NA	NA	NA	NA	NA	W	W	W	W	W	W	W	T	T	W	W	A	W	T	W	W	W	W	W	W	W	W	W	N	T	W	W	T	W	W	W	N	N	W	W	W	W	W	W
SVACCDSCAFF13_20834547	A/G	VACCDSCAFF13	20834547	+	NA	NA	NA	NA	NA	NA	R	R	R	R	R	R	R	G	A	R	R	R	R	N	R	R	R	A	R	R	R	A	R	N	A	R	R	A	R	A	R	A	A	R	A	G	R	R	R
SVACCDSCAFF13_20834571	G/A	VACCDSCAFF13	20834571	+	NA	NA	NA	NA	NA	NA	R	R	R	R	R	R	R	A	G	R	R	R	R	N	R	R	R	G	R	R	R	G	R	N	G	R	R	G	R	G	R	G	G	R	G	A	R	R	R
SVACCDSCAFF13_20920939	C/T	VACCDSCAFF13	20920939	+	NA	NA	NA	NA	NA	NA	C	C	C	C	T	C	C	C	N	C	Y	C	T	C	C	C	C	N	C	C	C	C	T	C	C	C	C	C	C	C	C	C	C	C	C	C	C	C	C
SVACCDSCAFF13_21851934	G/A	VACCDSCAFF13	21851934	+	NA	NA	NA	NA	NA	NA	R	R	R	R	R	R	R	N	G	R	R	G	R	A	R	R	R	R	R	R	R	A	R	R	R	R	R	G	R	R	R	N	R	R	R	R	R	A	R
SVACCDSCAFF13_21851965	A/G	VACCDSCAFF13	21851965	+	NA	NA	NA	NA	NA	NA	R	R	R	R	R	R	R	N	A	R	R	A	R	G	R	R	R	R	R	R	R	G	R	R	R	R	R	A	R	R	R	N	R	R	R	R	R	G	R
SVACCDSCAFF13_21863204	C/A	VACCDSCAFF13	21863204	+	NA	NA	NA	NA	NA	NA	C	M	C	C	C	C	C	C	C	C	C	C	C	N	C	C	C	C	C	C	C	C	C	C	M	C	C	C	C	C	C	C	C	C	C	C	M	C	C
SVACCDSCAFF13_22246254	C/G	VACCDSCAFF13	22246254	+	NA	NA	NA	NA	NA	NA	S	S	C	S	S	S	S	S	S	S	S	S	S	S	S	S	C	C	S	S	S	S	S	S	S	S	S	C	S	S	S	S	C	S	S	C	S	S	S
SVACCDSCAFF13_22723530	A/C	VACCDSCAFF13	22723530	+	NA	NA	NA	NA	NA	NA	A	M	M	A	M	M	M	N	C	M	M	M	M	M	M	M	M	N	M	M	M	M	A	M	A	M	M	N	M	M	A	M	A	M	M	M	M	C	M
SVACCDSCAFF13_23256415	C/T	VACCDSCAFF13	23256415	+	NA	NA	NA	NA	NA	NA	Y	Y	C	T	Y	Y	Y	N	C	Y	C	C	C	Y	Y	Y	Y	Y	Y	Y	Y	T	Y	N	Y	Y	Y	Y	Y	C	Y	N	N	C	Y	C	Y	Y	Y
SVACCDSCAFF13_23926725	A/T	VACCDSCAFF13	23926725	+	NA	NA	NA	NA	NA	NA	W	W	W	W	A	A	W	A	A	W	W	A	A	W	W	W	N	A	W	W	W	A	A	W	W	A	A	A	A	W	W	A	W	A	W	A	W	A	W
SVACCDSCAFF13_23926740	T/C	VACCDSCAFF13	23926740	+	NA	NA	NA	NA	NA	NA	Y	Y	T	Y	Y	Y	Y	T	C	T	Y	T	Y	T	Y	Y	N	C	Y	Y	Y	Y	T	T	Y	Y	Y	C	Y	Y	Y	C	Y	T	Y	T	Y	C	Y
SVACCDSCAFF13_23933964	C/T	VACCDSCAFF13	23933964	+	NA	NA	NA	NA	NA	NA	Y	Y	C	C	Y	Y	Y	T	T	Y	Y	Y	Y	Y	Y	Y	Y	C	Y	Y	Y	Y	Y	Y	Y	Y	Y	T	Y	Y	Y	T	T	Y	Y	Y	Y	Y	Y
SVACCDSCAFF13_24468196	C/T	VACCDSCAFF13	24468196	+	NA	NA	NA	NA	NA	NA	C	Y	Y	C	Y	Y	C	C	C	C	Y	C	Y	C	Y	Y	Y	Y	Y	Y	C	Y	C	C	C	C	C	C	Y	C	C	C	C	Y	C	C	Y	C	Y
SVACCDSCAFF13_24468202	G/A	VACCDSCAFF13	24468202	+	NA	NA	NA	NA	NA	NA	G	R	R	G	R	R	G	G	G	G	R	G	R	G	R	R	R	R	R	R	G	R	G	G	G	G	G	G	R	G	G	G	G	R	G	G	R	G	R
SVACCDSCAFF13_24598746	C/T	VACCDSCAFF13	24598746	+	NA	NA	NA	NA	NA	NA	Y	Y	Y	C	Y	Y	Y	C	Y	Y	Y	Y	Y	N	Y	Y	Y	Y	Y	Y	Y	T	Y	C	Y	Y	Y	T	Y	Y	Y	C	N	Y	Y	N	Y	Y	Y
SVACCDSCAFF13_24598752	T/C	VACCDSCAFF13	24598752	+	NA	NA	NA	NA	NA	NA	Y	Y	Y	T	Y	Y	Y	T	Y	Y	Y	Y	Y	N	Y	Y	Y	Y	Y	Y	Y	C	Y	T	Y	Y	Y	C	Y	Y	Y	T	N	Y	Y	N	Y	Y	Y
SVACCDSCAFF13_24598950	T/G	VACCDSCAFF13	24598950	+	NA	NA	NA	NA	NA	NA	T	T	T	T	T	T	T	T	T	T	T	T	T	T	T	T	T	T	T	T	K	T	K	T	T	T	T	T	T	T	T	T	T	T	T	T	T	T	T
SVACCDSCAFF13_24598956	C/T	VACCDSCAFF13	24598956	+	NA	NA	NA	NA	NA	NA	C	C	C	C	Y	C	C	C	C	C	C	C	C	C	C	C	C	C	T	C	C	C	C	C	C	C	C	C	C	C	C	C	C	C	C	C	C	C	C
SVACCDSCAFF13_25088761	C/T	VACCDSCAFF13	25088761	+	NA	NA	NA	NA	NA	NA	Y	Y	Y	Y	Y	Y	Y	C	N	Y	Y	Y	Y	Y	Y	Y	Y	N	Y	Y	Y	Y	Y	Y	Y	Y	Y	Y	Y	C	T	Y	Y	Y	Y	C	Y	Y	Y
SVACCDSCAFF13_25091723	C/G	VACCDSCAFF13	25091723	+	NA	NA	NA	NA	NA	NA	S	S	S	C	S	S	S	S	C	S	S	S	S	C	S	S	S	S	S	S	S	S	S	C	S	S	S	S	S	S	S	S	S	S	S	S	S	S	S
SVACCDSCAFF13_25091745	T/A	VACCDSCAFF13	25091745	+	NA	NA	NA	NA	NA	NA	T	T	T	T	W	T	T	T	T	T	W	W	W	T	T	T	W	T	T	W	W	W	W	T	T	T	T	T	T	T	T	T	W	W	T	T	T	T	T
SVACCDSCAFF13_25989968	G/A	VACCDSCAFF13	25989968	+	NA	NA	NA	NA	NA	NA	R	R	R	N	R	G	R	A	N	R	R	G	G	R	R	R	R	R	R	R	R	G	R	N	R	R	R	G	R	R	R	N	R	R	R	N	R	R	R
SVACCDSCAFF13_26337811	T/G	VACCDSCAFF13	26337811	+	NA	NA	NA	NA	NA	NA	K	K	K	T	K	K	K	T	G	K	K	K	K	T	K	K	K	G	K	K	K	G	K	G	K	K	K	N	K	G	K	N	N	K	K	G	K	T	K
SVACCDSCAFF13_26369185	C/A	VACCDSCAFF13	26369185	+	NA	NA	NA	NA	NA	NA	C	C	M	C	C	M	M	C	C	M	M	C	C	C	C	M	M	C	C	C	M	C	C	M	M	C	M	N	C	C	M	N	C	C	M	C	M	C	M
SVACCDSCAFF13_26369196	G/A	VACCDSCAFF13	26369196	+	NA	NA	NA	NA	NA	NA	G	G	R	G	G	R	R	G	G	R	R	G	G	G	G	R	R	G	G	G	R	G	G	R	R	G	R	N	G	G	R	N	G	G	R	G	R	G	R
SVACCDSCAFF13_26369314	A/C	VACCDSCAFF13	26369314	+	NA	NA	NA	NA	NA	NA	M	M	M	C	M	M	M	M	A	M	M	M	M	M	M	M	M	C	M	M	M	M	M	M	M	M	C	M	M	M	M	C	M	A	M	M	M	C	M
SVACCDSCAFF13_26369336	A/G	VACCDSCAFF13	26369336	+	NA	NA	NA	NA	NA	NA	R	R	R	A	R	R	R	A	G	R	R	R	A	R	R	R	R	A	R	R	R	R	A	R	R	R	A	R	R	R	R	A	R	R	R	R	R	A	R
SVACCDSCAFF13_26369350	C/T	VACCDSCAFF13	26369350	+	NA	NA	NA	NA	NA	NA	Y	Y	Y	C	Y	Y	Y	C	T	Y	Y	Y	C	Y	Y	Y	Y	C	Y	Y	Y	Y	C	Y	Y	Y	C	Y	Y	Y	Y	C	Y	Y	Y	Y	Y	C	Y
SVACCDSCAFF13_26369354	A/G	VACCDSCAFF13	26369354	+	NA	NA	NA	NA	NA	NA	R	R	R	A	R	R	R	R	G	R	R	G	A	R	R	R	R	A	R	R	R	R	A	R	G	R	R	R	G	R	R	G	R	R	R	R	R	A	R
SVACCDSCAFF13_26369356	G/A	VACCDSCAFF13	26369356	+	NA	NA	NA	NA	NA	NA	G	G	R	G	G	G	R	G	G	G	R	G	G	G	G	R	G	G	G	G	R	R	G	G	G	G	R	R	G	G	R	G	G	G	R	G	R	G	R
SVACCDSCAFF13_26372715	T/C	VACCDSCAFF13	26372715	+	NA	NA	NA	NA	NA	NA	T	T	T	N	Y	T	T	T	T	T	Y	T	T	N	T	T	Y	N	T	T	T	T	T	T	T	T	T	T	T	T	T	T	T	T	T	N	T	T	T
SVACCDSCAFF13_26372724	C/T	VACCDSCAFF13	26372724	+	NA	NA	NA	NA	NA	NA	C	C	C	N	Y	C	C	C	C	C	Y	C	C	N	C	C	Y	N	C	C	C	C	C	C	C	C	C	C	C	C	C	C	C	C	C	N	C	C	C
SVACCDSCAFF13_26372753	C/T	VACCDSCAFF13	26372753	+	NA	NA	NA	NA	NA	NA	C	C	C	N	Y	C	C	C	C	C	Y	C	C	C	C	C	Y	N	C	C	C	C	C	C	C	C	C	C	C	C	C	C	C	C	C	N	C	C	C
SVACCDSCAFF13_26476768	A/G	VACCDSCAFF13	26476768	+	NA	NA	NA	NA	NA	NA	R	R	R	R	R	A	R	G	G	R	R	G	G	R	R	R	R	A	R	R	R	R	G	R	R	R	R	A	R	A	R	G	N	R	G	R	R	G	R
SVACCDSCAFF13_26476794	G/C	VACCDSCAFF13	26476794	+	NA	NA	NA	NA	NA	NA	S	S	S	S	S	G	S	C	C	S	S	C	C	S	S	S	S	G	S	S	S	S	C	S	S	S	S	G	S	G	S	C	N	S	C	S	S	C	S
SVACCDSCAFF13_26476804	A/G	VACCDSCAFF13	26476804	+	NA	NA	NA	NA	NA	NA	R	R	R	R	R	A	R	G	G	R	A	A	A	R	R	R	A	A	A	A	A	A	A	R	R	R	R	A	R	A	R	G	N	A	G	A	R	G	R
SVACCDSCAFF13_26643123	G/C	VACCDSCAFF13	26643123	+	NA	NA	NA	NA	NA	NA	S	S	S	G	S	S	S	G	G	S	S	S	S	G	S	S	S	S	G	S	G	S	G	S	G	S	S	S	S	S	G	G	N	G	S	S	S	C	S
SVACCDSCAFF13_27005848	C/T	VACCDSCAFF13	27005848	+	NA	NA	NA	NA	NA	NA	C	C	C	C	C	C	C	C	C	C	C	C	Y	C	C	C	C	C	C	C	C	C	C	C	C	C	C	C	C	C	C	N	C	C	C	C	C	C	C
SVACCDSCAFF13_27212349	A/T	VACCDSCAFF13	27212349	+	NA	NA	NA	NA	NA	NA	T	W	W	A	W	W	W	W	W	W	A	W	W	T	W	W	W	T	A	A	A	W	W	W	A	W	W	T	W	W	W	T	A	T	W	T	W	W	W
SVACCDSCAFF13_27212392	A/T	VACCDSCAFF13	27212392	+	NA	NA	NA	NA	NA	NA	T	W	W	A	A	W	W	W	A	W	A	A	A	T	W	W	A	T	A	A	A	A	A	W	A	W	W	T	W	W	A	A	A	A	W	W	W	W	W
SVACCDSCAFF13_27212396	C/T	VACCDSCAFF13	27212396	+	NA	NA	NA	NA	NA	NA	T	Y	Y	C	Y	Y	Y	Y	Y	Y	C	Y	Y	T	Y	Y	Y	T	C	C	C	Y	Y	Y	C	Y	Y	T	Y	Y	Y	T	C	T	Y	T	Y	Y	Y
SVACCDSCAFF13_28280130	G/A	VACCDSCAFF13	28280130	+	NA	NA	NA	NA	NA	NA	R	R	R	R	R	R	R	G	R	R	R	R	R	A	R	R	R	R	R	R	R	R	R	A	R	R	R	R	A	R	R	G	G	R	R	R	R	A	R
SVACCDSCAFF13_28280163	G/C	VACCDSCAFF13	28280163	+	NA	NA	NA	NA	NA	NA	S	S	S	S	S	S	S	G	S	S	S	S	S	C	S	S	S	S	S	S	S	S	S	C	S	S	S	S	C	S	S	G	G	S	S	S	S	C	S
SVACCDSCAFF13_28280166	T/A	VACCDSCAFF13	28280166	+	NA	NA	NA	NA	NA	NA	W	W	W	W	W	W	W	T	W	W	W	W	W	A	W	W	W	W	W	W	W	W	W	A	W	W	W	W	A	W	W	T	T	W	W	W	W	A	W
SVACCDSCAFF13_28614053	T/C	VACCDSCAFF13	28614053	+	NA	NA	NA	NA	NA	NA	T	Y	Y	Y	Y	Y	T	C	T	T	Y	Y	T	C	Y	Y	Y	T	C	T	T	T	T	T	T	T	Y	C	T	Y	C	Y	T	T	T	N	Y	T	Y
SVACCDSCAFF13_28675684	A/G	VACCDSCAFF13	28675684	+	NA	NA	NA	NA	NA	NA	R	R	A	G	R	R	R	R	A	R	R	R	R	R	R	R	R	R	R	R	R	A	R	R	R	R	R	R	R	R	R	A	A	R	R	R	R	R	R
SVACCDSCAFF13_28675736	T/C	VACCDSCAFF13	28675736	+	NA	NA	NA	NA	NA	NA	Y	Y	Y	Y	T	Y	Y	C	T	Y	Y	Y	Y	C	Y	Y	Y	Y	Y	Y	Y	Y	Y	Y	Y	Y	Y	Y	Y	Y	Y	Y	Y	Y	Y	Y	Y	Y	Y
SVACCDSCAFF13_28675743	T/C	VACCDSCAFF13	28675743	+	NA	NA	NA	NA	NA	NA	Y	Y	Y	Y	Y	Y	Y	T	Y	Y	Y	Y	Y	T	Y	Y	Y	T	Y	T	Y	Y	Y	Y	Y	T	Y	Y	T	Y	Y	T	T	Y	Y	T	Y	Y	Y
SVACCDSCAFF13_28675754	C/T	VACCDSCAFF13	28675754	+	NA	NA	NA	NA	NA	NA	Y	Y	Y	Y	Y	Y	Y	C	Y	Y	Y	Y	Y	C	Y	Y	Y	C	Y	C	Y	Y	Y	Y	Y	C	Y	Y	C	Y	Y	C	C	Y	Y	C	Y	Y	Y
SVACCDSCAFF13_28675775	C/T	VACCDSCAFF13	28675775	+	NA	NA	NA	NA	NA	NA	C	C	C	C	C	C	C	C	C	C	Y	Y	Y	C	C	C	C	C	C	C	C	Y	Y	C	C	C	C	C	C	C	C	C	C	C	C	C	C	C	C
SVACCDSCAFF13_28675779	T/G	VACCDSCAFF13	28675779	+	NA	NA	NA	NA	NA	NA	K	K	K	K	T	K	K	G	T	K	K	K	K	G	K	K	K	K	K	K	K	K	K	K	K	K	K	K	K	K	K	K	K	K	K	K	K	K	K
SVACCDSCAFF13_28675840	A/C	VACCDSCAFF13	28675840	+	NA	NA	NA	NA	NA	NA	M	M	M	M	M	M	M	A	C	M	M	M	M	C	M	M	M	M	M	M	M	M	M	A	A	M	M	M	M	M	M	N	A	M	M	M	M	A	M
SVACCDSCAFF13_28675851	G/A	VACCDSCAFF13	28675851	+	NA	NA	NA	NA	NA	NA	R	R	R	R	R	R	R	G	A	R	R	R	R	A	R	R	R	R	R	R	R	R	R	G	G	R	R	R	R	R	R	N	G	R	R	R	R	G	R
SVACCDSCAFF13_28675854	C/G	VACCDSCAFF13	28675854	+	NA	NA	NA	NA	NA	NA	S	S	S	S	S	S	S	C	G	S	S	S	S	G	S	S	S	S	S	S	S	S	S	C	C	S	S	S	S	S	S	N	C	S	S	S	S	C	S
SVACCDSCAFF13_28675860	A/G	VACCDSCAFF13	28675860	+	NA	NA	NA	NA	NA	NA	R	R	R	R	R	R	R	A	G	R	R	R	R	G	R	R	R	R	R	R	R	R	R	A	A	R	R	R	R	R	R	N	A	R	R	R	R	A	R
SVACCDSCAFF13_29745454	C/A	VACCDSCAFF13	29745454	+	NA	NA	NA	NA	NA	NA	C	C	C	C	M	C	C	C	C	C	M	C	M	A	C	C	C	C	M	M	C	M	C	C	C	C	C	C	C	C	C	N	C	M	C	C	C	C	C
SVACCDSCAFF13_29978356	A/G	VACCDSCAFF13	29978356	+	NA	NA	NA	NA	NA	NA	R	R	A	R	A	R	R	N	R	R	R	R	R	R	R	R	R	R	R	R	R	A	R	R	R	R	R	R	A	A	A	G	N	R	R	R	R	R	R
SVACCDSCAFF13_29978366	C/A	VACCDSCAFF13	29978366	+	NA	NA	NA	NA	NA	NA	M	M	C	M	C	M	M	N	M	M	M	M	M	M	M	M	M	M	M	M	M	C	M	M	M	M	M	M	C	C	C	A	N	M	M	M	M	M	M
SVACCDSCAFF13_29978372	C/T	VACCDSCAFF13	29978372	+	NA	NA	NA	NA	NA	NA	Y	Y	C	Y	C	Y	Y	N	Y	Y	Y	Y	Y	Y	Y	Y	Y	Y	Y	Y	Y	C	Y	Y	Y	Y	Y	Y	C	C	C	T	N	Y	Y	Y	Y	Y	Y
SVACCDSCAFF13_30098423	C/T	VACCDSCAFF13	30098423	+	NA	NA	NA	NA	NA	NA	C	Y	C	C	C	C	C	N	N	C	C	C	C	N	C	Y	C	C	C	C	C	C	C	C	C	C	C	C	C	C	C	C	C	C	C	C	C	C	C
SVACCDSCAFF13_30098441	G/A	VACCDSCAFF13	30098441	+	NA	NA	NA	NA	NA	NA	G	G	G	G	G	G	G	N	N	G	G	G	R	N	G	G	R	G	G	G	G	G	G	G	G	G	G	G	G	G	G	G	G	R	G	G	G	G	G
SVACCDSCAFF13_30192201	A/C	VACCDSCAFF13	30192201	+	NA	NA	NA	NA	NA	NA	M	M	M	M	A	M	M	A	M	M	A	A	A	A	M	M	A	N	A	A	A	A	A	M	M	M	M	A	A	M	A	N	A	A	M	A	M	A	M
SVACCDSCAFF13_30192207	C/T	VACCDSCAFF13	30192207	+	NA	NA	NA	NA	NA	NA	Y	Y	Y	T	C	Y	Y	C	Y	Y	C	C	C	C	Y	Y	C	N	C	C	C	C	C	Y	Y	Y	Y	C	C	Y	C	N	N	C	C	C	Y	C	Y
SVACCDSCAFF13_30194715	T/C	VACCDSCAFF13	30194715	+	NA	NA	NA	NA	NA	NA	T	T	T	T	Y	T	T	T	T	T	Y	Y	Y	T	T	T	Y	T	Y	Y	Y	Y	Y	T	T	T	T	T	T	T	Y	T	T	Y	T	Y	T	T	T
SVACCDSCAFF13_31052461	G/A	VACCDSCAFF13	31052461	+	NA	NA	NA	NA	NA	NA	R	R	R	R	R	R	R	N	R	R	R	R	R	R	R	R	R	R	R	R	R	R	R	G	R	R	R	G	R	R	R	G	G	R	R	R	R	R	R
SVACCDSCAFF13_31095245	G/A	VACCDSCAFF13	31095245	+	NA	NA	NA	NA	NA	NA	R	R	R	G	R	R	R	G	R	R	R	G	G	R	R	R	R	R	R	R	R	G	G	G	R	R	R	G	R	R	R	R	N	R	R	R	R	A	R
SVACCDSCAFF13_31271592	G/A	VACCDSCAFF13	31271592	+	NA	NA	NA	NA	NA	NA	R	R	G	R	R	R	R	R	R	R	R	R	R	R	R	R	R	G	R	R	R	R	R	G	R	R	R	G	R	R	R	R	A	G	R	G	R	R	R
SVACCDSCAFF13_31271596	T/C	VACCDSCAFF13	31271596	+	NA	NA	NA	NA	NA	NA	T	T	T	T	T	T	T	T	T	T	T	T	T	T	T	T	T	T	T	Y	T	T	T	Y	T	T	T	T	T	T	T	Y	T	T	T	T	T	T	T
SVACCDSCAFF13_31271603	A/G	VACCDSCAFF13	31271603	+	NA	NA	NA	NA	NA	NA	A	A	A	A	A	A	A	A	A	A	A	A	A	A	A	A	A	A	A	R	A	A	A	R	A	A	A	R	A	A	A	A	A	A	A	A	A	R	A
SVACCDSCAFF13_31271604	T/C	VACCDSCAFF13	31271604	+	NA	NA	NA	NA	NA	NA	T	T	T	T	T	T	T	T	T	T	T	T	T	T	T	T	T	T	T	T	T	T	T	T	T	T	T	Y	T	T	T	Y	T	T	T	T	T	T	T
SVACCDSCAFF13_31271609	A/G	VACCDSCAFF13	31271609	+	NA	NA	NA	NA	NA	NA	A	A	A	A	A	A	A	A	A	A	A	A	A	A	A	A	A	A	A	A	A	A	A	A	A	A	A	A	A	A	A	A	A	A	A	G	A	A	A
SVACCDSCAFF13_31271616	A/G	VACCDSCAFF13	31271616	+	NA	NA	NA	NA	NA	NA	A	A	R	A	A	A	A	R	A	A	A	A	A	A	A	A	A	R	A	A	A	A	A	R	A	A	A	R	A	A	R	A	A	A	R	A	A	R	A
SVACCDSCAFF13_31271617	G/A	VACCDSCAFF13	31271617	+	NA	NA	NA	NA	NA	NA	G	R	G	G	G	R	G	G	G	R	G	G	G	G	R	R	G	G	G	G	G	G	G	G	R	R	R	G	G	G	G	G	G	G	G	G	G	G	G
SVACCDSCAFF13_31271621	G/A	VACCDSCAFF13	31271621	+	NA	NA	NA	NA	NA	NA	G	G	G	G	G	G	G	G	G	G	G	G	G	G	G	G	G	G	G	R	G	G	G	G	G	G	G	G	G	G	G	G	G	R	G	G	G	G	G
SVACCDSCAFF13_31271625	G/A	VACCDSCAFF13	31271625	+	NA	NA	NA	NA	NA	NA	G	G	G	G	G	G	G	G	G	G	G	G	G	G	G	R	G	G	G	G	G	G	G	G	G	G	G	G	G	G	G	G	G	G	G	G	G	G	G
SVACCDSCAFF13_31271628	T/C	VACCDSCAFF13	31271628	+	NA	NA	NA	NA	NA	NA	T	T	T	T	T	T	T	T	T	T	T	T	T	T	T	T	T	T	T	T	T	T	T	T	T	T	T	T	T	T	T	T	T	T	T	T	T	T	T
SVACCDSCAFF13_31271629	A/G	VACCDSCAFF13	31271629	+	NA	NA	NA	NA	NA	NA	A	A	A	A	A	A	A	A	A	A	A	A	A	A	A	A	A	A	A	A	A	A	A	A	A	A	A	A	A	A	A	A	A	A	A	A	A	A	A
SVACCDSCAFF13_31271631	G/A	VACCDSCAFF13	31271631	+	NA	NA	NA	NA	NA	NA	G	G	G	G	G	G	G	G	G	G	G	G	G	G	G	G	G	G	G	G	G	G	G	G	G	G	G	G	G	G	G	G	G	G	G	G	G	G	G
SVACCDSCAFF13_31271632	G/A	VACCDSCAFF13	31271632	+	NA	NA	NA	NA	NA	NA	G	G	G	G	G	G	G	G	G	G	G	G	G	R	G	G	G	G	G	G	G	G	G	G	G	G	G	G	G	G	G	G	G	G	G	G	G	G	G
SVACCDSCAFF13_31271635	G/A	VACCDSCAFF13	31271635	+	NA	NA	NA	NA	NA	NA	R	R	G	R	R	G	R	R	R	R	R	R	R	R	R	R	R	G	R	R	R	R	R	G	G	G	R	G	R	R	R	R	A	G	R	G	R	R	R
SVACCDSCAFF13_31271636	T/C	VACCDSCAFF13	31271636	+	NA	NA	NA	NA	NA	NA	T	T	T	T	T	T	T	T	T	T	T	T	T	T	T	T	T	Y	T	T	T	T	T	T	T	T	T	T	T	T	T	T	T	T	T	T	T	T	T
SVACCDSCAFF13_31271644	C/T	VACCDSCAFF13	31271644	+	NA	NA	NA	NA	NA	NA	C	C	C	C	C	C	C	C	C	C	C	C	C	C	C	C	C	Y	C	C	C	C	C	C	C	C	C	C	C	C	C	C	C	C	C	C	C	C	C
SVACCDSCAFF13_31271645	C/T	VACCDSCAFF13	31271645	+	NA	NA	NA	NA	NA	NA	C	C	C	C	C	C	C	C	Y	C	C	C	C	C	C	C	C	C	C	C	C	C	C	C	C	C	C	C	C	C	C	C	C	C	C	C	C	C	C
SVACCDSCAFF13_31271646	C/T	VACCDSCAFF13	31271646	+	NA	NA	NA	NA	NA	NA	C	C	C	C	C	C	C	C	C	C	C	C	C	C	C	C	C	C	Y	C	C	C	C	C	C	C	C	C	C	C	C	C	C	C	C	C	C	C	C
SVACCDSCAFF13_31271648	G/A	VACCDSCAFF13	31271648	+	NA	NA	NA	NA	NA	NA	R	R	G	R	R	G	R	R	R	R	R	R	R	R	R	R	R	G	R	R	R	R	R	G	G	G	R	G	R	R	R	R	A	G	R	G	R	R	R
SVACCDSCAFF13_31271650	G/A	VACCDSCAFF13	31271650	+	NA	NA	NA	NA	NA	NA	G	G	G	G	G	G	G	G	G	G	G	G	G	G	G	G	G	G	G	G	G	G	G	G	G	G	G	G	G	G	G	G	G	G	G	G	G	G	G
SVACCDSCAFF13_31418993	G/A	VACCDSCAFF13	31418993	+	NA	NA	NA	NA	NA	NA	G	G	G	G	G	G	G	G	G	G	G	G	G	G	G	G	G	G	G	R	G	G	G	G	G	G	G	G	G	G	G	G	G	R	G	N	G	G	G
SVACCDSCAFF13_31448072	A/G	VACCDSCAFF13	31448072	+	NA	NA	NA	NA	NA	NA	R	R	R	R	R	R	R	R	R	R	R	R	R	R	R	R	R	G	R	R	R	R	R	R	R	R	R	R	R	R	R	A	R	R	R	R	R	R	R
SVACCDSCAFF13_31448110	C/A	VACCDSCAFF13	31448110	+	NA	NA	NA	NA	NA	NA	M	C	M	M	C	M	M	C	M	C	C	C	C	C	C	C	C	C	C	C	C	C	C	C	M	M	M	C	C	C	C	C	C	C	C	N	C	C	C
SVACCDSCAFF13_31465671	C/T	VACCDSCAFF13	31465671	+	NA	NA	NA	NA	NA	NA	C	C	C	C	C	C	C	C	Y	C	C	C	C	N	C	C	C	C	C	C	C	C	C	C	C	C	Y	C	Y	C	Y	T	C	C	Y	T	C	C	Y
SVACCDSCAFF13_31465683	G/T	VACCDSCAFF13	31465683	+	NA	NA	NA	NA	NA	NA	G	G	G	G	G	G	G	G	K	G	G	G	G	N	G	G	G	G	G	G	G	G	G	G	G	G	K	G	K	G	K	T	G	G	K	T	G	G	K
SVACCDSCAFF13_31518316	A/T	VACCDSCAFF13	31518316	+	NA	NA	NA	NA	NA	NA	W	W	W	W	W	W	W	W	A	W	W	W	W	N	W	W	W	A	W	A	W	W	W	W	W	W	W	W	T	A	W	A	T	W	A	A	W	W	W
SVACCDSCAFF13_31518319	A/G	VACCDSCAFF13	31518319	+	NA	NA	NA	NA	NA	NA	R	R	R	A	G	R	R	R	A	R	R	A	R	N	R	R	R	A	R	R	R	R	R	A	R	R	R	R	G	A	R	A	N	R	A	A	R	R	R
SVACCDSCAFF13_31518321	A/C	VACCDSCAFF13	31518321	+	NA	NA	NA	NA	NA	NA	M	M	M	A	C	M	M	M	A	M	M	A	M	N	M	M	M	A	M	M	M	M	M	A	M	M	M	M	C	A	M	A	N	M	A	A	M	M	M
SVACCDSCAFF13_31518339	C/T	VACCDSCAFF13	31518339	+	NA	NA	NA	NA	NA	NA	Y	Y	Y	C	T	Y	Y	Y	C	Y	Y	C	Y	N	Y	Y	Y	C	Y	Y	Y	Y	Y	C	Y	Y	Y	Y	T	C	Y	C	N	Y	C	C	Y	Y	Y
SVACCDSCAFF13_31518346	C/T	VACCDSCAFF13	31518346	+	NA	NA	NA	NA	NA	NA	C	C	Y	C	C	Y	Y	Y	C	Y	C	C	C	N	C	Y	C	C	C	C	C	C	C	C	Y	C	C	Y	T	C	C	C	N	C	C	C	Y	Y	C
SVACCDSCAFF13_31518366	C/T	VACCDSCAFF13	31518366	+	NA	NA	NA	NA	NA	NA	Y	C	C	T	C	Y	C	C	C	C	C	C	C	N	C	C	C	C	C	C	C	C	C	C	C	C	C	C	C	C	C	C	N	C	C	C	C	C	C
SVACCDSCAFF13_31526553	G/A	VACCDSCAFF13	31526553	+	NA	NA	NA	NA	NA	NA	R	G	R	G	R	G	R	G	R	R	R	R	R	A	R	G	R	G	R	R	R	R	R	N	G	R	R	A	G	R	R	G	A	R	A	R	G	G	R
SVACCDSCAFF13_31774094	C/T	VACCDSCAFF13	31774094	+	NA	NA	NA	NA	NA	NA	Y	Y	Y	C	Y	Y	Y	N	Y	Y	Y	T	Y	T	Y	Y	Y	C	Y	Y	Y	C	Y	N	Y	Y	Y	N	Y	Y	Y	N	N	Y	Y	C	Y	Y	Y
SVACCDSCAFF13_31785530	C/T	VACCDSCAFF13	31785530	+	NA	NA	NA	NA	NA	NA	C	C	Y	N	Y	Y	Y	C	C	Y	Y	C	Y	T	Y	Y	Y	C	Y	Y	C	Y	C	N	C	C	Y	C	Y	Y	Y	C	Y	Y	C	Y	Y	Y	Y
SVACCDSCAFF13_31785537	G/T	VACCDSCAFF13	31785537	+	NA	NA	NA	NA	NA	NA	G	G	K	N	K	K	K	G	G	K	K	G	K	T	K	K	K	G	K	K	G	K	G	N	G	G	K	G	K	K	K	G	K	K	G	K	K	K	K
SVACCDSCAFF13_31814853	A/T	VACCDSCAFF13	31814853	+	NA	NA	NA	NA	NA	NA	W	A	A	A	W	A	A	N	A	A	W	T	W	A	W	A	W	W	W	W	W	W	W	A	A	A	W	A	A	A	A	N	W	W	A	A	A	A	A
SVACCDSCAFF13_31814874	G/A	VACCDSCAFF13	31814874	+	NA	NA	NA	NA	NA	NA	R	G	G	G	R	G	G	N	G	G	R	A	R	G	R	G	R	R	R	R	R	R	R	G	G	G	R	G	G	G	G	N	R	R	G	G	G	G	G
SVACCDSCAFF13_31979455	C/T	VACCDSCAFF13	31979455	+	NA	NA	NA	NA	NA	NA	C	C	C	C	Y	C	C	C	C	C	C	C	Y	C	C	C	C	C	C	C	C	C	C	C	C	C	C	C	C	C	C	C	C	C	C	C	C	C	C
SVACCDSCAFF13_31979456	C/T	VACCDSCAFF13	31979456	+	NA	NA	NA	NA	NA	NA	C	C	C	N	Y	C	C	C	C	C	C	C	C	C	C	C	Y	C	C	C	C	C	C	N	C	C	C	C	C	C	C	C	C	C	C	C	C	N	C
SVACCDSCAFF13_31979504	A/G	VACCDSCAFF13	31979504	+	NA	NA	NA	NA	NA	NA	R	R	R	G	R	R	R	R	G	R	R	R	R	A	R	R	R	A	R	R	R	R	R	R	R	R	R	G	R	R	R	R	R	R	R	G	R	R	R
SVACCDSCAFF13_32066939	T/C	VACCDSCAFF13	32066939	+	NA	NA	NA	NA	NA	NA	Y	Y	Y	T	Y	Y	Y	T	T	Y	Y	Y	Y	T	Y	Y	Y	T	Y	Y	Y	Y	C	Y	Y	Y	Y	C	Y	Y	Y	N	C	Y	Y	C	Y	Y	Y
SVACCDSCAFF13_32066957	G/C	VACCDSCAFF13	32066957	+	NA	NA	NA	NA	NA	NA	S	S	S	G	S	S	S	G	G	S	S	S	S	G	S	S	S	G	S	S	S	S	C	S	S	S	S	C	S	S	S	N	C	S	S	C	S	S	S
SVACCDSCAFF13_32491496	A/G	VACCDSCAFF13	32491496	+	NA	NA	NA	NA	NA	NA	R	R	R	R	R	R	R	G	N	R	R	A	R	G	R	R	R	G	R	R	R	R	A	G	R	R	R	G	R	R	R	G	A	A	R	R	R	G	R
SVACCDSCAFF13_32491521	C/T	VACCDSCAFF13	32491521	+	NA	NA	NA	NA	NA	NA	C	C	C	C	C	C	C	C	N	C	C	C	C	C	C	C	C	C	C	C	C	C	C	C	C	C	C	C	C	C	C	C	C	C	C	C	C	C	C
SVACCDSCAFF13_32491546	C/T	VACCDSCAFF13	32491546	+	NA	NA	NA	NA	NA	NA	Y	Y	Y	Y	Y	Y	Y	C	N	Y	Y	T	Y	C	Y	Y	Y	C	Y	Y	Y	C	Y	C	Y	Y	Y	C	Y	Y	Y	C	C	C	Y	Y	Y	C	Y
SVACCDSCAFF13_32509936	A/C	VACCDSCAFF13	32509936	+	NA	NA	NA	NA	NA	NA	M	M	M	M	M	M	M	A	M	M	M	M	M	A	M	M	M	N	M	M	M	M	C	M	A	M	M	M	M	M	M	M	A	M	M	A	M	M	M
SVACCDSCAFF13_32509950	G/A	VACCDSCAFF13	32509950	+	NA	NA	NA	NA	NA	NA	R	R	R	R	R	R	R	G	R	R	R	R	R	G	R	R	R	N	R	R	R	R	A	R	G	R	R	R	R	R	R	R	G	R	R	G	R	R	R
SVACCDSCAFF13_32509961	C/T	VACCDSCAFF13	32509961	+	NA	NA	NA	NA	NA	NA	Y	Y	Y	Y	Y	Y	Y	C	Y	Y	Y	Y	Y	C	Y	Y	Y	N	Y	Y	Y	Y	T	Y	C	Y	Y	Y	Y	Y	Y	Y	C	Y	Y	C	Y	Y	Y
SVACCDSCAFF13_33146516	A/T	VACCDSCAFF13	33146516	+	NA	NA	NA	NA	NA	NA	W	W	W	A	A	W	W	A	W	W	A	A	A	A	W	W	A	W	A	A	A	A	A	W	W	W	A	A	W	W	A	N	A	A	W	A	W	A	W
SVACCDSCAFF13_33146519	A/G	VACCDSCAFF13	33146519	+	NA	NA	NA	NA	NA	NA	A	R	R	A	R	R	R	G	R	R	R	R	R	R	R	R	A	R	R	R	R	A	A	R	R	A	R	G	R	R	R	N	A	R	R	R	R	A	R
SVACCDSCAFF13_33146522	G/A	VACCDSCAFF13	33146522	+	NA	NA	NA	NA	NA	NA	R	R	R	R	G	R	R	G	R	R	R	R	R	G	R	R	R	R	R	R	R	A	R	R	R	R	R	G	R	R	R	N	R	R	R	G	R	R	R
SVACCDSCAFF13_33146525	T/C	VACCDSCAFF13	33146525	+	NA	NA	NA	NA	NA	NA	Y	Y	Y	Y	Y	Y	Y	T	Y	Y	Y	Y	Y	Y	Y	Y	Y	T	Y	Y	Y	T	Y	Y	Y	Y	Y	T	T	Y	Y	N	Y	T	T	Y	Y	Y	Y
SVACCDSCAFF13_33146529	A/G	VACCDSCAFF13	33146529	+	NA	NA	NA	NA	NA	NA	R	R	R	R	A	R	R	A	R	R	R	R	R	A	R	R	R	R	R	R	R	G	R	R	R	R	R	A	R	R	R	N	R	R	R	A	R	R	R
SVACCDSCAFF13_33146536	G/T	VACCDSCAFF13	33146536	+	NA	NA	NA	NA	NA	NA	G	K	K	G	K	K	K	T	K	K	K	K	K	K	K	K	G	K	K	K	K	G	G	K	K	G	K	T	K	K	K	N	G	K	K	K	K	G	K
[truncated: 14,711 more rows]
[truncated: 30 more columns]
