# Supplementary material for: Exploring the genetic architecture underlying dietary fiber content in Colombian Andean blueberry (Vaccinium meridionale Swartz)
Source: PLoS One. 2026 Jun 4;21(6):e0344321. doi: 10.1371/journal.pone.0344321 (PMC13235929; doi:10.1371/journal.pone.0344321)
Supplement: S3 Table — (XLSX) [file pone.0344321.s003.xlsx]

## Sheet: Sheet1
S2 Table. List of candidate genes in linkage disequilibrium (LD) surrounding significantly associated QTLs.
QTL	ID	Start position	End Position	Chromosome/Scaffold	Location	BLAST	InterPro	GO Term	GO Accession	GenBank Keyword
Chr41: 26883013	VaccDscaff31-augustus-gene-268.31	26840310	26842619	VaccDscaff31	VaccDscaff31:26840309..26842619	sp|F8WKW1|UGT2_GARJA 7-deoxyloganetin glucosyltransferase OS=Gardenia jasminoides OX=114476 GN=UGT85A24 PE=1 SV=1	GLUCOSYL/GLUCURONOSYL TRANSFERASES. Glucuronidation. transferase activity, transferring hexosyl groups. UDP_glucos_trans. UDP-Glycosyltransferase/glycogen phosphorylase. UDPGT. VaccDscaff31-augustus-gene-268.31-mRNA-1	hexosyltransferase activity	GO:0016758
	VaccDscaff31-augustus-gene-268.33	26875709	26887213	VaccDscaff31	VaccDscaff31:26875708..26887213	sp|F8WKW1|UGT2_GARJA 7-deoxyloganetin glucosyltransferase OS=Gardenia jasminoides OX=114476 GN=UGT85A24 PE=1 SV=1	GLUCOSYL/GLUCURONOSYL TRANSFERASES. Glucuronidation. transferase activity, transferring hexosyl groups. UDP_glucos_trans. UDP_glycos_trans_CS. UDP-Glycosyltransferase/glycogen phosphorylase. UDPGT. VaccDscaff31-augustus-gene-268.33-mRNA-1	hexosyltransferase activity	GO:0016758
	VaccDscaff31-augustus-gene-268.38	26826580	26830479	VaccDscaff31	VaccDscaff31:26826579..26830479	sp|Q9LMF1|U85A3_ARATH UDP-glycosyltransferase 85A3 OS=Arabidopsis thaliana OX=3702 GN=UGT85A3 PE=2 SV=2	GLUCOSYL/GLUCURONOSYL TRANSFERASES. Glucuronidation. transferase activity, transferring hexosyl groups. UDP_glucos_trans. UDP_glycos_trans_CS. UDP-Glycosyltransferase/glycogen phosphorylase. UDPGT. VaccDscaff31-augustus-gene-268.38-mRNA-1	hexosyltransferase activity	GO:0016758
	VaccDscaff31-processed-gene-268.14	26827462	26830324	VaccDscaff31	VaccDscaff31:26827461..26830324	sp|Q9LMF0|U85A5_ARATH UDP-glycosyltransferase 85A5 OS=Arabidopsis thaliana OX=3702 GN=UGT85A5 PE=2 SV=1	VaccDscaff31-processed-gene-268.14-mRNA-1
	VaccDscaff31-processed-gene-268.6	26868864	26871569	VaccDscaff31	VaccDscaff31:26868863..26871569	sp|F8WKW1|UGT2_GARJA 7-deoxyloganetin glucosyltransferase OS=Gardenia jasminoides OX=114476 GN=UGT85A24 PE=1 SV=1	GLUCOSYL/GLUCURONOSYL TRANSFERASES. Glucuronidation. transferase activity, transferring hexosyl groups. UDP_glucos_trans. UDP_glycos_trans_CS. UDP-Glycosyltransferase/glycogen phosphorylase. UDPGT. VaccDscaff31-processed-gene-268.6-mRNA-1	hexosyltransferase activity	GO:0016758
	VaccDscaff31-augustus-gene-268.36	26811963	26818587	VaccDscaff31	VaccDscaff31:26811962..26818587	sp|Q9SA00|APRL4_ARATH 5'-adenylylsulfate reductase-like 4 OS=Arabidopsis thaliana OX=3702 GN=APRL4 PE=2 SV=1	5'-ADENYLYLSULFATE REDUCTASE-LIKE 4-RELATED. cell redox homeostasis. disorder_prediction. FAMILY NOT NAMED. PDI_a_ERp44_like. Thioredoxin. THIOREDOXIN_2. Thioredoxin_domain. Thioredoxin-like. Thioredoxin-like_sf. VaccDscaff31-augustus-gene-268.36-mRNA-1	cell redox homeostasis	GO:0045454
	VaccDscaff31-snap-gene-268.40	26859337	26866396	VaccDscaff31	VaccDscaff31:26859336..26866396	sp|F8WKW1|UGT2_GARJA 7-deoxyloganetin glucosyltransferase OS=Gardenia jasminoides OX=114476 GN=UGT85A24 PE=1 SV=1	GLUCOSYL/GLUCURONOSYL TRANSFERASES. Glucuronidation. transferase activity, transferring hexosyl groups. UDP_glucos_trans. UDP_glycos_trans_CS. UDP-Glycosyltransferase/glycogen phosphorylase. UDPGT. VaccDscaff31-snap-gene-268.40-mRNA-1	hexosyltransferase activity	GO:0016758
	VaccDscaff31-augustus-gene-269.19	26937941	26940900	VaccDscaff31	VaccDscaff31:26937940..26940900		Coil. disorder_prediction. FAMILY NOT NAMED. Probable_transposase_24. > <signature-library-release library=. Transposase_24. VaccDscaff31-augustus-gene-269.19-mRNA-1"
	VaccDscaff31-augustus-gene-270.19	27002755	27016868	VaccDscaff31	VaccDscaff31:27002754..27016868	sp|O49884|RL30_LUPLU 60S ribosomal protein L30 OS=Lupinus luteus OX=3873 GN=RPL30 PE=3 SV=1	VaccDscaff31-augustus-gene-270.19-mRNA-1. VaccDscaff7-augustus-gene-84.36-mRNA-1
	VaccDscaff31-processed-gene-268.4	26847867	26854448	VaccDscaff31	VaccDscaff31:26847866..26854448		VaccDscaff31-processed-gene-268.4-mRNA-1
	VaccDscaff31-processed-gene-269.0	26890616	26892789	VaccDscaff31	VaccDscaff31:26890615..26892789		FAMILY NOT NAMED. nucleic acid binding. POLYNUCLEOTIDYL TRANSFERASE, RIBONUCLEASE H-LIKE SUPERFAMILY PROTEIN. RNA-DNA hybrid ribonuclease activity. RNaseH_domain. RNaseH_sf. RVT_3. VaccDscaff31-processed-gene-269.0-mRNA-1	nucleic acid binding. RNA-DNA hybrid ribonuclease activity	GO:0003676. GO:0004523
	VaccDscaff31-processed-gene-269.9	26902443	26902646	VaccDscaff31	VaccDscaff31:26902442..26902646		VaccDscaff31-processed-gene-269.9-mRNA-1
	VaccDscaff31-processed-gene-270.0	26990522	26991454	VaccDscaff31	VaccDscaff31:26990521..26991454	sp|Q9FE06|EXOL2_ARATH Protein EXORDIUM-like 2 OS=Arabidopsis thaliana OX=3702 GN=EXL2 PE=2 SV=1	EXORDIUM-like. FAMILY NOT NAMED. Phi_1. > <signature-library-release library=. VaccDscaff31-processed-gene-270.0-mRNA-1"
	VaccDscaff31-processed-gene-270.1	26995157	26996089	VaccDscaff31	VaccDscaff31:26995156..26996089	sp|Q9FE06|EXOL2_ARATH Protein EXORDIUM-like 2 OS=Arabidopsis thaliana OX=3702 GN=EXL2 PE=2 SV=1	EXORDIUM-like. FAMILY NOT NAMED. Phi_1. > <signature-library-release library=. VaccDscaff31-processed-gene-270.1-mRNA-1"
	VaccDscaff31-snap-gene-267.28	26764223	26771798	VaccDscaff31	VaccDscaff31:26764222..26771798	sp|Q43125|CRY1_ARATH Cryptochrome-1 OS=Arabidopsis thaliana OX=3702 GN=CRY1 PE=1 SV=2	blue light photoreceptor activity. blue light signaling pathway. Circadian Clock. Coil. CRYPTOCHROME. CRYPTOCHROME-1. Cryptochrome_C. Cryptochrome/DNA_photolyase_1. Cryptochrome/photolyase FAD-binding domain. Cryptochrome/photolyase, N-terminal domain. Cryptochrome_pln. Cryptochr/Photolyase_FAD-bd. Crypto/Photolyase_FAD-like_sf. Crypto/Photolyase_N_sf. disorder_prediction. DNAPHOTLYASE. DNA_photo…	blue light photoreceptor activity. blue light signaling pathway	GO:0009785. GO:0009882
	VaccDscaff31-snap-gene-267.29	26786418	26787919	VaccDscaff31	VaccDscaff31:26786417..26787919		disorder_prediction. VaccDscaff31-snap-gene-267.29-mRNA-1
	VaccDscaff31-snap-gene-267.31	26696117	26723795	VaccDscaff31	VaccDscaff31:26696116..26723795	sp|Q8VZG8|MIK2_ARATH MDIS1-interacting receptor like kinase 2 OS=Arabidopsis thaliana OX=3702 GN=MIK2 PE=1 SV=3	ATP binding. disorder_prediction. FAMILY NOT NAMED. Kinase-like_dom_sf. L domain-like. Leu-rich_rpt. Leu-rich_rpt_typical-subtyp. LRR. LRR_1. LRR_8. LRR_dom_sf. LRR_N_plant-typ. LRRNT_2. LRR_typ_2. Pkinase. protein binding. protein kinase activity. PROTEIN_KINASE_ATP. Protein_kinase_ATP_BS. PROTEIN_KINASE_DOM. Protein kinase-like (PK-like). PROTEIN_KINASE_TYR. protein phosphorylation. Prot_kinase…	ATP binding. protein binding. protein kinase activity. protein phosphorylation	GO:0004672. GO:0005515. GO:0005524. GO:0006468
	VaccDscaff31-snap-gene-267.32	26736259	26742723	VaccDscaff31	VaccDscaff31:26736258..26742723	sp|Q9FMG4|SC35_ARATH Serine/arginine-rich splicing factor SC35 OS=Arabidopsis thaliana OX=3702 GN=SC35 PE=1 SV=1	disorder_prediction. nucleic acid binding. Nucleotide-bd_a/b_plait_sf. RBD_domain_sf. RNA-binding domain, RBD. RRM. RRM_1. rrm1_1. rrm2_1. RRM_dom. RRM_dom_euk. SERINE/ARGININE RICH SPLICING FACTOR. > <signature-library-release library=. VaccDscaff31-snap-gene-267.32-mRNA-1"	nucleic acid binding	GO:0003676
	VaccDscaff31-snap-gene-267.33	26772102	26783947	VaccDscaff31	VaccDscaff31:26772101..26783947	sp|Q40746|NIP11_ORYSJ Aquaporin NIP1-1 OS=Oryza sativa subsp. japonica OX=39947 GN=NIP1-1 PE=2 SV=1	Aquaporin-like. Aquaporin_transptr. channel activity. FAMILY NOT NAMED. membrane. MINTRINSICP. MIP. Passive transport by Aquaporins. > <signature-library-release library=. transmembrane transport. VaccDscaff31-snap-gene-267.33-mRNA-1"	channel activity. membrane. transmembrane transport	GO:0015267. GO:0016020. GO:0055085
	VaccDscaff31-snap-gene-268.43	26794182	26799611	VaccDscaff31	VaccDscaff31:26794181..26799611	sp|Q8VZW1|NIP11_ARATH Aquaporin NIP1-1 OS=Arabidopsis thaliana OX=3702 GN=NIP1-1 PE=1 SV=1	Aquaporin-like. Aquaporin_transptr. channel activity. FAMILY NOT NAMED. membrane. MINTRINSICP. MIP. Passive transport by Aquaporins. > <signature-library-release library=. transmembrane transport. VaccDscaff31-snap-gene-268.43-mRNA-1"	channel activity. membrane. transmembrane transport	GO:0015267. GO:0016020. GO:0055085
	VaccDscaff31-snap-gene-268.44	26801812	26807000	VaccDscaff31	VaccDscaff31:26801811..26807000	sp|P93212|14337_SOLLC 14-3-3 protein 7 OS=Solanum lycopersicum OX=4081 GN=TFT7 PE=2 SV=2	14-3-3. 1433_1. 1433_2. 1433_4. 14-3-3_CS. 14-3-3_domain. 14-3-3_dom_sf. 14-3-3-LIKE PROTEIN GF14 OMICRON. 14-3-3 protein. 14-3-3 PROTEIN. 1433ZETA. Activation of BAD and translocation to mitochondria. Chk1/Chk2(Cds1) mediated inactivation of Cyclin B:Cdk1 complex. Coil. disorder_prediction. protein domain specific binding. RHO GTPases activate PKNs. TP53 Regulates Metabolic Genes. Translocation …	protein domain specific binding	GO:0019904
	VaccDscaff31-snap-gene-269.20	26962440	26978897	VaccDscaff31	VaccDscaff31:26962439..26978897	sp|Q9FE06|EXOL2_ARATH Protein EXORDIUM-like 2 OS=Arabidopsis thaliana OX=3702 GN=EXL2 PE=2 SV=1	EXORDIUM-like. FAMILY NOT NAMED. Phi_1. > <signature-library-release library=. VaccDscaff31-snap-gene-269.20-mRNA-1"
	VaccDscaff31-snap-gene-270.28	27031539	27043410	VaccDscaff31	VaccDscaff31:27031538..27043410		Peptidase_S1_PA. Trypsin_2. Trypsin-like serine proteases. VaccDscaff31-snap-gene-270.28-mRNA-1
Chr36: 6980209	VaccDscaff46-processed-gene-70.9	7082347	7083450	VaccDscaff46	VaccDscaff46:7082346..7083450	sp|O80888|M3K17_ARATH Mitogen-activated protein kinase kinase kinase 17 OS=Arabidopsis thaliana OX=3702 GN=MAPKKK17 PE=1 SV=1	ATP binding. Kinase-like_dom_sf. MITOGEN-ACTIVATED KINASE KINASE KINASE. Pkinase. protein kinase activity. PROTEIN_KINASE_DOM. Protein kinase-like (PK-like). PROTEIN_KINASE_ST. protein phosphorylation. Prot_kinase_dom. serkin_6. Ser/Thr_kinase_AS. > <signature-library-release library=. VaccDscaff46-processed-gene-70.9-mRNA-1"	ATP binding. protein kinase activity. protein phosphorylation	GO:0004672. GO:0005524. GO:0006468
	VaccDscaff46-snap-gene-70.28	7015961	7028963	VaccDscaff46	VaccDscaff46:7015960..7028963	sp|O80888|M3K17_ARATH Mitogen-activated protein kinase kinase kinase 17 OS=Arabidopsis thaliana OX=3702 GN=MAPKKK17 PE=1 SV=1	ATP binding. Kinase-like_dom_sf. MITOGEN-ACTIVATED KINASE KINASE KINASE. Pkinase. protein kinase activity. PROTEIN_KINASE_ATP. Protein_kinase_ATP_BS. PROTEIN_KINASE_DOM. Protein kinase-like (PK-like). PROTEIN_KINASE_ST. protein phosphorylation. Prot_kinase_dom. serkin_6. Ser/Thr_kinase_AS. > <signature-library-release library=. STKc_MAPKKK. VaccDscaff46-snap-gene-70.28-mRNA-1"	ATP binding. protein kinase activity. protein phosphorylation	GO:0004672. GO:0005524. GO:0006468
	VaccDscaff46-augustus-gene-68.30	6813925	6824978	VaccDscaff46	VaccDscaff46:6813924..6824978	sp|Q9C6T1|PMK_ARATH Phosphomevalonate kinase, peroxisomal OS=Arabidopsis thaliana OX=3702 GN=PMK PE=1 SV=1	ATP binding. Erg8. FAMILY NOT NAMED. GHMP_kinase_C_dom. GHMP_kinase_C_sf. GHMP_kinase_N_dom. GHMP_kinases_C. GHMP_kinases_N. Isoprene biosynthesis II (engineered). Mevalonate pathway I. Phosphomevalonate_kinase. PHOSPHOMEVALONATE KINASE. phosphomevalonate kinase activity. PMK_GHMP_euk. Ribosomal protein S5 domain 2-like. Ribosomal_S5_D2-typ_fold. Terpenoid backbone biosynthesis. TIGR01219. VaccDs…	ATP binding. phosphomevalonate kinase activity	GO:0004631. GO:0005524
	VaccDscaff46-augustus-gene-68.31	6842998	6851762	VaccDscaff46	VaccDscaff46:6842997..6851762	sp|Q9C516|XLG3_ARATH Extra-large guanine nucleotide-binding protein 3 OS=Arabidopsis thaliana OX=3702 GN=XLG3 PE=1 SV=1	disorder_prediction. FYVE/PHD zinc finger. G-alpha. galpha_1. GPROTEINA. GproteinA_insert. Gprotein_alpha_su. G-protein beta/gamma-subunit complex binding. G protein-coupled receptor signaling pathway. GTPase activity. GTP-BINDING PROTEIN ALPHA SUBUNIT. guanyl nucleotide binding. P-loop containing nucleoside triphosphate hydrolases. P-loop_NTPase. signal transduction. > <signature-library-release…	insertion domain. VaccDscaff46-augustus-gene-68.31-mRNA-1. Znf_FYVE_PHD"	G-protein beta/gamma-subunit complex binding. G protein-coupled receptor signaling pathway. GTPase activity. guanyl nucleotide binding. signal transduction	GO:0003924. GO:0007165. GO:0007186. GO:0019001. GO:0031683
	VaccDscaff46-augustus-gene-68.32	6887738	6889499	VaccDscaff46	VaccDscaff46:6887737..6889499		disorder_prediction. FAMILY NOT NAMED. > <signature-library-release library=. VaccDscaff46-augustus-gene-67.20-mRNA-1. VaccDscaff46-augustus-gene-68.32-mRNA-1. VaccDscaff47-augustus-gene-5.35-mRNA-1"
	VaccDscaff46-augustus-gene-68.33	6852334	6862908	VaccDscaff46	VaccDscaff46:6852333..6862908	sp|Q8RWF0|PS13A_ARATH 26S proteasome non-ATPase regulatory subunit 13 homolog A OS=Arabidopsis thaliana OX=3702 GN=RPN9A PE=1 SV=1	26S PROTEASOME NON-ATPASE REGULATORY SUBUNIT 13. ABC-family proteins mediated transport. Activation of NF-kappaB in B cells. Antigen processing: Ubiquitination &amp; Proteasome degradation. APC/C:Cdc20 mediated degradation of Securin. APC/C:Cdh1 mediated degradation of Cdc20 and other APC/C:Cdh1 targeted proteins in late mitosis/early G1. Asymmetric localization of PCP proteins. AUF1 (hnRNP D0) b…
	VaccDscaff46-processed-gene-70.5	7044558	7044938	VaccDscaff46	VaccDscaff46:7044557..7044938	sp|Q9LES2|UBA2A_ARATH UBP1-associated protein 2A OS=Arabidopsis thaliana OX=3702 GN=UBA2A PE=1 SV=1	disorder_prediction. EUKARYOTIC TRANSLATION INITIATION FACTOR 3 SUBUNIT G. nucleic acid binding. Nucleotide-bd_a/b_plait_sf. RBD_domain_sf. RNA-binding domain, RBD. > <signature-library-release library=. VaccDscaff46-processed-gene-70.5-mRNA-1"	nucleic acid binding	GO:0003676
	VaccDscaff46-snap-gene-69.20	6906445	6924918	VaccDscaff46	VaccDscaff46:6906444..6924918		Coil. disorder_prediction. FAMILY NOT NAMED. VaccDscaff46-snap-gene-69.20-mRNA-1
	VaccDscaff46-snap-gene-69.21	6940028	6940329	VaccDscaff46	VaccDscaff46:6940027..6940329	sp|O81832|Y4729_ARATH G-type lectin S-receptor-like serine/threonine-protein kinase At4g27290 OS=Arabidopsis thaliana OX=3702 GN=At4g27290 PE=3 SV=4	alpha-D-mannose-specific plant lectins. B_lectin. Bulb-type_lectin_dom. Bulb-type_lectin_dom_sf. CURCULIN-LIKE (MANNOSE-BINDING) LECTIN FAMILY PROTEIN. FAMILY NOT NAMED. VaccDscaff46-snap-gene-69.21-mRNA-1
	VaccDscaff46-snap-gene-69.22	6945555	6947970	VaccDscaff46	VaccDscaff46:6945554..6947970	sp|Q9LW83|CE101_ARATH G-type lectin S-receptor-like serine/threonine-protein kinase CES101 OS=Arabidopsis thaliana OX=3702 GN=CES101 PE=2 SV=2	alpha-D-mannose-specific plant lectins. blect_4. B_lectin. BULB_LECTIN. Bulb-type_lectin_dom. Bulb-type_lectin_dom_sf. CURCULIN-LIKE (MANNOSE-BINDING) LECTIN FAMILY PROTEIN. FAMILY NOT NAMED. PAN. PAN_2. Pan_app. PAN_AP_plant. VaccDscaff46-snap-gene-69.22-mRNA-1
	VaccDscaff46-snap-gene-69.23	6971373	6986558	VaccDscaff46	VaccDscaff46:6971372..6986558	sp|Q6YS30|RH5_ORYSJ DEAD-box ATP-dependent RNA helicase 5 OS=Oryza sativa subsp. japonica OX=39947 GN=Os07g0301200 PE=2 SV=1	ATP binding. ATP-DEPENDENT RNA HELICASE DBP3. Coil. DEAD. DEAD_ATP_HELICASE. DEADc. DEAD/DEAH_box_helicase_dom. disorder_prediction. Helicase_ATP-bd. HELICASE_ATP_BIND_1. Helicase_C. HELICASE_CTER. HELICc. helicmild6. nucleic acid binding. P-loop containing nucleoside triphosphate hydrolases. P-loop_NTPase. Q_MOTIF. RNA HELICASE. RNA-helicase_DEAD-box_CS. RNA_helicase_DEAD_Q_motif. ultradead3. Va…	ATP binding. nucleic acid binding	GO:0003676. GO:0005524
	VaccDscaff46-snap-gene-70.26	7011739	7025906	VaccDscaff46	VaccDscaff46:7011738..7025906	sp|P27774|KPPR_MESCR Phosphoribulokinase, chloroplastic OS=Mesembryanthemum crystallinum OX=3544 PE=2 SV=1	ATP binding. carbohydrate metabolic process. Carbon fixation in photosynthetic organisms. kinase activity. phosphoribulokinase activity. PHRIBLKINASE. P-loop containing nucleoside triphosphate hydrolases. P-loop_NTPase. PRK. PRK/URK. Pyrimidine salvage. Rubisco shunt. > <signature-library-release library=. URIDINE KINASE. VaccDscaff46-snap-gene-70.26-mRNA-1"	ATP binding. carbohydrate metabolic process. kinase activity. phosphoribulokinase activity	GO:0005524. GO:0005975. GO:0008974. GO:0016301
	VaccDscaff46-snap-gene-70.27	7046924	7073173	VaccDscaff46	VaccDscaff46:7046923..7073173	sp|Q08647|PUS7_YEAST Multisubstrate pseudouridine synthase 7 OS=Saccharomyces cerevisiae (strain ATCC 204508 / S288c) OX=559292 GN=PUS7 PE=1 SV=1	disorder_prediction. PsdUridine_synth_cat_dom_sf. PsdUridine_synth_TruD. PsdUridine_synth_TruD_CS. PsdUridine_synth_TruD_insert. Pseudouridine synthase. pseudouridine synthase activity. pseudouridine synthesis. Pseudouridin_synth_euk. PseudoU_synth_ScPUS7. RNA binding. RNA modification. > <signature-library-release library=. TIGR00094. tRNA modification in the nucleus and cytosol. TRNA PSEUDOURID…	pseudouridine synthase activity. pseudouridine synthesis. RNA binding. RNA modification	GO:0001522. GO:0003723. GO:0009451. GO:0009982
	VaccDscaff46-snap-gene-71.28	7084418	7092565	VaccDscaff46	VaccDscaff46:7084417..7092565	sp|Q84P24|4CLL6_ARATH 4-coumarate--CoA ligase-like 6 OS=Arabidopsis thaliana OX=3702 GN=4CLL6 PE=2 SV=2	4CL. 4-COUMARATE--COA LIGASE-LIKE 6. Acetyl-CoA synthetase-like. AMP-bd_C. AMP-binding. AMP-binding_C. AMP-dep_Synthh-like_sf. AMP-dep_Synth/Lig. catalytic activity. disorder_prediction. FAMILY NOT NAMED. VaccDscaff46-snap-gene-71.28-mRNA-1	catalytic activity	GO:0003824
Chr10: 31193910	VaccDscaff20-augustus-gene-310.20	31039389	31044867	VaccDscaff20	VaccDscaff20:31039388..31044867	sp|Q84W80|FBL42_ARATH F-box/LRR-repeat protein At3g03360 OS=Arabidopsis thaliana OX=3702 GN=At3g03360 PE=2 SV=2	FAMILY NOT NAMED. F-box. FBOX. fbox_2. F-box_dom. F-box domain. F-box-like_dom_sf. LRR_dom_sf. protein binding. RNI-like. > <signature-library-release library=. VaccDscaff20-augustus-gene-310.20-mRNA-1"	protein binding	GO:0005515
	VaccDscaff20-augustus-gene-310.21	31054641	31060463	VaccDscaff20	VaccDscaff20:31054640..31060463	sp|Q9LI74|CHUP1_ARATH Protein CHUP1, chloroplastic OS=Arabidopsis thaliana OX=3702 GN=CHUP1 PE=1 SV=1	CHUP1-like. Coil. disorder_prediction. F11A17.16. FAMILY NOT NAMED. VaccDscaff20-augustus-gene-310.21-mRNA-1
	VaccDscaff20-augustus-gene-311.25	31159798	31160664	VaccDscaff20	VaccDscaff20:31159797..31160664		Coil. disorder_prediction. VaccDscaff20-augustus-gene-311.25-mRNA-1
	VaccDscaff20-augustus-gene-312.17	31234571	31240296	VaccDscaff20	VaccDscaff20:31234570..31240296	sp|O48700|PUB6_ARATH U-box domain-containing protein 6 OS=Arabidopsis thaliana OX=3702 GN=PUB6 PE=2 SV=2	arm_5. Armadillo. ARM-like. ARM repeat. ARM_REPEAT. ARM REPEAT SUPERFAMILY PROTEIN. ARM-type_fold. Coil. disorder_prediction. FAMILY NOT NAMED. protein binding. VaccDscaff20-augustus-gene-312.17-mRNA-1	protein binding	GO:0005515
	VaccDscaff20-augustus-gene-313.28	31317449	31321836	VaccDscaff20	VaccDscaff20:31317448..31321836		Coil. disorder_prediction. DOMAIN PROTEIN, PUTATIVE (DUF3527)-RELATED. DUF3527. FAMILY NOT NAMED. VaccDscaff20-augustus-gene-313.28-mRNA-1
	VaccDscaff20-augustus-gene-313.30	31346178	31350284	VaccDscaff20	VaccDscaff20:31346177..31350284		disorder_prediction. FAMILY NOT NAMED. Major pathway of rRNA processing in the nucleolus and cytosol. Rpr2. tRNA processing in the nucleus. VaccDscaff20-augustus-gene-313.30-mRNA-1
	VaccDscaff20-processed-gene-310.13	31046173	31046508	VaccDscaff20	VaccDscaff20:31046172..31046508		disorder_prediction. VaccDscaff20-processed-gene-310.13-mRNA-1
	VaccDscaff20-processed-gene-311.11	31134027	31137940	VaccDscaff20	VaccDscaff20:31134026..31137940		disorder_prediction. VaccDscaff20-processed-gene-311.11-mRNA-1
	VaccDscaff20-processed-gene-311.22	31134643	31148142	VaccDscaff20	VaccDscaff20:31134642..31148142		BING4_C_dom. BING4CT_2. disorder_prediction. Major pathway of rRNA processing in the nucleolus and cytosol. rRNA modification in the nucleus and cytosol. VaccDscaff20-processed-gene-311.22-mRNA-1
	VaccDscaff20-processed-gene-311.23	31154531	31160192	VaccDscaff20	VaccDscaff20:31154530..31160192		VaccDscaff20-processed-gene-311.23-mRNA-1
	VaccDscaff20-processed-gene-311.24	31162709	31167749	VaccDscaff20	VaccDscaff20:31162708..31167749		disorder_prediction. VaccDscaff20-processed-gene-311.24-mRNA-1
	VaccDscaff20-processed-gene-311.4	31120212	31121534	VaccDscaff20	VaccDscaff20:31120211..31121534	sp|Q766C3|NEP1_NEPGR Aspartic proteinase nepenthesin-1 OS=Nepenthes gracilis OX=150966 GN=nep1 PE=1 SV=1	Acid proteases. Aspartic_peptidase_A1. aspartic-type endopeptidase activity. ASPARTYL PROTEASES. PEPSIN. pepsin_A_like_plant. Pepsin-like_plant. PEPTIDASE_A1. Peptidase_aspartic_dom_sf. proteolysis. > <signature-library-release library=. TAXi_C. TAXi_N. VaccDscaff20-processed-gene-311.4-mRNA-1"	aspartic-type endopeptidase activity. proteolysis	GO:0004190. GO:0006508
	VaccDscaff20-processed-gene-312.13	31275384	31284475	VaccDscaff20	VaccDscaff20:31275383..31284475	sp|Q94EI3|PE192_ARATH Peroxisome biogenesis protein 19-2 OS=Arabidopsis thaliana OX=3702 GN=PEX19-2 PE=1 SV=1	ABC transporters in lipid homeostasis. Coil. disorder_prediction. Kri1. Kri1_C. Kri1-like_C. peroxisome. Pex19. Pex19_C_sf. VaccDscaff20-processed-gene-312.13-mRNA-1. ZINC FINGER, ZZ TYPE	peroxisome	GO:0005777
	VaccDscaff20-processed-gene-313.0	31297097	31298215	VaccDscaff20	VaccDscaff20:31297096..31298215	sp|Q3EBZ2|SKI23_ARATH F-box protein SKIP23 OS=Arabidopsis thaliana OX=3702 GN=SKIP23 PE=1 SV=1	DUF295. FAMILY NOT NAMED. > <signature-library-release library=. VaccDscaff20-processed-gene-313.0-mRNA-1"
	VaccDscaff20-processed-gene-313.13	31303102	31309847	VaccDscaff20	VaccDscaff20:31303101..31309847	sp|Q94AG6|SAMC1_ARATH S-adenosylmethionine carrier 1, chloroplastic/mitochondrial OS=Arabidopsis thaliana OX=3702 GN=SAMC1 PE=1 SV=1	disorder_prediction. FAMILY NOT NAMED. Mito_carr. Mitochondrial carrier. Mitochondrial_sb/sol_carrier. MITOCHONDRIAL SUBSTRATE CARRIER FAMILY PROTEIN. Mt_carrier_dom_sf. SOLCAR. VaccDscaff20-processed-gene-313.13-mRNA-1
	VaccDscaff20-processed-gene-313.17	31352535	31352977	VaccDscaff20	VaccDscaff20:31352534..31352977		disorder_prediction. VaccDscaff20-processed-gene-313.17-mRNA-1
	VaccDscaff20-snap-gene-310.22	31025621	31037169	VaccDscaff20	VaccDscaff20:31025620..31037169	sp|Q6S7B0|TAF5_ARATH Transcription initiation factor TFIID subunit 5 OS=Arabidopsis thaliana OX=3702 GN=TAF5 PE=1 SV=1	CANNONBALL-RELATED. disorder_prediction. G-protein_beta_WD-40_rep. GPROTEINBRPT. HIV Transcription Initiation. LisH. LISH. protein binding. Regulation of TP53 Activity through Phosphorylation. RNA Polymerase II HIV Promoter Escape. RNA Polymerase II Pre-transcription Events. RNA Polymerase II Promoter Escape. RNA polymerase II transcribes snRNA genes. RNA Polymerase II Transcription Initiation. R…	protein binding. transcription factor TFIID complex	GO:0005515. GO:0005669
	VaccDscaff20-snap-gene-311.29	31082170	31090244	VaccDscaff20	VaccDscaff20:31082169..31090244	sp|Q766C3|NEP1_NEPGR Aspartic proteinase nepenthesin-1 OS=Nepenthes gracilis OX=150966 GN=nep1 PE=1 SV=1	Acid proteases. Aspartic_peptidase_A1. aspartic-type endopeptidase activity. ASPARTYL PROTEASES. PEPSIN. pepsin_A_like_plant. Pepsin-like_plant. PEPTIDASE_A1. Peptidase_aspartic_dom_sf. proteolysis. > <signature-library-release library=. TAXi_C. TAXi_N. VaccDscaff20-snap-gene-311.29-mRNA-1"	aspartic-type endopeptidase activity. proteolysis	GO:0004190. GO:0006508
	VaccDscaff20-snap-gene-312.19	31199315	31218773	VaccDscaff20	VaccDscaff20:31199314..31218773	sp|Q04264|PDS5_YEAST Sister chromatid cohesion protein PDS5 OS=Saccharomyces cerevisiae (strain ATCC 204508 / S288c) OX=559292 GN=PDS5 PE=1 SV=1	ANDROGEN INDUCED INHIBITOR OF PROLIFERATION AS3 / PDS5-RELATED. ARM repeat. ARM-type_fold. Cohesin Loading onto Chromatin. disorder_prediction. Establishment of Sister Chromatid Cohesion. mitotic sister chromatid cohesion. Pds5. Resolution of Sister Chromatid Cohesion. Separation of Sister Chromatids. > <signature-library-release library=. TUDOR. Tudor/PWWP/MBT. VaccDscaff20-snap-gene-312.19-mRNA…	mitotic sister chromatid cohesion	GO:0007064
	VaccDscaff20-snap-gene-313.32	31287237	31291574	VaccDscaff20	VaccDscaff20:31287236..31291574		disorder_prediction. FAMILY NOT NAMED. VaccDscaff20-snap-gene-313.32-mRNA-1
	VaccDscaff20-snap-gene-313.34	31334653	31344117	VaccDscaff20	VaccDscaff20:31334652..31344117		BAH. BAH_4. BAH_dom. BAH_plant_3. BROMO-ADJACENT HOMOLOGY (BAH) DOMAIN-CONTAINING PROTEIN. chromatin binding. Coil. disorder_prediction. Elongation factor TFIIS domain 2. FAMILY NOT NAMED. mid_6. TFIIS_cen_dom. TFIIS_cen_dom_sf. TFIIS_CENTRAL. TFIIS_M. transcription, DNA-templated. VaccDscaff20-snap-gene-313.34-mRNA-1	chromatin binding. DNA-templated transcription	GO:0003682. GO:0006351
Chr47: 11475242	VaccDscaff33-augustus-gene-114.23	11429088	11435897	VaccDscaff33	VaccDscaff33:11429087..11435897	sp|Q9S9K4|ASPL2_ARATH Aspartic proteinase-like protein 2 OS=Arabidopsis thaliana OX=3702 GN=At1g65240 PE=3 SV=2	Acid proteases. Aspartic_peptidase_A1. aspartic-type endopeptidase activity. ASPARTYL PROTEASES. EUKARYOTIC ASPARTYL PROTEASE FAMILY PROTEIN. PEPSIN. pepsin_A_like_plant. Pepsin-like_plant. PEPTIDASE_A1. Peptidase_aspartic_dom_sf. proteolysis. TAXi_C. TAXi_N. VaccDscaff33-augustus-gene-114.23-mRNA-1	aspartic-type endopeptidase activity. proteolysis	GO:0004190. GO:0006508
	VaccDscaff33-augustus-gene-114.24	11443058	11449869	VaccDscaff33	VaccDscaff33:11443057..11449869	sp|Q9ZQA8|PABP7_ARATH Polyadenylate-binding protein 7 OS=Arabidopsis thaliana OX=3702 GN=PAB7 PE=2 SV=1	Coil. disorder_prediction. nucleic acid binding. Nucleotide-bd_a/b_plait_sf. PABC. PABC (PABP) domain. PABP. PABP_1234. PABP-dom. PABP_HYD. poly_2. POLYADENYLATE-BINDING PROTEIN 7. RBD_domain_sf. RNA binding. RNA-binding domain, RBD. RNA BINDING PROTEIN. RRM. RRM_1. rrm1_1. RRM1_I_PABPs. rrm2_1. RRM2_I_PABPs. RRM3_I_PABPs. RRM4_I_PABPs. RRM_dom. RRM_dom_euk. TIGR01628. VaccDscaff33-augustus-gene-…	nucleic acid binding. RNA binding	GO:0003676. GO:0003723
	VaccDscaff33-augustus-gene-114.25	11475179	11486316	VaccDscaff33	VaccDscaff33:11475178..11486316	sp|F4I2J8|CATIN_ARATH Cactin OS=Arabidopsis thaliana OX=3702 GN=CTN PE=1 SV=1	Cactin_C. CactinC_cactus. CactinC_cactus_3. Cactin_central. Cactin_mid. Coil. disorder_prediction. POLYGLUTAMINE BINDING PROTEIN 1/MARVEL MEMBRANE-ASSOCIATING DOMAIN CONTAINING 3. protein binding. > <signature-library-release library=. VaccDscaff26-augustus-gene-236.29-mRNA-1. VaccDscaff33-augustus-gene-114.25-mRNA-1"	protein binding	GO:0005515
	VaccDscaff33-augustus-gene-114.26	11405157	11410761	VaccDscaff33	VaccDscaff33:11405156..11410761	sp|Q8VCE1|DJC28_MOUSE DnaJ homolog subfamily C member 28 OS=Mus musculus OX=10090 GN=Dnajc28 PE=1 SV=2	disorder_prediction. DnaJ_homolog_subfam-C_membr-28. DUF1992. FAMILY NOT NAMED. VaccDscaff33-augustus-gene-114.26-mRNA-1
	VaccDscaff33-augustus-gene-115.20	11513770	11517544	VaccDscaff33	VaccDscaff33:11513769..11517544	sp|Q67Y83|SCP51_ARATH Serine carboxypeptidase-like 51 OS=Arabidopsis thaliana OX=3702 GN=SCPL51 PE=2 SV=2	AB_hydrolase. alpha/beta-Hydrolases. CARBOXYPEPT_SER_SER. Coil. CRBOXYPTASEC. Peptidase_S10. proteolysis. Ser_caboxypep_ser_AS. SERINE PROTEASE FAMILY S10 SERINE CARBOXYPEPTIDASE. serine-type carboxypeptidase activity. > <signature-library-release library=. VaccDscaff33-augustus-gene-115.20-mRNA-1"	proteolysis. serine-type carboxypeptidase activity	GO:0004185. GO:0006508
	VaccDscaff33-augustus-gene-116.22	11579317	11590021	VaccDscaff33	VaccDscaff33:11579316..11590021		C2_NT. Coil. disorder_prediction. FAMILY NOT NAMED. NT-C2. > <signature-library-release library=. VaccDscaff33-augustus-gene-116.22-mRNA-1"
	VaccDscaff33-processed-gene-113.19	11317347	11318983	VaccDscaff33	VaccDscaff33:11317346..11318983	sp|Q94AH3|NIPA4_ARATH Probable magnesium transporter NIPA4 OS=Arabidopsis thaliana OX=3702 GN=At1g71900 PE=2 SV=1	integral component of membrane. magnesium ion transmembrane transporter activity. magnesium ion transport. Mg_trans_NIPA. Miscellaneous transport and binding events. > <signature-library-release library=. UNCHARACTERIZED. VaccDscaff33-processed-gene-113.19-mRNA-1"	integral component of membrane. magnesium ion transmembrane transporter activity. magnesium ion transport	GO:0015095. GO:0015693. GO:0016021
	VaccDscaff33-processed-gene-113.22	11323507	11328612	VaccDscaff33	VaccDscaff33:11323506..11328612		VaccDscaff33-processed-gene-113.22-mRNA-1
	VaccDscaff33-processed-gene-114.2	11403040	11403396	VaccDscaff33	VaccDscaff33:11403039..11403396		disorder_prediction. VaccDscaff33-processed-gene-114.2-mRNA-1
	VaccDscaff33-processed-gene-114.9	11455426	11456919	VaccDscaff33	VaccDscaff33:11455425..11456919	sp|Q7TPD0|INT3_MOUSE Integrator complex subunit 3 OS=Mus musculus OX=10090 GN=Ints3 PE=1 SV=2	FAMILY NOT NAMED. Int_cplx_su3. Ints3. RNA polymerase II transcribes snRNA genes. VaccDscaff33-processed-gene-114.9-mRNA-1
	VaccDscaff33-processed-gene-115.0	11499066	11502575	VaccDscaff33	VaccDscaff33:11499065..11502575	sp|Q9FFN0|GDL72_ARATH GDSL esterase/lipase At5g03810 OS=Arabidopsis thaliana OX=3702 GN=At5g03810 PE=3 SV=1	FAMILY NOT NAMED. GDSL. hydrolase activity, acting on ester bonds. Lipase_GDSL. SGNH hydrolase. SGNH_hydro_sf. SGNH_plant_lipase-like. SGNH_plant_lipase_like. > <signature-library-release library=. VaccDscaff33-processed-gene-115.0-mRNA-1"	hydrolase activity, acting on ester bonds	GO:0016788
	VaccDscaff33-processed-gene-115.2	11532658	11534181	VaccDscaff33	VaccDscaff33:11532657..11534181	sp|Q9LZD0|NCS1_ARATH Purine-uracil permease NCS1 OS=Arabidopsis thaliana OX=3702 GN=NCS1 PE=1 SV=1	disorder_prediction. membrane. NCS1. NCS1 FAMILY PURINE/PYRIMIDINE TRANSPORTER. Pur-cyt_permease. Pur-cyt_permease_sf. PURINE-URACIL PERMEASE NCS1. SLC-NCS1sbd_YbbW-like. TIGR00800. transmembrane transport. transmembrane transporter activity. Transp_cyt_pur. VaccDscaff26-processed-gene-235.4-mRNA-1. VaccDscaff33-processed-gene-115.2-mRNA-1	membrane. transmembrane transport. transmembrane transporter activity	GO:0016020. GO:0022857. GO:0055085
	VaccDscaff33-processed-gene-115.5	11526805	11527719	VaccDscaff33	VaccDscaff33:11526804..11527719	sp|P0C041|ATL53_ARATH Putative RING-H2 finger protein ATL53 OS=Arabidopsis thaliana OX=3702 GN=ATL53 PE=3 SV=2	disorder_prediction. FAMILY NOT NAMED. ring_2. RING-H2_PA-TM-RING. RING/U-box. > <signature-library-release library=. VaccDscaff33-processed-gene-115.5-mRNA-1. zf-RING_2. ZF_RING_2. Znf_RING. Znf_RING/FYVE/PHD"
	VaccDscaff33-processed-gene-116.2	11618534	11620663	VaccDscaff33	VaccDscaff33:11618533..11620663	sp|Q9ZQA3|PME15_ARATH Probable pectinesterase 15 OS=Arabidopsis thaliana OX=3702 GN=PME15 PE=2 SV=1	cell wall modification. FAMILY NOT NAMED. Pectin degradation I. Pectin degradation II. Pectinesterase. PECTINESTERASE_2. pectinesterase activity. Pectinesterase_Asp_AS. Pectinesterase_cat. PECTINESTERASE-RELATED. Pectin_lyase_fold/virulence. Pectin lyase-like. Pectin_lyas_fold. Pentose and glucuronate interconversions. VaccDscaff33-processed-gene-116.2-mRNA-1	cell wall modification. pectinesterase activity	GO:0030599. GO:0042545
	VaccDscaff33-processed-gene-116.3	11631456	11631668	VaccDscaff33	VaccDscaff33:11631455..11631668		VaccDscaff26-processed-gene-234.6-mRNA-1. VaccDscaff33-processed-gene-116.3-mRNA-1
	VaccDscaff33-processed-gene-116.9	11584255	11593355	VaccDscaff33	VaccDscaff33:11584254..11593355		VaccDscaff33-processed-gene-116.9-mRNA-1
	VaccDscaff33-snap-gene-113.39	11322014	11323504	VaccDscaff33	VaccDscaff33:11322013..11323504	sp|Q7TPD0|INT3_MOUSE Integrator complex subunit 3 OS=Mus musculus OX=10090 GN=Ints3 PE=1 SV=2	FAMILY NOT NAMED. Int_cplx_su3. Ints3. RNA polymerase II transcribes snRNA genes. VaccDscaff33-snap-gene-113.39-mRNA-1
	VaccDscaff33-snap-gene-113.40	11330651	11331906	VaccDscaff33	VaccDscaff33:11330650..11331906		disorder_prediction. VaccDscaff33-snap-gene-113.40-mRNA-1
	VaccDscaff33-snap-gene-113.44	11334462	11342866	VaccDscaff33	VaccDscaff33:11334461..11342866	sp|Q9ZQA8|PABP7_ARATH Polyadenylate-binding protein 7 OS=Arabidopsis thaliana OX=3702 GN=PAB7 PE=2 SV=1	Coil. disorder_prediction. nucleic acid binding. Nucleotide-bd_a/b_plait_sf. PABC. PABC (PABP) domain. PABP. PABP-dom. PABP_HYD. poly_2. POLYADENYLATE-BINDING PROTEIN 7. RBD_domain_sf. RNA binding. RNA-binding domain, RBD. RNA BINDING PROTEIN. RRM. RRM_1. rrm1_1. rrm2_1. RRM3_I_PABPs. RRM4_I_PABPs. RRM_dom. RRM_dom_euk. VaccDscaff33-snap-gene-113.44-mRNA-1	nucleic acid binding. RNA binding	GO:0003676. GO:0003723
	VaccDscaff33-snap-gene-113.46	11363157	11375754	VaccDscaff33	VaccDscaff33:11363156..11375754	sp|Q9FFN2|GLYT3_ARATH Probable glycosyltransferase At5g03795 OS=Arabidopsis thaliana OX=3702 GN=At5g03795 PE=3 SV=2	Coil. disorder_prediction. FAMILY NOT NAMED. LEA_4. > <signature-library-release library=. VaccDscaff33-snap-gene-113.46-mRNA-1"
	VaccDscaff33-snap-gene-114.28	11386554	11399500	VaccDscaff33	VaccDscaff33:11386553..11399500	sp|Q9SCQ2|UPL7_ARATH E3 ubiquitin-protein ligase UPL7 OS=Arabidopsis thaliana OX=3702 GN=UPL7 PE=2 SV=1	Antigen processing: Ubiquitination &amp; Proteasome degradation. disorder_prediction. E3 UBIQUITIN-PROTEIN LIGASE UPL7. FAMILY NOT NAMED. HECT. hect_3. HECTc. HECT_dom. Hect, E3 ligase catalytic domain. Hect_E3_ubiquitin_ligase. Protein ubiquitination. ubiquitin-protein transferase activity. VaccDscaff33-snap-gene-114.28-mRNA-1	ubiquitin-protein transferase activity	GO:0004842
	VaccDscaff33-snap-gene-114.33	11412666	11420491	VaccDscaff33	VaccDscaff33:11412665..11420491	sp|Q93ZG7|RH38_ARATH DEAD-box ATP-dependent RNA helicase 38 OS=Arabidopsis thaliana OX=3702 GN=RH38 PE=1 SV=2	ATP binding. ATP-DEPENDENT RNA HELICASE DDX25. DEAD. DEAD/DEAH_box_helicase_dom. disorder_prediction. Helicase_ATP-bd. HELICASE_ATP_BIND_1. Helicase_C. HELICASE_CTER. HELICc. helicmild6. nucleic acid binding. P-loop containing nucleoside triphosphate hydrolases. P-loop_NTPase. Q_MOTIF. RNA HELICASE. RNA_helicase_DEAD_Q_motif. ultradead3. VaccDscaff33-snap-gene-114.33-mRNA-1	ATP binding. nucleic acid binding	GO:0003676. GO:0005524
	VaccDscaff33-snap-gene-115.23	11567775	11573084	VaccDscaff33	VaccDscaff33:11567774..11573084	sp|Q9ZSA7|DLO2_ARATH Protein DMR6-LIKE OXYGENASE 2 OS=Arabidopsis thaliana OX=3702 GN=DLO2 PE=2 SV=1	2OG-FeII_Oxy. Clavaminate synthase-like. DIOX_N. FE2OG_OXY. IPNS-like. IPNSYNTHASE. oxidation-reduction process. OXIDOREDUCTASE, 2OG-FE II OXYGENASE FAMILY PROTEIN. oxidoreductase activity. Oxoglu/Fe-dep_dioxygenase. > <signature-library-release library=. VaccDscaff33-snap-gene-115.23-mRNA-1"	obsolete oxidation-reduction process. oxidoreductase activity	GO:0016491. GO:0055114
	VaccDscaff33-snap-gene-115.24	11485301	11492098	VaccDscaff33	VaccDscaff33:11485300..11492098	sp|Q9SR70|FK164_ARATH Peptidyl-prolyl cis-trans isomerase FKBP16-4, chloroplastic OS=Arabidopsis thaliana OX=3702 GN=FKBP16-4 PE=1 SV=1	FAMILY NOT NAMED. FKBP_C. FKBP-like. FKBP_PPIASE. PEPTIDYL-PROLYL CIS-TRANS ISOMERASE FKBP16-4, CHLOROPLASTIC. PPIase_FKBP_dom. VaccDscaff21-augustus-gene-240.23-mRNA-1. VaccDscaff29-snap-gene-228.33-mRNA-1. VaccDscaff33-snap-gene-115.24-mRNA-1
	VaccDscaff33-snap-gene-115.25	11503194	11508654	VaccDscaff33	VaccDscaff33:11503193..11508654	sp|Q9SCP9|VP371_ARATH Vacuolar protein-sorting-associated protein 37 homolog 1 OS=Arabidopsis thaliana OX=3702 GN=VPS37-1 PE=1 SV=1	Budding and maturation of HIV virion. Coil. disorder_prediction. Endosomal sorting complex assembly domain. Endosomal Sorting Complex Required For Transport (ESCRT). endosome transport via multivesicular body sorting pathway. ESCRT_assembly_dom. ESCRT I complex. Helix_hairpin_bin_sf. Membrane binding and targetting of GAG proteins. Mod_r. > <signature-library-release library=. VaccDscaff33-snap-g…	endosome transport via multivesicular body sorting pathway. ESCRT I complex	GO:0000813. GO:0032509
	VaccDscaff33-snap-gene-115.27	11534739	11538565	VaccDscaff33	VaccDscaff33:11534738..11538565		VaccDscaff33-snap-gene-115.27-mRNA-1
	VaccDscaff33-snap-gene-116.27	11604437	11617539	VaccDscaff33	VaccDscaff33:11604436..11617539	sp|F4IXE7|IDM1_ARATH Increased DNA methylation 1 OS=Arabidopsis thaliana OX=3702 GN=IDM1 PE=1 SV=1	Acyl_CoA_acyltransferase. Acyl-CoA N-acyltransferases (Nat). ACYL-COA N-ACYLTRANSFERASE WITH RING/FYVE/PHD-TYPE ZINC FINGER DOMAIN-CONTAINING PROTEIN. disorder_prediction. FAMILY NOT NAMED. FYVE/PHD zinc finger. Jas. PHD. PHD1_AIRE. PHD_3. VaccDscaff33-snap-gene-116.27-mRNA-1. ZF_PHD_1. ZF_PHD_2. Zinc_finger_PHD-type_CS. Znf_FYVE_PHD. Znf_PHD. Znf_PHD-finger. Znf_RING/FYVE/PHD
Chr28: 2741502	VaccDscaff38-processed-gene-27.4	2718697	2719755	VaccDscaff38	VaccDscaff38:2718696..2719755	sp|U5N4E3|NFH1_MEDTR Nod factor hydrolase protein 1 OS=Medicago truncatula OX=3880 GN=NFH1 PE=1 SV=2	2g34. Amino sugar and nucleotide sugar metabolism. carbohydrate metabolic process. CHITINASE. CHITINASE_18. Chitinase_II. Chitinase insertion domain. Chitinase_insertion_sf. chitin binding. Chitin degradation I (archaea). Chitin degradation III (Serratia). Chitin degradation II (Vibrio). Glyco_hydro_18. Glyco_hydro18_cat. Glyco_hydro_18_chit_AS. Glycoside_hydrolase_SF. hydrolase activity, hydroly…	carbohydrate metabolic process. chitin binding. hydrolase activity, hydrolyzing O-glycosyl compounds	GO:0004553. GO:0005975. GO:0008061
	VaccDscaff38-snap-gene-26.24	2644697	2665246	VaccDscaff38	VaccDscaff38:2644696..2665246	sp|Q3E9X6|CRK21_ARATH Cysteine-rich receptor-like protein kinase 21 OS=Arabidopsis thaliana OX=3702 GN=CRK21 PE=2 SV=1	2g34. ATP binding. carbohydrate metabolic process. Chitinase_II. Chitinase insertion domain. Chitinase_insertion_sf. chitin binding. disorder_prediction. FAMILY NOT NAMED. GH18_plant_chitinase_class_V. Glyco_hydro_18. Glyco_hydro18_cat. Glycoside_hydrolase_SF. Kinase-like_dom_sf. Pkinase_Tyr. protein kinase activity. PROTEIN_KINASE_DOM. Protein kinase-like (PK-like). PROTEIN_KINASE_ST. protein ph…	ATP binding. carbohydrate metabolic process. chitin binding. protein kinase activity. protein phosphorylation	GO:0004672. GO:0005524. GO:0005975. GO:0006468. GO:0008061
	VaccDscaff38-augustus-gene-27.36	2735549	2742008	VaccDscaff38	VaccDscaff38:2735548..2742008	sp|Q8GYH5|BAD1_ARATH Ankyrin repeat-containing protein BDA1 OS=Arabidopsis thaliana OX=3702 GN=BAD1 PE=1 SV=1	ANK. ANK_2a. Ank_4. ANK_REPEAT. ANK_REP_REGION. Ankyrin repeat. Ankyrin_rpt. Ankyrin_rpt-contain_dom. Ankyrin_rpt-contain_sf. disorder_prediction. FAMILY NOT NAMED. PGG. PGG_dom. protein binding. > <signature-library-release library=. VaccDscaff38-augustus-gene-27.36-mRNA-1"	protein binding	GO:0005515
	VaccDscaff38-augustus-gene-27.38	2775568	2776861	VaccDscaff38	VaccDscaff38:2775567..2776861	sp|Q9SA82|BH052_ARATH Transcription factor bHLH52 OS=Arabidopsis thaliana OX=3702 GN=BHLH52 PE=2 SV=1	BHLH. bHLH_dom. FAMILY NOT NAMED. finulus. HLH. HLH_DNA-bd_sf. HLH, helix-loop-helix DNA-binding domain. protein dimerization activity. TRANSCRIPTION FACTOR BHLH117-RELATED. VaccDscaff38-augustus-gene-27.38-mRNA-1	protein dimerization activity	GO:0046983
	VaccDscaff38-augustus-gene-29.25	2901796	2908780	VaccDscaff38	VaccDscaff38:2901795..2908780	sp|B4M9F7|ZGPAT_DROVI Zinc finger CCCH-type with G patch domain-containing protein OS=Drosophila virilis OX=7244 GN=GJ17921 PE=3 SV=1	disorder_prediction. FAMILY NOT NAMED. G-patch. G_PATCH. G-patch_5. G_patch_dom. nucleic acid binding. R3H. R3H_dom. R3H_dom_sf. R3H_G-patch. VaccDscaff38-augustus-gene-29.25-mRNA-1	nucleic acid binding	GO:0003676
	VaccDscaff38-processed-gene-27.12	2751574	2751906	VaccDscaff38	VaccDscaff38:2751573..2751906		VaccDscaff38-processed-gene-27.12-mRNA-1
	VaccDscaff38-processed-gene-27.17	2695251	2717551	VaccDscaff38	VaccDscaff38:2695250..2717551		Coil. disorder_prediction. FAMILY NOT NAMED. Probable_transposase_24. > <signature-library-release library=. Transposase_24. VaccDscaff38-processed-gene-27.17-mRNA-1"
	VaccDscaff38-processed-gene-27.23	2749535	2755122	VaccDscaff38	VaccDscaff38:2749534..2755122		disorder_prediction. VaccDscaff38-processed-gene-27.23-mRNA-1
	VaccDscaff38-processed-gene-27.25	2774589	2774852	VaccDscaff38	VaccDscaff38:2774588..2774852		Coil. disorder_prediction. VaccDscaff38-processed-gene-27.25-mRNA-1
	VaccDscaff38-snap-gene-27.39	2672924	2694667	VaccDscaff38	VaccDscaff38:2672923..2694667	sp|A0A072UR65|CHT5B_MEDTR Class V chitinase CHIT5b OS=Medicago truncatula OX=3880 GN=CHIT5B PE=1 SV=1	2g34. Amino sugar and nucleotide sugar metabolism. carbohydrate metabolic process. CHITINASE. CHITINASE_18. Chitinase_II. Chitinase insertion domain. Chitinase_insertion_sf. chitin binding. Chitin degradation I (archaea). Chitin degradation III (Serratia). Chitin degradation II (Vibrio). GH18_plant_chitinase_class_V. Glyco_hydro_18. Glyco_hydro18_cat. Glyco_hydro_18_chit_AS. Glycoside_hydrolase_S…	carbohydrate metabolic process. chitin binding. hydrolase activity, hydrolyzing O-glycosyl compounds	GO:0004553. GO:0005975. GO:0008061
	VaccDscaff38-processed-gene-27.7	2730227	2731126	VaccDscaff38	VaccDscaff38:2730226..2731126	sp|A0A072UR65|CHT5B_MEDTR Class V chitinase CHIT5b OS=Medicago truncatula OX=3880 GN=CHIT5B PE=1 SV=1	2g34. Amino sugar and nucleotide sugar metabolism. carbohydrate metabolic process. CHITINASE. CHITINASE_18. Chitinase_II. Chitinase_insertion_sf. chitin binding. Chitin degradation I (archaea). Chitin degradation III (Serratia). Chitin degradation II (Vibrio). Coil. Glyco_hydro_18. Glyco_hydro18_cat. Glyco_hydro_18_chit_AS. Glycoside_hydrolase_SF. hydrolase activity, hydrolyzing O-glycosyl compou…	carbohydrate metabolic process. chitin binding. hydrolase activity, hydrolyzing O-glycosyl compounds	GO:0004553. GO:0005975. GO:0008061
	VaccDscaff38-processed-gene-27.8	2763252	2771013	VaccDscaff38	VaccDscaff38:2763251..2771013	sp|Q5PP70|NTM1_ARATH Alpha N-terminal protein methyltransferase 1 OS=Arabidopsis thaliana OX=3702 GN=At5g44450 PE=2 SV=1	AD-003 - RELATED. AdoMet_MTases. ALPHA N-TERMINAL PROTEIN METHYLTRANSFERASE 1. methyltransferase activity. Methyltransf_PK. MeTrfase_NTM1. Mtase_AD-003. N-terminal protein amino acid methylation. S-adenosyl-L-methionine-dependent methyltransferases. SAM-dependent_MTases. VaccDscaff38-processed-gene-27.8-mRNA-1	methyltransferase activity. N-terminal protein amino acid methylation	GO:0006480. GO:0008168
	VaccDscaff38-processed-gene-29.1	2895981	2897957	VaccDscaff38	VaccDscaff38:2895980..2897957	sp|Q9FYQ8|TMN11_ARATH Transmembrane 9 superfamily member 11 OS=Arabidopsis thaliana OX=3702 GN=TMN11 PE=2 SV=1	EMP70. integral component of membrane. MFS general substrate transporter. MFS_trans_sf. > <signature-library-release library=. TRANSMEMBRANE 9 SUPERFAMILY PROTEIN. VaccDscaff38-processed-gene-29.1-mRNA-1"	integral component of membrane	GO:0016021
	VaccDscaff38-snap-gene-26.20	2596497	2599864	VaccDscaff38	VaccDscaff38:2596496..2599864	sp|O81862|CHIC_ARATH Class V chitinase OS=Arabidopsis thaliana OX=3702 GN=ChiC PE=1 SV=1	2g34. carbohydrate metabolic process. CHITINASE. Chitinase_II. Chitinase insertion domain. Chitinase_insertion_sf. chitin binding. GH18_plant_chitinase_class_V. Glyco_hydro_18. Glyco_hydro18_cat. Glycoside_hydrolase_SF. > <signature-library-release library=. (Trans)glycosidases. VaccDscaff38-snap-gene-26.20-mRNA-1"	carbohydrate metabolic process. chitin binding	GO:0005975. GO:0008061
	VaccDscaff38-snap-gene-26.21	2605999	2607338	VaccDscaff38	VaccDscaff38:2605998..2607338		VaccDscaff38-snap-gene-26.21-mRNA-1
	VaccDscaff38-snap-gene-26.22	2610525	2617442	VaccDscaff38	VaccDscaff38:2610524..2617442		DNA-binding transcription factor activity. FAMILY NOT NAMED. regulation of transcription, DNA-templated. sequence-specific DNA binding. VaccDscaff38-snap-gene-26.22-mRNA-1. WRKY. WRKY_cls. WRKY DNA-binding domain. WRKY_dom. WRKY_dom_sf. WRKY TRANSCRIPTION FACTOR 70-RELATED	DNA-binding transcription factor activity. regulation of DNA-templated transcription. sequence-specific DNA binding	GO:0003700. GO:0006355. GO:0043565
	VaccDscaff38-snap-gene-26.23	2630119	2639033	VaccDscaff38	VaccDscaff38:2630118..2639033	sp|A9P822|METK1_POPTR S-adenosylmethionine synthase 1 OS=Populus trichocarpa OX=3694 GN=METK1 PE=2 SV=1	2'-deoxymugineic acid phytosiderophore biosynthesis. ADOMET_SYNTHASE_2. ADOMET_SYNTHASE_CS. ATP binding. Cysteine and methionine metabolism. methionine adenosyltransferase activity. Methylation. S-adenosyl-L-methionine cycle II. S-adenosylmethionine biosynthetic process. S-adenosylmethionine synthetase. S-ADENOSYLMETHIONINE SYNTHETASE. S-AdoMet_synt_C. S-AdoMet_synt_central. S-AdoMet_synthetase. …	ATP binding. methionine adenosyltransferase activity. S-adenosylmethionine biosynthetic process	GO:0004478. GO:0005524. GO:0006556
	VaccDscaff38-snap-gene-27.46	2771161	2774818	VaccDscaff38	VaccDscaff38:2771160..2774818	sp|Q8RWW0|ALE2_ARATH Receptor-like serine/threonine-protein kinase ALE2 OS=Arabidopsis thaliana OX=3702 GN=ALE2 PE=1 SV=1	ATP binding. FAMILY NOT NAMED. Kinase-like_dom_sf. L domain-like. LEUCINE-RICH REPEAT PROTEIN KINASE FAMILY PROTEIN. LRR_dom_sf. Pkinase_Tyr. protein kinase activity. PROTEIN_KINASE_DOM. Protein kinase-like (PK-like). protein phosphorylation. Prot_kinase_dom. Ser-Thr/Tyr_kinase_cat_dom. VaccDscaff38-snap-gene-27.46-mRNA-1	ATP binding. protein kinase activity. protein phosphorylation	GO:0004672. GO:0005524. GO:0006468
	VaccDscaff38-snap-gene-26.26	2586183	2593195	VaccDscaff38	VaccDscaff38:2586182..2593195		DevT-like. FAMILY NOT NAMED. Metallo-dependent phosphatases. VaccDscaff38-snap-gene-26.26-mRNA-1
	VaccDscaff38-snap-gene-27.40	2725571	2727713	VaccDscaff38	VaccDscaff38:2725570..2727713	sp|Q8BH16|FBXL2_MOUSE F-box/LRR-repeat protein 2 OS=Mus musculus OX=10090 GN=Fbxl2 PE=1 SV=1	Leu-rich_rpt_Cys-con_subtyp. LRR_CC_2. LRR_dom_sf. RNI-like. > <signature-library-release library=. UNCHARACTERIZED. VaccDscaff38-snap-gene-27.40-mRNA-1"
	VaccDscaff38-snap-gene-28.23	2808684	2813321	VaccDscaff38	VaccDscaff38:2808683..2813321	sp|Q4KLQ5|WDR76_XENLA WD repeat-containing protein 76 OS=Xenopus laevis OX=8355 GN=wdr76 PE=2 SV=1	protein binding. UNCHARACTERIZED. VaccDscaff38-snap-gene-28.23-mRNA-1. WD40. WD40_4. WD40_repeat. WD40_repeat_CS. WD40_repeat_dom. WD40_repeat_dom_sf. WD40 repeat-like. WD40/YVTN_repeat-like_dom_sf. WD_REPEATS_1. WD_REPEATS_2. WD_REPEATS_REGION	protein binding	GO:0005515
	VaccDscaff38-snap-gene-28.24	2797472	2800735	VaccDscaff38	VaccDscaff38:2797471..2800735	sp|Q8GYH5|BAD1_ARATH Ankyrin repeat-containing protein BDA1 OS=Arabidopsis thaliana OX=3702 GN=BAD1 PE=1 SV=1	ANK. Ank_2. ANK_2a. ANK_REPEAT. ANK_REP_REGION. Ankyrin repeat. Ankyrin_rpt. Ankyrin_rpt-contain_dom. Ankyrin_rpt-contain_sf. FAMILY NOT NAMED. PGG. PGG_dom. protein binding. > <signature-library-release library=. VaccDscaff38-snap-gene-28.24-mRNA-1"	protein binding	GO:0005515
	VaccDscaff38-snap-gene-28.26	2813549	2817951	VaccDscaff38	VaccDscaff38:2813548..2817951		DAO. FAD-DEPENDENT OXIDOREDUCTASE FAMILY PROTEIN. FAD-dep_OxRdtase. FAD/NAD-bd_sf. FAD NAD BINDING OXIDOREDUCTASES. Nucleotide-binding domain. oxidation-reduction process. oxidoreductase activity. VaccDscaff38-snap-gene-28.26-mRNA-1	obsolete oxidation-reduction process. oxidoreductase activity	GO:0016491. GO:0055114
	VaccDscaff38-snap-gene-28.28	2819140	2855587	VaccDscaff38	VaccDscaff38:2819139..2855587	sp|P84634|DCL4_ARATH Dicer-like protein 4 OS=Arabidopsis thaliana OX=3702 GN=DCL4 PE=1 SV=2	ATP binding. DEAD. DEAD/DEAH_box_helicase_dom. DEXDc. Dicer_dimer. Dicer_dimerisation_dom. Dicer_dimer_sf. DICER_DSRBF. DICER-LIKE PROTEIN 4. disorder_prediction. DND1_DSRM. DRBM_3. DS_RBD. dsRBD_dom. DSRM. dsRNA-binding domain-like. endoribonuclease activity, producing 5'-phosphomonoesters. Helicase_ATP-bd. HELICASE_ATP_BIND_1. Helicase_C. HELICASE_CTER. HELICASE-RELATED. HELICc. helicmild6. Kin…	ATP binding. nucleic acid binding. protein binding. protein kinase activity. protein phosphorylation. ribonuclease III activity. RNA endonuclease activity, producing 5'-phosphomonoesters. RNA processing	GO:0003676. GO:0004525. GO:0004672. GO:0005515. GO:0005524. GO:0006396. GO:0006468. GO:0016891
	VaccDscaff38-snap-gene-28.29	2864921	2883962	VaccDscaff38	VaccDscaff38:2864920..2883962	sp|F4JSE7|EDR2_ARATH Protein ENHANCED DISEASE RESISTANCE 2 OS=Arabidopsis thaliana OX=3702 GN=EDR2 PE=2 SV=1	Bet v1-like. disorder_prediction. DUF1336. EDR2_C. lipid binding. > <signature-library-release library=. START. START-like_dom_sf. START_lipid-bd_dom. STEROIDOGENIC ACUTE REGULATORY PROTEIN STAR. VaccDscaff38-snap-gene-28.29-mRNA-1"	lipid binding	GO:0008289
Chr55: 950149	VaccDscaff55-snap-gene-11.34	1081186	1090599	VaccDscaff55	VaccDscaff55:1081185..1090599	sp|Q562D6|TRMO_MOUSE tRNA (adenine(37)-N6)-methyltransferase OS=Mus musculus OX=10090 GN=Trmo PE=2 SV=2	TIGR00104. TrmO. TrmO-like_N. TRNA (ADENINE(37)-N6)-METHYLTRANSFERASE. TSAA_2. UNCHARACTERIZED. UPF0066. VaccDscaff55-snap-gene-11.34-mRNA-1. YaeB-like. YaeB-like_sf. YaeB_N_sf
	VaccDscaff55-augustus-gene-10.20	1023286	1025537	VaccDscaff55	VaccDscaff55:1023285..1025537	sp|Q67YC9|Y4141_ARATH Uncharacterized protein At4g14100 OS=Arabidopsis thaliana OX=3702 GN=At4g14100 PE=2 SV=1	At4g14100-like. FAMILY NOT NAMED. TRANSFERRING GLYCOSYL GROUP TRANSFERASE. VaccDscaff55-augustus-gene-10.20-mRNA-1. VaccDscaff56-augustus-gene-7.23-mRNA-1. VaccDscaff61-augustus-gene-8.68-mRNA-1
	VaccDscaff55-augustus-gene-10.22	1062457	1070305	VaccDscaff55	VaccDscaff55:1062456..1070305	sp|Q6YU51|DXS2_ORYSJ Probable 1-deoxy-D-xylulose-5-phosphate synthase 2, chloroplastic OS=Oryza sativa subsp. japonica OX=39947 GN=Os07g0190000 PE=2 SV=1	1-deoxy-D-xylulose-5-phosphate synthase activity. catalytic activity. Coil. DXP_synth. DXP_synthase_N. Dxylulose-5-P_synthase. FAMILY NOT NAMED. Methylerythritol phosphate pathway II. > <signature-library-release library=. Terpenoid backbone biosynthesis. terpenoid biosynthetic process. THDP-binding. Thiamin diphosphate-binding fold (THDP-binding). Thiamine metabolism. Thiazole biosynthesis I (fa…		GO:0003824. GO:0008661. GO:0016114
	VaccDscaff55-augustus-gene-10.23	995429	999168	VaccDscaff55	VaccDscaff55:995428..999168	sp|Q94CG0|CIPKL_ARATH CBL-interacting serine/threonine-protein kinase 21 OS=Arabidopsis thaliana OX=3702 GN=CIPK21 PE=1 SV=1	ATP binding. CBL-INTERACTING SERINE/THREONINE-PROTEIN KINASE 21-RELATED. disorder_prediction. Kinase-like_dom_sf. Pkinase. protein kinase activity. PROTEIN_KINASE_ATP. Protein_kinase_ATP_BS. PROTEIN_KINASE_DOM. Protein kinase-like (PK-like). protein phosphorylation. Prot_kinase_dom. SERINE/THREONINE KINASE. VaccDscaff55-augustus-gene-10.23-mRNA-1. VaccDscaff56-augustus-gene-8.34-mRNA-1. VaccDscaf…	ATP binding. protein kinase activity. protein phosphorylation	GO:0004672. GO:0005524. GO:0006468
	VaccDscaff55-augustus-gene-8.27	857816	859331	VaccDscaff55	VaccDscaff55:857815..859331	sp|Q9FKM5|XRCC3_ARATH DNA repair protein XRCC3 homolog OS=Arabidopsis thaliana OX=3702 GN=XRCC3 PE=1 SV=1	AAA_5. AAA+_ATPase. ATP binding. DNA binding. DNA-dependent ATPase activity. DNA_recomb/repair_Rad51_C. DNA_recomb/repair_RecA-like. DNA repair. FAMILY NOT NAMED. HDR through Homologous Recombination (HRR). Homologous DNA Pairing and Strand Exchange. P-loop containing nucleoside triphosphate hydrolases. P-loop_NTPase. Rad51. Rad51_DMC1_radA. Rad51_DMC1_RadA. RECA_2. RecA_ATP-bd. Resolution of D-l…	ATP binding. ATP-dependent activity, acting on DNA. DNA binding. DNA repair	GO:0003677. GO:0005524. GO:0006281. GO:0008094
	VaccDscaff55-augustus-gene-8.28	788755	795453	VaccDscaff55	VaccDscaff55:788754..795453	sp|Q9SUM4|VIL2_ARATH VIN3-like protein 2 OS=Arabidopsis thaliana OX=3702 GN=VIL2 PE=1 SV=1	disorder_prediction. FAMILY NOT NAMED. Fibronectin type III. FN3. FN3_dom. FN3_sf. Oberon_PHD. PHD_Oberon. PHD_VIN3_plant. protein binding. VaccDscaff55-augustus-gene-8.28-mRNA-1. VIN3-LIKE PROTEIN 2-RELATED	protein binding	GO:0005515
	VaccDscaff55-augustus-gene-8.33	862108	869155	VaccDscaff55	VaccDscaff55:862107..869155	sp|Q10S27|VDAC6_ORYSJ Mitochondrial outer membrane protein porin 6 OS=Oryza sativa subsp. japonica OX=39947 GN=VDAC6 PE=2 SV=1	anion transmembrane transport. Mitochondrial calcium ion transport. mitochondrial outer membrane. MITOCHONDRIAL OUTER MEMBRANE PROTEIN PORIN 4. Porin_3. Porin3_VDAC. Porin_dom_sf. Porin_Euk. Porin_Euk/Tom40. transmembrane transport. Ub-specific processing proteases. VaccDscaff55-augustus-gene-8.33-mRNA-1. VOLTAGE-DEPENDENT ANION-SELECTIVE CHANNEL. voltage-gated anion channel activity	mitochondrial outer membrane. monoatomic anion transmembrane transport. transmembrane transport. voltage-gated monoatomic anion channel activity	GO:0005741. GO:0008308. GO:0055085. GO:0098656
	VaccDscaff55-augustus-gene-9.29	898507	900862	VaccDscaff55	VaccDscaff55:898506..900862	sp|F1QZ15|TPRKB_DANRE EKC/KEOPS complex subunit TPRKB OS=Danio rerio OX=7955 GN=tprkb PE=2 SV=1	CGI-121. CGI-121 FAMILY MEMBER. CGI121/TPRKB. CGI121/TPRKB_sf. PF0523-like. tRNA modification in the nucleus and cytosol. VaccDscaff55-augustus-gene-9.29-mRNA-1. VaccDscaff56-snap-gene-9.35-mRNA-1
	VaccDscaff55-augustus-gene-9.30	918495	920841	VaccDscaff55	VaccDscaff55:918494..920841	sp|P35694|XTH2_SOYBN Xyloglucan endotransglucosylase/hydrolase 2 OS=Glycine max OX=3847 PE=2 SV=1	apoplast. Beta_glucanase. carbohydrate metabolic process. cellular glucan metabolic process. cell wall. cell wall biogenesis. ConA-like_dom_sf. Concanavalin A-like lectins/glucanases. EndGlu_transf. FAMILY NOT NAMED. GH16. GH16_1. GH16_2. GH16_AS. GH16_XET. GLHYDRLASE16. Glyco_hydro_16. hydrolase activity, hydrolyzing O-glycosyl compounds. > <signature-library-release library=. VaccDscaff55-augus…	apoplast. carbohydrate metabolic process. cell wall. cell wall biogenesis. hydrolase activity, hydrolyzing O-glycosyl compounds. obsolete cellular glucan metabolic process. xyloglucan metabolic process. xyloglucan:xyloglucosyl transferase activity	GO:0004553. GO:0005618. GO:0005975. GO:0006073. GO:0010411. GO:0016762. GO:0042546. GO:0048046
	VaccDscaff55-augustus-gene-9.31	927779	936275	VaccDscaff55	VaccDscaff55:927778..936275	sp|F4J077|PATH1_ARATH Protein PAT1 homolog 1 OS=Arabidopsis thaliana OX=3702 GN=PAT1H1 PE=1 SV=1	deadenylation-dependent decapping of nuclear-transcribed mRNA. disorder_prediction. Pat1-like. PROKAR_LIPOPROTEIN. PROTEIN PAT1 HOMOLOG 2. TOPOISOMERASE II-ASSOCIATED PROTEIN PAT1. VaccDscaff55-augustus-gene-9.31-mRNA-1	deadenylation-dependent decapping of nuclear-transcribed mRNA	GO:0000290
	VaccDscaff55-augustus-gene-9.33	941198	942977	VaccDscaff55	VaccDscaff55:941197..942977	sp|Q9FKL2|MYB36_ARATH Transcription factor MYB36 OS=Arabidopsis thaliana OX=3702 GN=MYB36 PE=1 SV=1	DNA binding. Homeobox-like_sf. Homeodomain-like. HTH_MYB. Myb_DNA-binding. Myb_dom. MYB-LIKE DNA-BINDING PROTEIN MYB. Myb-like_TF. sant. SANT. SANT/Myb. > <signature-library-release library=. VaccDscaff55-augustus-gene-9.33-mRNA-1. VaccDscaff56-augustus-gene-8.40-mRNA-1. VaccDscaff61-snap-gene-8.91-mRNA-1"	DNA binding	GO:0003677
	VaccDscaff55-augustus-gene-9.36	910216	912962	VaccDscaff55	VaccDscaff55:910215..912962	sp|A2X1N2|ORR24_ORYSI Two-component response regulator ORR24 OS=Oryza sativa subsp. indica OX=39946 GN=RR24 PE=3 SV=1	CheY-like. CheY-like_superfamily. Coil. disorder_prediction. DNA binding. FAMILY NOT NAMED. Homeobox-like_sf. Homeodomain-like. phosphorelay signal transduction system. REC. REC_2. Response_reg. RESPONSE_REGULATORY. Sig_transdc_resp-reg_receiver. TWO-COMPONENT RESPONSE REGULATOR ARR18. VaccDscaff55-augustus-gene-9.36-mRNA-1	DNA binding. phosphorelay signal transduction system	GO:0000160. GO:0003677
	VaccDscaff55-processed-gene-10.6	1073285	1073782	VaccDscaff55	VaccDscaff55:1073284..1073782	sp|Q9FHH5|GDU3_ARATH Protein GLUTAMINE DUMPER 3 OS=Arabidopsis thaliana OX=3702 GN=GDU3 PE=2 SV=1	disorder_prediction. FAMILY NOT NAMED. GDU. PROTEIN GLUTAMINE DUMPER 2. regulation of amino acid export. VaccDscaff55-processed-gene-10.6-mRNA-1. VaccDscaff56-processed-gene-7.1-mRNA-1. VaccDscaff61-processed-gene-7.2-mRNA-1	regulation of amino acid export	GO:0080143
	VaccDscaff55-processed-gene-8.8	872058	873017	VaccDscaff55	VaccDscaff55:872057..873017		BETA-1,3-N-ACETYLGLUCOSAMINYLTRANSFERASE. Galactosyl_T. galactosyltransferase activity. Glyco_trans_31. membrane. protein glycosylation. > <signature-library-release library=. VaccDscaff55-processed-gene-8.8-mRNA-1. VaccDscaff56-processed-gene-9.10-mRNA-1. VaccDscaff61-processed-gene-8.13-mRNA-1"	galactosyltransferase activity. membrane. protein glycosylation	GO:0006486. GO:0008378. GO:0016020
	VaccDscaff55-processed-gene-9.0	889791	890228	VaccDscaff55	VaccDscaff55:889790..890228	sp|Q39261|ZFP2_ARATH Zinc finger protein 2 OS=Arabidopsis thaliana OX=3702 GN=ZFP2 PE=1 SV=1	beta-beta-alpha zinc fingers. disorder_prediction. FAMILY NOT NAMED. nucleic acid binding. VaccDscaff55-processed-gene-9.0-mRNA-1. VaccDscaff56-processed-gene-9.5-mRNA-1. VaccDscaff61-processed-gene-8.23-mRNA-1. VaccDscaff70-processed-gene-0.2-mRNA-1. ZINC_FINGER_C2H2_1. ZINC_FINGER_C2H2_2. ZINC FINGER PROTEIN 2. Znf_C2H2_sf. Znf_C2H2_type	nucleic acid binding	GO:0003676
	VaccDscaff55-processed-gene-9.10	953409	953885	VaccDscaff55	VaccDscaff55:953408..953885		disorder_prediction. VaccDscaff55-processed-gene-9.10-mRNA-1
	VaccDscaff55-processed-gene-9.11	955159	955662	VaccDscaff55	VaccDscaff55:955158..955662		disorder_prediction. VaccDscaff55-processed-gene-9.11-mRNA-1
	VaccDscaff55-processed-gene-9.20	955198	956824	VaccDscaff55	VaccDscaff55:955197..956824		VaccDscaff55-processed-gene-9.20-mRNA-1
	VaccDscaff55-processed-gene-9.5	981287	981781	VaccDscaff55	VaccDscaff55:981286..981781	sp|Q40374|PR1_MEDTR Pathogenesis-related protein PR-1 OS=Medicago truncatula OX=3880 GN=PR-1 PE=2 SV=1	Allrgn_V5/Tpx1_CS. CAP. CAP (CYSTEINE-RICH SECRETORY PROTEINS, ANTIGEN 5, AND PATHOGENESIS-RELATED 1 PROTEIN) SUPERFAMILY PROTEIN. CAP_domain. CAP_sf. CRISP_1. CRISP_2. CRISP-related. CYSTEINE-RICH SECRETORY PROTEIN-RELATED. extracellular region. PR-1-like. SCP_3. SCP_PR-1_like. SCP_PR1-like. V5ALLERGEN. V5_allergen-like. V5TPXLIKE. VaccDscaff55-processed-gene-9.5-mRNA-1. VaccDscaff56-processed-g…	extracellular region	GO:0005576
	VaccDscaff55-processed-gene-9.8	921550	922713	VaccDscaff55	VaccDscaff55:921549..922713	sp|Q8GXC7|FBK50_ARATH F-box/kelch-repeat protein At3g06240 OS=Arabidopsis thaliana OX=3702 GN=At3g06240 PE=2 SV=1	FAMILY NOT NAMED. FBA_1. F-box. FBOX. fbox_2. F-box-assoc_dom_typ1. F-box-assoc_interact_dom. F-box_dom. F-box domain. F-box-like_dom_sf. protein binding. > <signature-library-release library=. TIGR01640. VaccDscaff55-processed-gene-9.8-mRNA-1. VaccDscaff56-processed-gene-8.8-mRNA-1. VaccDscaff61-processed-gene-8.9-mRNA-1. VaccDscaff70-processed-gene-0.12-mRNA-1"	protein binding	GO:0005515
	VaccDscaff55-processed-gene-9.9	951594	952178	VaccDscaff55	VaccDscaff55:951593..952178		disorder_prediction. VaccDscaff55-processed-gene-9.9-mRNA-1
	VaccDscaff55-snap-gene-10.24	984389	994388	VaccDscaff55	VaccDscaff55:984388..994388	sp|P53118|ROG1_YEAST Putative lipase ROG1 OS=Saccharomyces cerevisiae (strain ATCC 204508 / S288c) OX=559292 GN=ROG1 PE=1 SV=1	AB_hydrolase. alpha/beta-Hydrolases. ALPHA/BETA-HYDROLASES SUPERFAMILY PROTEIN. DUF676. DUF676_lipase-like. UNCHARACTERIZED. VaccDscaff55-snap-gene-10.24-mRNA-1
	VaccDscaff55-snap-gene-10.26	1029244	1039876	VaccDscaff55	VaccDscaff55:1029243..1039876	sp|Q96361|ARF1_BRARP ADP-ribosylation factor 1 OS=Brassica rapa subsp. pekinensis OX=51351 GN=ARF1 PE=2 SV=3	ADP RIBOSYLATION FACTOR-RELATED. Arf. ARF. arf_sub_2. Coil. disorder_prediction. GTP binding. P-loop containing nucleoside triphosphate hydrolases. P-loop_NTPase. > <signature-library-release library=. Small_GTPase_ARF/SAR. VaccDscaff55-snap-gene-10.26-mRNA-1"	GTP binding	GO:0005525
	VaccDscaff55-snap-gene-8.34	831916	838652	VaccDscaff55	VaccDscaff55:831915..838652	sp|Q05001|NCPR_CATRO NADPH--cytochrome P450 reductase OS=Catharanthus roseus OX=4058 GN=CPR PE=2 SV=1	CYPOR. CysJ-like_FAD-binding. Cytochrome P450 - arranged by substrate type. FAD-bd_FR_type. FAD_binding_1. FAD_FR. Ferredoxin reductase-like, C-terminal NADP-linked domain. Flavdoxin-like. FLAVODOXIN. Flavodoxin_1. FLAVODOXIN_LIKE. Flavodoxin/NO_synth. FLAVODOXIN-RELATED. Flavoprotein-like_sf. Flavoproteins. Flavoprot_Pyr_Nucl_cyt_Rdtase. FMN binding. FNR_nucleotide-bd. FPNCR. NAD_binding_1. NADP…	FMN binding. NADPH-hemoprotein reductase activity. obsolete oxidation-reduction process. oxidoreductase activity	GO:0003958. GO:0010181. GO:0016491. GO:0055114
	VaccDscaff55-snap-gene-8.35	847605	856036	VaccDscaff55	VaccDscaff55:847604..856036	sp|Q9SA18|AKH1_ARATH Bifunctional aspartokinase/homoserine dehydrogenase 1, chloroplastic OS=Arabidopsis thaliana OX=3702 GN=AKHSDH1 PE=1 SV=1	3-dehydroquinate biosynthesis II (archaea). AA_kinase. AceGlu_kinase-like_sf. ACT. ACT_AKi-HSDH-ThrA-like_1. ACT_dom. ACT-like. Amino acid synthesis and interconversion (transamination). aspartate kinase activity. Aspartate_kinase_CS. ASPARTOKINASE. Asp/Glu/Uridylate_kinase. BIFUNCTIONAL ASPARTOKINASE/HOMOSERINE DEHYDROGENASE 2, CHLOROPLASTIC. Carbamate kinase-like. cellular amino acid biosynthet…	amino acid biosynthetic process. amino acid metabolic process. aspartate kinase activity. obsolete oxidation-reduction process	GO:0004072. GO:0006520. GO:0008652. GO:0055114
	VaccDscaff55-snap-gene-8.37	797620	812036	VaccDscaff55	VaccDscaff55:797619..812036	sp|Q8LFJ8|RFA2B_ARATH Replication protein A 32 kDa subunit B OS=Arabidopsis thaliana OX=3702 GN=RPA2B PE=2 SV=1	ADIP. Afadin/alpha-actinin-bd. Coil. disorder_prediction. FAMILY NOT NAMED. NA-bd_OB-fold. Nucleic acid-binding proteins. RPA2_DBD_D. VaccDscaff55-snap-gene-8.37-mRNA-1
	VaccDscaff55-snap-gene-8.39	840489	843831	VaccDscaff55	VaccDscaff55:840488..843831	sp|Q8VZP1|GPP2_ARATH (DL)-glycerol-3-phosphatase 2 OS=Arabidopsis thaliana OX=3702 GN=GPP2 PE=1 SV=1	2-DEOXYGLUCOSE-6-PHOSPHATE PHOSPHATASE 2. HAD_2. HAD_AtGPP-like. HAD-like. HAD-like_sf. HAD_sf. HAD-SF_hydro_IA. hydrolase activity. PGP-like_dom2. PSEUDOURIDINE-5'-PHOSPHATASE. TIGR01509. VaccDscaff55-snap-gene-8.39-mRNA-1	hydrolase activity	GO:0016787
	VaccDscaff55-snap-gene-9.43	902913	906098	VaccDscaff55	VaccDscaff55:902912..906098	sp|A7Q6G6|CSPL9_VITVI CASP-like protein 2C1 OS=Vitis vinifera OX=29760 GN=VIT_11s0052g01140 PE=2 SV=1	CASP/CASPL. CASP_dom. CASP-LIKE PROTEIN 2C1. DUF588. NITRATE, FROMATE, IRON DEHYDROGENASE. PROKAR_LIPOPROTEIN. TIGR01569. VaccDscaff55-snap-gene-9.43-mRNA-1. VaccDscaff61-snap-gene-8.84-mRNA-1
	VaccDscaff55-snap-gene-9.48	961832	973062	VaccDscaff55	VaccDscaff55:961831..973062	sp|Q9FHB6|DTX16_ARATH Protein DETOXIFICATION 16 OS=Arabidopsis thaliana OX=3702 GN=DTX16 PE=2 SV=1	antiporter activity. drug transmembrane transport. drug transmembrane transporter activity. MatE. MATE_eukaryotic. MATE_fam. membrane. MULTIDRUG RESISTANCE PROTEIN. > <signature-library-release library=. TIGR00797. transmembrane transport. Transport of bile salts and organic acids	metal ions and amine compounds. VaccDscaff55-snap-gene-9.48-mRNA-1"	antiporter activity. drug transmembrane transporter activity. membrane. transmembrane transport. xenobiotic transmembrane transport	GO:0006855. GO:0015238. GO:0015297. GO:0016020. GO:0055085
Chr44: 2352242	VaccDscaff42-snap-gene-24.32	2392326	2397325	VaccDscaff42	VaccDscaff42:2392325..2397325	sp|Q9SD12|P2C46_ARATH Probable protein phosphatase 2C 46 OS=Arabidopsis thaliana OX=3702 GN=At3g51370 PE=2 SV=1		catalytic activity. cation binding. protein dephosphorylation. protein serine/threonine phosphatase activity	GO:0003824. GO:0004722. GO:0006470. GO:0043169
	VaccDscaff42-augustus-gene-22.20	2195991	2200851	VaccDscaff42	VaccDscaff42:2195990..2200851	sp|Q93YU8|NRG2_ARATH Nitrate regulatory gene2 protein OS=Arabidopsis thaliana OX=3702 GN=NRG2 PE=1 SV=1	cellular response to nitrate. Coil. disorder_prediction. DUF630. DUF632. NRG2. SERINE HYDROXYMETHYLTRANSFERASE, PUTATIVE (DUF632)-RELATED. UNCHARACTERIZED. VaccDscaff42-augustus-gene-22.20-mRNA-1	cellular response to nitrate	GO:0071249
	VaccDscaff42-augustus-gene-22.23	2226768	2231986	VaccDscaff42	VaccDscaff42:2226767..2231986	sp|Q9ASS2|FREE1_ARATH Protein FREE1 OS=Arabidopsis thaliana OX=3702 GN=FREE1 PE=1 SV=1	Coil. disorder_prediction. FAMILY NOT NAMED. FYVE. fyve_4. FYVE_EEA1. FYVE/PHD zinc finger. metal ion binding. PTB. > <signature-library-release library=. VaccDscaff42-augustus-gene-22.23-mRNA-1. ZF_FYVE. Znf_FYVE. Znf_FYVE_PHD. Znf_FYVE-rel. Znf_RING/FYVE/PHD"	metal ion binding	GO:0046872
	VaccDscaff42-augustus-gene-22.25	2217407	2220432	VaccDscaff42	VaccDscaff42:2217406..2220432	sp|Q9SZN7|HIP26_ARATH Heavy metal-associated isoprenylated plant protein 26 OS=Arabidopsis thaliana OX=3702 GN=HIPP26 PE=1 SV=1	COPPER TRANSPORT PROTEIN ATOX1-RELATED. HEAVY METAL-ASSOCIATED ISOPRENYLATED PLANT PROTEIN 26. HMA. HMA_dom. HMA_dom_sf. HMA, heavy metal-associated domain. metal ion binding. metal ion transport. VaccDscaff42-augustus-gene-22.25-mRNA-1	metal ion binding. metal ion transport	GO:0030001. GO:0046872
	VaccDscaff42-augustus-gene-23.25	2357902	2361645	VaccDscaff42	VaccDscaff42:2357901..2361645	sp|Q43872|PER64_ARATH Peroxidase 64 OS=Arabidopsis thaliana OX=3702 GN=PER64 PE=1 SV=1	disorder_prediction. HEPATOCELLULAR CARCINOMA-ASSOCIATED ANTIGEN. Methyltransf_16. METHYLTRANSFERASE-LIKE PROTEIN 23. S-adenosyl-L-methionine-dependent methyltransferases. SAM-dependent_MTases. VaccDscaff42-augustus-gene-23.25-mRNA-1
	VaccDscaff42-augustus-gene-23.26	2368019	2374827	VaccDscaff42	VaccDscaff42:2368018..2374827	sp|Q76MT4|ESF1_RAT ESF1 homolog OS=Rattus norvegicus OX=10116 GN=Esf1 PE=1 SV=1	Coil. disorder_prediction. Esf1. NUC153. nucleus. rRNA processing. UNCHARACTERIZED. VaccDscaff42-augustus-gene-23.26-mRNA-1	nucleus. rRNA processing	GO:0005634. GO:0006364
	VaccDscaff42-augustus-gene-23.29	2322139	2331232	VaccDscaff42	VaccDscaff42:2322138..2331232	sp|Q9LRR4|R13L1_ARATH Putative disease resistance RPP13-like protein 1 OS=Arabidopsis thaliana OX=3702 GN=RPPL1 PE=3 SV=1	FAMILY NOT NAMED. VaccDscaff42-augustus-gene-23.29-mRNA-1
	VaccDscaff42-augustus-gene-23.32	2350612	2354977	VaccDscaff42	VaccDscaff42:2350611..2354977		Adenine nucleotide alpha hydrolases-like. FAMILY NOT NAMED. PROKAR_LIPOPROTEIN. Rossmann-like_a/b/a_fold. VaccDscaff32-augustus-gene-326.30-mRNA-1. VaccDscaff42-augustus-gene-23.32-mRNA-1
	VaccDscaff42-augustus-gene-23.33	2360532	2363129	VaccDscaff42	VaccDscaff42:2360531..2363129	sp|Q43872|PER64_ARATH Peroxidase 64 OS=Arabidopsis thaliana OX=3702 GN=PER64 PE=1 SV=1	Baicalein degradation (hydrogen peroxide detoxification). Betanidin degradation. FAMILY NOT NAMED. Haem_peroxidase. Haem_peroxidase_sf. heme binding. Heme-dependent peroxidases. hydrogen peroxide catabolic process. Justicidin B biosynthesis. Luteolin triglucuronide degradation. Matairesinol biosynthesis. oxidation-reduction process. peroxidase. PEROXIDASE. PEROXIDASE_1. PEROXIDASE_4. peroxidase a…	heme binding. hydrogen peroxide catabolic process. obsolete oxidation-reduction process. peroxidase activity. response to oxidative stress	GO:0004601. GO:0006979. GO:0020037. GO:0042744. GO:0055114
	VaccDscaff42-augustus-gene-23.34	2375334	2380917	VaccDscaff42	VaccDscaff42:2375333..2380917	sp|Q8VYV9|APF1_ARATH Aspartyl protease family protein 1 OS=Arabidopsis thaliana OX=3702 GN=APF1 PE=2 SV=1	Acid proteases. Aspartic_peptidase_A1. Aspartic_peptidase_AS. aspartic-type endopeptidase activity. ASPARTYL PROTEASE FAMILY PROTEIN 1. ASPARTYL PROTEASES. ASP_PROTEASE. disorder_prediction. PEPSIN. PEPTIDASE_A1. Peptidase_aspartic_dom_sf. proteolysis. TAXi_C. TAXi_N. VaccDscaff42-augustus-gene-23.34-mRNA-1	aspartic-type endopeptidase activity. proteolysis	GO:0004190. GO:0006508
	VaccDscaff42-augustus-gene-23.35	2384430	2385362	VaccDscaff42	VaccDscaff42:2384429..2385362		disorder_prediction. FAMILY NOT NAMED. > <signature-library-release library=. VaccDscaff42-augustus-gene-23.35-mRNA-1"
	VaccDscaff42-augustus-gene-24.22	2427114	2441198	VaccDscaff42	VaccDscaff42:2427113..2441198	sp|Q9C5Y0|PLDD1_ARATH Phospholipase D delta OS=Arabidopsis thaliana OX=3702 GN=PLDDELTA PE=1 SV=2	C2. C2_3c. C2_dom. C2 domain (Calcium/lipid-binding domain, CaLB). C2_plant_PLD. calcium ion binding. catalytic activity. Choline biosynthesis III. disorder_prediction. Ether lipid metabolism. Glycerophospholipid metabolism. membrane. Phosphatidate metabolism, as a signaling molecule. phosphatidylcholine metabolic process. PHOSPHOLIPASE D. phospholipase D activity. PHOSPHOLIPASE D DELTA. Phosphol…	calcium ion binding. catalytic activity. membrane. phosphatidylcholine metabolic process. phospholipase D activity	GO:0003824. GO:0004630. GO:0005509. GO:0016020. GO:0046470
	VaccDscaff42-augustus-gene-24.25	2464573	2469956	VaccDscaff42	VaccDscaff42:2464572..2469956	sp|Q05753|AKRP_ARATH Ankyrin repeat domain-containing protein, chloroplastic OS=Arabidopsis thaliana OX=3702 GN=AKRP PE=1 SV=2	ANK. Ank_2. ANK_2a. ANK_REPEAT. ANK_REP_REGION. Ankyrin repeat. Ankyrin_rpt. Ankyrin_rpt-contain_dom. Ankyrin_rpt-contain_sf. disorder_prediction. FAMILY NOT NAMED. ILK. NOTCH-REGULATED ANKYRIN REPEAT-CONTAINING PROTEIN. protein binding. VaccDscaff42-augustus-gene-24.25-mRNA-1	protein binding	GO:0005515
	VaccDscaff42-augustus-gene-24.26	2472967	2475549	VaccDscaff42	VaccDscaff42:2472966..2475549	sp|Q8GXB1|U548_ARATH UPF0548 protein At2g17695 OS=Arabidopsis thaliana OX=3702 GN=At2g17695 PE=2 SV=1	DUF1990. FAMILY NOT NAMED. UPF0548 PROTEIN. VaccDscaff42-augustus-gene-24.26-mRNA-1
	VaccDscaff42-augustus-gene-24.27	2478979	2486766	VaccDscaff42	VaccDscaff42:2478978..2486766	sp|Q7XA86|ZDH11_ARATH Protein S-acyltransferase 10 OS=Arabidopsis thaliana OX=3702 GN=PAT10 PE=1 SV=1	DHHC. Palmitoyltrfase_DHHC. > <signature-library-release library=. VaccDscaff42-augustus-gene-24.27-mRNA-1. ZINC FINGER DHHC DOMAIN CONTAINING PROTEIN"
	VaccDscaff42-augustus-gene-24.28	2398461	2402195	VaccDscaff42	VaccDscaff42:2398460..2402195	sp|Q8GT75|NIP1_ARATH NEP1-interacting protein 1 OS=Arabidopsis thaliana OX=3702 GN=NIP1 PE=1 SV=2	disorder_prediction. FAMILY NOT NAMED. ring_2. RING-H2_PA-TM-RING. RING/U-box. > <signature-library-release library=. VaccDscaff32-augustus-gene-328.20-mRNA-1. VaccDscaff42-augustus-gene-24.28-mRNA-1. zf-RING_2. ZF_RING_2. Znf_RING. Znf_RING/FYVE/PHD"
	VaccDscaff42-augustus-gene-24.29	2418744	2424220	VaccDscaff42	VaccDscaff42:2418743..2424220	sp|F4JZ24|P4H10_ARATH Probable prolyl 4-hydroxylase 10 OS=Arabidopsis thaliana OX=3702 GN=P4H10 PE=3 SV=1	2OG-FeII_Oxy_3. FE2OG_OXY. iron ion binding. L-ascorbic acid binding. oxidation-reduction process. oxidoreductase activity. oxidoreductase activity, acting on paired donors, with incorporation or reduction of molecular oxygen. Oxoglu/Fe-dep_dioxygenase. p4hc. Pro_4_hyd_alph. PROLYL 4-HYDROXYLASE ALPHA SUBUNIT. > <signature-library-release library=. VaccDscaff42-augustus-gene-24.29-mRNA-1"	iron ion binding. L-ascorbic acid binding. obsolete oxidation-reduction process. oxidoreductase activity. oxidoreductase activity, acting on paired donors, with incorporation or reduction of molecular oxygen	GO:0005506. GO:0016491. GO:0016705. GO:0031418. GO:0055114
	VaccDscaff42-augustus-gene-25.34	2487222	2491542	VaccDscaff42	VaccDscaff42:2487221..2491542	sp|Q54I39|IST1L_DICDI IST1-like protein OS=Dictyostelium discoideum OX=44689 GN=DDB_G0289029 PE=3 SV=1	Coil. disorder_prediction. Ist1. Neutrophil degranulation. protein transport. REGULATOR OF VPS4 ACTIVITY IN THE MVB PATHWAY PROTEIN. UNCHARACTERIZED DUF292. VaccDscaff42-augustus-gene-25.34-mRNA-1	protein transport	GO:0015031
	VaccDscaff42-processed-gene-22.4	2212097	2214008	VaccDscaff42	VaccDscaff42:2212096..2214008	sp|Q9SZN7|HIP26_ARATH Heavy metal-associated isoprenylated plant protein 26 OS=Arabidopsis thaliana OX=3702 GN=HIPP26 PE=1 SV=1	COPPER TRANSPORT PROTEIN ATOX1-RELATED. HEAVY METAL-ASSOCIATED ISOPRENYLATED PLANT PROTEIN 26. HMA. HMA_2. HMA_dom. HMA_dom_sf. HMA, heavy metal-associated domain. metal ion binding. metal ion transport. VaccDscaff42-processed-gene-22.4-mRNA-1	metal ion binding. metal ion transport	GO:0030001. GO:0046872
	VaccDscaff42-processed-gene-24.12	2423932	2424231	VaccDscaff42	VaccDscaff42:2423931..2424231		VaccDscaff42-processed-gene-24.12-mRNA-1
	VaccDscaff42-processed-gene-24.4	2443910	2462725	VaccDscaff42	VaccDscaff42:2443909..2462725	sp|Q9C5Y0|PLDD1_ARATH Phospholipase D delta OS=Arabidopsis thaliana OX=3702 GN=PLDDELTA PE=1 SV=2	C2. C2_3c. C2_dom. C2 domain (Calcium/lipid-binding domain, CaLB). C2_plant_PLD. catalytic activity. Choline biosynthesis III. disorder_prediction. Ether lipid metabolism. Glycerophospholipid metabolism. nucleic acid binding. Nucleotide-bd_a/b_plait_sf. Phosphatidate metabolism, as a signaling molecule. PHOSPHOLIPASE D. PHOSPHOLIPASE D DELTA. Phospholipase D/nuclease. PLD. pld_4. PLDc. PLD_C. PLi…	catalytic activity. nucleic acid binding	GO:0003676. GO:0003824
	VaccDscaff42-processed-gene-25.13	2503878	2511817	VaccDscaff42	VaccDscaff42:2503877..2511817	sp|Q9SVE7|DTX45_ARATH Protein DETOXIFICATION 45, chloroplastic OS=Arabidopsis thaliana OX=3702 GN=DTX45 PE=2 SV=2	antiporter activity. drug transmembrane transport. drug transmembrane transporter activity. FAMILY NOT NAMED. MatE. MATE_fam. membrane. > <signature-library-release library=. transmembrane transport. Transport of bile salts and organic acids	metal ions and amine compounds. VaccDscaff42-processed-gene-25.13-mRNA-1"	antiporter activity. drug transmembrane transporter activity. membrane. transmembrane transport. xenobiotic transmembrane transport	GO:0006855. GO:0015238. GO:0015297. GO:0016020. GO:0055085
	VaccDscaff42-snap-gene-22.29	2202087	2211872	VaccDscaff42	VaccDscaff42:2202086..2211872	sp|U3KRF2|DHQS_ACTCH 3-dehydroquinate synthase, chloroplastic OS=Actinidia chinensis OX=3625 GN=DHQS PE=1 SV=2	3-dehydroquinate biosynthesis I. 3-dehydroquinate synthase activity. 3-DEHYDROQUINATE SYNTHASE, CHLOROPLASTIC. aromatic amino acid family biosynthetic process. cytoplasm. Dehydroquinate synthase-like. DHQS. DHQS/DOIS. DHQ_synth_AroB. DHQ_synthase. FAMILY NOT NAMED. GTPase activity. GTP binding. Phenylalanine, tyrosine and tryptophan biosynthesis. P-loop containing nucleoside triphosphate hydrolas…	3-dehydroquinate synthase activity. aromatic amino acid family biosynthetic process. cytoplasm. GTPase activity. GTP binding. small GTPase-mediated signal transduction	GO:0003856. GO:0003924. GO:0005525. GO:0005737. GO:0007264. GO:0009073
	VaccDscaff42-snap-gene-22.33	2233400	2237181	VaccDscaff42	VaccDscaff42:2233399..2237181	sp|Q5XF11|FB248_ARATH F-box protein At4g35930 OS=Arabidopsis thaliana OX=3702 GN=At4g35930 PE=2 SV=1	disorder_prediction. FAMILY NOT NAMED. FBOX. F-box_dom. F-box domain. F-box-like_dom_sf. protein binding. > <signature-library-release library=. VaccDscaff32-snap-gene-325.58-mRNA-1. VaccDscaff42-snap-gene-22.33-mRNA-1"	protein binding	GO:0005515
	VaccDscaff42-snap-gene-22.34	2243442	2268207	VaccDscaff42	VaccDscaff42:2243441..2268207	sp|Q9XIK4|NT101_ARATH RNA cytidine acetyltransferase 1 OS=Arabidopsis thaliana OX=3702 GN=At1g10490 PE=2 SV=2	ATP binding. disorder_prediction. DUF1726. GNAT_acetyltr_2. GNAT_dom. Helicase_dom. Helicase_RecD. N-ACETYLTRANSFERASE 10. N-acetyltransferase activity. NAT10. ncRNA processing. RNA_acetyltr_Nat10. RNA CYTIDINE ACETYLTRANSFERASE 2. rRNA metabolic process. rRNA modification in the nucleus and cytosol. TmcA_N. TmcA/NAT10/Kre33. tRNA_bind_2. tRNA_bind_dom. VaccDscaff42-snap-gene-22.34-mRNA-1	ATP binding. N-acetyltransferase activity. ncRNA processing. rRNA metabolic process	GO:0005524. GO:0008080. GO:0016072. GO:0034470
	VaccDscaff42-snap-gene-23.38	2292372	2293279	VaccDscaff42	VaccDscaff42:2292371..2293279	sp|Q84JK2|FD_ARATH Protein FD OS=Arabidopsis thaliana OX=3702 GN=FD PE=1 SV=1	brlzneu. bZIP. bZIP_1. BZIP_BASIC. bZIP_plant_BZIP46. CAMP-RESPONSE ELEMENT BINDING PROTEIN-RELATED. Coil. disorder_prediction. DNA-binding transcription factor activity. Leucine zipper domain. regulation of transcription, DNA-templated. > <signature-library-release library=. VaccDscaff42-snap-gene-23.38-mRNA-1"	DNA-binding transcription factor activity. regulation of DNA-templated transcription	GO:0003700. GO:0006355
	VaccDscaff42-snap-gene-23.39	2310078	2317731	VaccDscaff42	VaccDscaff42:2310077..2317731	sp|Q94K80|LRP1C_ARATH La-related protein 1C OS=Arabidopsis thaliana OX=3702 GN=LARP1C PE=1 SV=1	disorder_prediction. HTH_LA. la. La. La_HTH. LAM. LUPUS LA PROTEIN-RELATED. &quot;Winged helix&quot; DNA-binding domain. > <signature-library-release library=. VaccDscaff42-snap-gene-23.39-mRNA-1. WH_DNA-bd_sf. WH-like_DNA-bd_sf"
	VaccDscaff42-snap-gene-23.41	2336687	2341213	VaccDscaff42	VaccDscaff42:2336686..2341213		disorder_prediction. FAMILY NOT NAMED. VaccDscaff42-snap-gene-23.41-mRNA-1
	VaccDscaff42-snap-gene-23.42	2342267	2349166	VaccDscaff42	VaccDscaff42:2342266..2349166	sp|Q7XA40|RGA3_SOLBU Putative disease resistance protein RGA3 OS=Solanum bulbocastanum OX=147425 GN=RGA3 PE=2 SV=2	AAA. AAA_5. AAA+_ATPase. Activation of caspases through apoptosome-mediated cleavage. ADP binding. Coil. DISEASERSIST. Formation of apoptosome. L domain-like. LEUCINE-RICH REPEAT-CONTAINING PROTEIN. LRR_dom_sf. NB-ARC. Neutrophil degranulation. P-loop containing nucleoside triphosphate hydrolases. P-loop_NTPase. Regulation of the apoptosome activity. > <signature-library-release library=. SMAC (D…	ADP binding	GO:0043531
	VaccDscaff42-snap-gene-24.30	2386911	2390414	VaccDscaff42	VaccDscaff42:2386910..2390414	sp|Q9SZT4|CSCLE_ARATH CSC1-like protein At4g35870 OS=Arabidopsis thaliana OX=3702 GN=GFS10 PE=2 SV=1	Coil. Csc1_N. membrane. PHM7_cyt. PROBABLE MEMBRANE PROTEIN DUF221-RELATED. RE44586P. RSN1_7TM. RSN1_TM. VaccDscaff42-snap-gene-24.30-mRNA-1	membrane	GO:0016020
Chr2: 38594279	VaccDscaff2-augustus-gene-384.26	38447091	38451295	VaccDscaff2	VaccDscaff2:38447090..38451295		CHCH. COILED-COIL-HELIX-COILED-COIL-HELIX DOMAIN CONTAINING 2/NUR77. Cys_alpha_HP_mot_SF. Cysteine alpha-hairpin motif. disorder_prediction. Mitochondrial protein import. > <signature-library-release library=. VaccDscaff2-augustus-gene-384.26-mRNA-1"
	VaccDscaff2-augustus-gene-384.30	38452859	38464151	VaccDscaff2	VaccDscaff2:38452858..38464151	sp|O82225|GGP5_ARATH Gamma-glutamyl peptidase 5 OS=Arabidopsis thaliana OX=3702 GN=GGP5 PE=2 SV=1	Class_I_gatase-like. Class I glutamine amidotransferase-like. FAMILY NOT NAMED. GATase. GATASE. GATase1_1. GATASE_TYPE_1. > <signature-library-release library=. VaccDscaff2-augustus-gene-384.30-mRNA-1"
	VaccDscaff2-augustus-gene-385.35	38501729	38507531	VaccDscaff2	VaccDscaff2:38501728..38507531	sp|Q940K0|DRL15_ARATH Probable disease resistance protein At1g61180 OS=Arabidopsis thaliana OX=3702 GN=At1g61180 PE=2 SV=2	Activation of caspases through apoptosome-mediated cleavage. ADP binding. Coil. DISEASERSIST. Formation of apoptosome. L domain-like. LEUCINE-RICH REPEAT-CONTAINING PROTEIN. LRR_dom_sf. NB-ARC. Neutrophil degranulation. P-loop containing nucleoside triphosphate hydrolases. P-loop_NTPase. protein binding. Regulation of the apoptosome activity. signal transduction. > <signature-library-release libr…	ADP binding. protein binding. signal transduction	GO:0005515. GO:0007165. GO:0043531
	VaccDscaff2-augustus-gene-385.37	38526410	38530004	VaccDscaff2	VaccDscaff2:38526409..38530004	sp|Q9S7V4|HA22A_ARATH HVA22-like protein a OS=Arabidopsis thaliana OX=3702 GN=HVA22A PE=2 SV=1	beta-beta-alpha zinc fingers. disorder_prediction. HVA22-LIKE PROTEINS. Matrin/U1-like-C_Znf_C2H2. nucleic acid binding. Olfactory Signaling Pathway. > <signature-library-release library=. TB2_DP1_HVA22. VaccDscaff2-augustus-gene-385.37-mRNA-1. zf-met. zinc ion binding. Znf_C2H2_sf. ZnF_U1_5"	nucleic acid binding. zinc ion binding	GO:0003676. GO:0008270
	VaccDscaff2-augustus-gene-385.40	38552191	38561078	VaccDscaff2	VaccDscaff2:38552190..38561078	sp|Q9T048|DRL27_ARATH Disease resistance protein At4g27190 OS=Arabidopsis thaliana OX=3702 GN=At4g27190 PE=2 SV=1	Activation of caspases through apoptosome-mediated cleavage. ADP binding. Coil. DISEASERSIST. Formation of apoptosome. L domain-like. LEUCINE-RICH REPEAT-CONTAINING PROTEIN. Leu-rich_rpt. Leu-rich_rpt_typical-subtyp. LRR. LRR_8. LRR_dom_sf. LRR_typ_2. NB-ARC. Neutrophil degranulation. P-loop containing nucleoside triphosphate hydrolases. P-loop_NTPase. protein binding. Regulation of the apoptosom…	ADP binding. protein binding. signal transduction	GO:0005515. GO:0007165. GO:0043531
	VaccDscaff2-augustus-gene-386.31	38582787	38594649	VaccDscaff2	VaccDscaff2:38582786..38594649	sp|Q9T048|DRL27_ARATH Disease resistance protein At4g27190 OS=Arabidopsis thaliana OX=3702 GN=At4g27190 PE=2 SV=1	Activation of caspases through apoptosome-mediated cleavage. ADP binding. Coil. DISEASERSIST. Formation of apoptosome. L domain-like. LEUCINE-RICH REPEAT-CONTAINING PROTEIN. Leu-rich_rpt. Leu-rich_rpt_typical-subtyp. LRR. LRR_8. LRR_dom_sf. LRR_typ_2. NB-ARC. Neutrophil degranulation. P-loop containing nucleoside triphosphate hydrolases. P-loop_NTPase. protein binding. Regulation of the apoptosom…	ADP binding. protein binding. signal transduction	GO:0005515. GO:0007165. GO:0043531
	VaccDscaff2-augustus-gene-386.32	38603721	38614216	VaccDscaff2	VaccDscaff2:38603720..38614216	sp|Q9T048|DRL27_ARATH Disease resistance protein At4g27190 OS=Arabidopsis thaliana OX=3702 GN=At4g27190 PE=2 SV=1	Activation of caspases through apoptosome-mediated cleavage. ADP binding. Coil. DISEASERSIST. Formation of apoptosome. L domain-like. LEUCINE-RICH REPEAT-CONTAINING PROTEIN. Leu-rich_rpt. LRR_8. LRR_dom_sf. NB-ARC. Neutrophil degranulation. P-loop containing nucleoside triphosphate hydrolases. P-loop_NTPase. protein binding. Regulation of the apoptosome activity. signal transduction. > <signature…	ADP binding. protein binding. signal transduction	GO:0005515. GO:0007165. GO:0043531
	VaccDscaff2-augustus-gene-386.34	38630931	38631487	VaccDscaff2	VaccDscaff2:38630930..38631487		VaccDscaff2-augustus-gene-386.34-mRNA-1
	VaccDscaff2-augustus-gene-386.35	38635594	38640087	VaccDscaff2	VaccDscaff2:38635593..38640087	sp|Q9S7V4|HA22A_ARATH HVA22-like protein a OS=Arabidopsis thaliana OX=3702 GN=HVA22A PE=2 SV=1	beta-beta-alpha zinc fingers. disorder_prediction. HVA22-LIKE PROTEINS. Matrin/U1-like-C_Znf_C2H2. nucleic acid binding. Olfactory Signaling Pathway. > <signature-library-release library=. TB2_DP1_HVA22. VaccDscaff2-augustus-gene-386.35-mRNA-1. zf-met. zinc ion binding. Znf_C2H2_sf. ZnF_U1_5"	nucleic acid binding. zinc ion binding	GO:0003676. GO:0008270
	VaccDscaff2-augustus-gene-387.28	38737094	38748114	VaccDscaff2	VaccDscaff2:38737093..38748114	sp|Q9T048|DRL27_ARATH Disease resistance protein At4g27190 OS=Arabidopsis thaliana OX=3702 GN=At4g27190 PE=2 SV=1	Activation of caspases through apoptosome-mediated cleavage. ADP binding. Coil. DISEASERSIST. Formation of apoptosome. L domain-like. LEUCINE-RICH REPEAT-CONTAINING PROTEIN. Leu-rich_rpt. Leu-rich_rpt_typical-subtyp. LRR. LRR_8. LRR_dom_sf. LRR_typ_2. NB-ARC. Neutrophil degranulation. P-loop containing nucleoside triphosphate hydrolases. P-loop_NTPase. protein binding. Regulation of the apoptosom…	ADP binding. protein binding. signal transduction	GO:0005515. GO:0007165. GO:0043531
	VaccDscaff2-augustus-gene-387.30	38753182	38763346	VaccDscaff2	VaccDscaff2:38753181..38763346	sp|Q9T048|DRL27_ARATH Disease resistance protein At4g27190 OS=Arabidopsis thaliana OX=3702 GN=At4g27190 PE=2 SV=1	Activation of caspases through apoptosome-mediated cleavage. ADP binding. DISEASERSIST. disorder_prediction. Formation of apoptosome. L domain-like. LEUCINE-RICH REPEAT-CONTAINING PROTEIN. Leu-rich_rpt. Leu-rich_rpt_typical-subtyp. LRR. LRR_8. LRR_dom_sf. LRR_typ_2. NB-ARC. Neutrophil degranulation. P-loop containing nucleoside triphosphate hydrolases. P-loop_NTPase. protein binding. Regulation o…	ADP binding. protein binding. signal transduction	GO:0005515. GO:0007165. GO:0043531
	VaccDscaff2-augustus-gene-387.31	38735832	38737762	VaccDscaff2	VaccDscaff2:38735831..38737762	sp|Q0WM29|MMSA_ARATH Methylmalonate-semialdehyde dehydrogenase [acylating], mitochondrial OS=Arabidopsis thaliana OX=3702 GN=ALDH6B2 PE=1 SV=2	VaccDscaff2-augustus-gene-387.31-mRNA-1
	VaccDscaff2-processed-gene-384.13	38430049	38439406	VaccDscaff2	VaccDscaff2:38430048..38439406	sp|Q8LFT2|DRP3B_ARATH Dynamin-related protein 3B OS=Arabidopsis thaliana OX=3702 GN=DRP3B PE=1 SV=2	VaccDscaff2-processed-gene-384.13-mRNA-1
	VaccDscaff2-processed-gene-384.6	38425346	38439637	VaccDscaff2	VaccDscaff2:38425345..38439637	sp|Q8S944|DRP3A_ARATH Dynamin-related protein 3A OS=Arabidopsis thaliana OX=3702 GN=DRP3A PE=1 SV=2	disorder_prediction. DLP_1. DYNAMIN. dynamin_3. Dynamin_central. Dynamin_GTPase. Dynamin_GTPase_CS. Dynamin_M. Dynamin_N. Dynamin_SF. G_DYNAMIN_1. G_DYNAMIN_2. G_DYNAMIN_dom. GED. GTPase activity. GTP binding. P-loop containing nucleoside triphosphate hydrolases. P-loop_NTPase. > <signature-library-release library=. VaccDscaff2-processed-gene-384.6-mRNA-1"	GTPase activity. GTP binding	GO:0003924. GO:0005525
	VaccDscaff2-processed-gene-385.22	38548220	38550936	VaccDscaff2	VaccDscaff2:38548219..38550936		disorder_prediction. VaccDscaff2-processed-gene-385.22-mRNA-1
	VaccDscaff2-processed-gene-385.25	38561343	38564427	VaccDscaff2	VaccDscaff2:38561342..38564427		COPPER TRANSPORT PROTEIN FAMILY-RELATED. disorder_prediction. FAMILY NOT NAMED. VaccDscaff2-processed-gene-385.25-mRNA-1
	VaccDscaff2-processed-gene-386.4	38631788	38632516	VaccDscaff2	VaccDscaff2:38631787..38632516	sp|Q9SD82|RFA1B_ARATH Replication protein A 70 kDa DNA-binding subunit B OS=Arabidopsis thaliana OX=3702 GN=RPA1B PE=3 SV=1	NA-bd_OB-fold. Nucleic acid-binding proteins. Rep_fac-A_C. Rep_factor-A_C. VaccDscaff2-processed-gene-386.4-mRNA-1
	VaccDscaff2-processed-gene-386.8	38615516	38620249	VaccDscaff2	VaccDscaff2:38615515..38620249	sp|Q0WM29|MMSA_ARATH Methylmalonate-semialdehyde dehydrogenase [acylating], mitochondrial OS=Arabidopsis thaliana OX=3702 GN=ALDH6B2 PE=1 SV=2	2,4-dinitrotoluene degradation. Ald_DH_C. Ald_DH_CS_CYS. Ald_DH/histidinol_DH. Ald_DH_N. Aldedh. ALDEHYDE_DEHYDR_CYS. Aldehyde_DH_dom. ALDH-like. Branched-chain amino acid catabolism. disorder_prediction. FAMILY NOT NAMED. MeMal-semiAld_DH. methylmalonate-semialdehyde dehydrogenase (acylating) activity. oxidation-reduction process. oxidoreductase activity. oxidoreductase activity, acting on the a…	leucine and isoleucine degradation"	methylmalonate-semialdehyde dehydrogenase (acylating, NAD) activity. obsolete oxidation-reduction process. oxidoreductase activity. oxidoreductase activity, acting on the aldehyde or oxo group of donors, NAD or NADP as acceptor	GO:0004491. GO:0016491. GO:0016620. GO:0055114
	VaccDscaff2-snap-gene-385.41	38473239	38480490	VaccDscaff2	VaccDscaff2:38473238..38480490	sp|Q9S7V4|HA22A_ARATH HVA22-like protein a OS=Arabidopsis thaliana OX=3702 GN=HVA22A PE=2 SV=1	beta-beta-alpha zinc fingers. c2h2final6. disorder_prediction. HVA22-LIKE PROTEINS. Matrin/U1-like-C_Znf_C2H2. nucleic acid binding. Olfactory Signaling Pathway. > <signature-library-release library=. TB2_DP1_HVA22. VaccDscaff2-snap-gene-385.41-mRNA-1. zf-met. ZINC_FINGER_C2H2_1. zinc ion binding. Znf_C2H2_sf. Znf_C2H2_type. ZnF_U1_5"	nucleic acid binding. zinc ion binding	GO:0003676. GO:0008270
	VaccDscaff2-snap-gene-385.42	38491179	38496573	VaccDscaff2	VaccDscaff2:38491178..38496573	sp|Q9S7V4|HA22A_ARATH HVA22-like protein a OS=Arabidopsis thaliana OX=3702 GN=HVA22A PE=2 SV=1	beta-beta-alpha zinc fingers. c2h2final6. disorder_prediction. HVA22-LIKE PROTEINS. Matrin/U1-like-C_Znf_C2H2. nucleic acid binding. Olfactory Signaling Pathway. > <signature-library-release library=. TB2_DP1_HVA22. VaccDscaff2-snap-gene-385.42-mRNA-1. zf-met. zinc ion binding. Znf_C2H2_sf. Znf_C2H2_type. ZnF_U1_5"	nucleic acid binding. zinc ion binding	GO:0003676. GO:0008270
	VaccDscaff2-snap-gene-385.47	38533779	38546937	VaccDscaff2	VaccDscaff2:38533778..38546937	sp|Q9T048|DRL27_ARATH Disease resistance protein At4g27190 OS=Arabidopsis thaliana OX=3702 GN=At4g27190 PE=2 SV=1	AAA_5. AAA+_ATPase. Activation of caspases through apoptosome-mediated cleavage. ADP binding. Coil. DISEASERSIST. Formation of apoptosome. L domain-like. LEUCINE-RICH REPEAT-CONTAINING PROTEIN. Leu-rich_rpt. Leu-rich_rpt_typical-subtyp. LRR. LRR_8. LRR_bac_2. LRR_dom_sf. LRR_sd22_2. LRR_typ_2. NB-ARC. Neutrophil degranulation. P-loop containing nucleoside triphosphate hydrolases. P-loop_NTPase. p…	ADP binding. protein binding. signal transduction	GO:0005515. GO:0007165. GO:0043531
	VaccDscaff2-snap-gene-386.48	38644273	38647407	VaccDscaff2	VaccDscaff2:38644272..38647407	sp|F4KHI3|VICTR_ARATH Protein VARIATION IN COMPOUND TRIGGERED ROOT growth response OS=Arabidopsis thaliana OX=3702 GN=VICTR PE=1 SV=1	Activation of caspases through apoptosome-mediated cleavage. ADP binding. beta-beta-alpha zinc fingers. disorder_prediction. Fer4_NifH. Formation of apoptosome. LEUCINE-RICH REPEAT-CONTAINING PROTEIN. NB-ARC. Neutrophil degranulation. P-loop containing nucleoside triphosphate hydrolases. P-loop_NTPase. protein binding. Regulation of the apoptosome activity. signal transduction. > <signature-libra…	ADP binding. protein binding. signal transduction	GO:0005515. GO:0007165. GO:0043531
	VaccDscaff2-snap-gene-386.49	38664865	38675118	VaccDscaff2	VaccDscaff2:38664864..38675118	sp|Q9T048|DRL27_ARATH Disease resistance protein At4g27190 OS=Arabidopsis thaliana OX=3702 GN=At4g27190 PE=2 SV=1	Activation of caspases through apoptosome-mediated cleavage. ADP binding. Coil. DISEASERSIST. Formation of apoptosome. L domain-like. LEUCINE-RICH REPEAT-CONTAINING PROTEIN. Leu-rich_rpt. Leu-rich_rpt_typical-subtyp. LRR. LRR_8. LRR_bac_2. LRR_dom_sf. LRR_typ_2. NB-ARC. Neutrophil degranulation. P-loop containing nucleoside triphosphate hydrolases. P-loop_NTPase. protein binding. Regulation of th…	ADP binding. protein binding. signal transduction	GO:0005515. GO:0007165. GO:0043531
	VaccDscaff2-snap-gene-386.50	38682981	38688480	VaccDscaff2	VaccDscaff2:38682980..38688480	sp|Q9S7V4|HA22A_ARATH HVA22-like protein a OS=Arabidopsis thaliana OX=3702 GN=HVA22A PE=2 SV=1	beta-beta-alpha zinc fingers. disorder_prediction. HVA22-LIKE PROTEINS. Matrin/U1-like-C_Znf_C2H2. nucleic acid binding. Olfactory Signaling Pathway. > <signature-library-release library=. TB2_DP1_HVA22. VaccDscaff2-snap-gene-386.50-mRNA-1. zf-met. zinc ion binding. Znf_C2H2_sf. ZnF_U1_5"	nucleic acid binding. zinc ion binding	GO:0003676. GO:0008270
	VaccDscaff2-snap-gene-386.51	38597616	38601741	VaccDscaff2	VaccDscaff2:38597615..38601741	sp|Q0WM29|MMSA_ARATH Methylmalonate-semialdehyde dehydrogenase [acylating], mitochondrial OS=Arabidopsis thaliana OX=3702 GN=ALDH6B2 PE=1 SV=2	2,4-dinitrotoluene degradation. Ald_DH_C. Ald_DH_CS_CYS. Ald_DH/histidinol_DH. Ald_DH_N. Aldedh. ALDEHYDE_DEHYDR_CYS. Aldehyde_DH_dom. ALDH-like. Branched-chain amino acid catabolism. disorder_prediction. FAMILY NOT NAMED. MeMal-semiAld_DH. methylmalonate-semialdehyde dehydrogenase (acylating) activity. oxidation-reduction process. oxidoreductase activity. oxidoreductase activity, acting on the a…	leucine and isoleucine degradation"	methylmalonate-semialdehyde dehydrogenase (acylating, NAD) activity. obsolete oxidation-reduction process. oxidoreductase activity. oxidoreductase activity, acting on the aldehyde or oxo group of donors, NAD or NADP as acceptor	GO:0004491. GO:0016491. GO:0016620. GO:0055114
	VaccDscaff2-snap-gene-387.32	38693013	38703092	VaccDscaff2	VaccDscaff2:38693012..38703092	sp|Q9T048|DRL27_ARATH Disease resistance protein At4g27190 OS=Arabidopsis thaliana OX=3702 GN=At4g27190 PE=2 SV=1	Activation of caspases through apoptosome-mediated cleavage. ADP binding. Coil. DISEASERSIST. Formation of apoptosome. L domain-like. LEUCINE-RICH REPEAT-CONTAINING PROTEIN. Leu-rich_rpt. Leu-rich_rpt_typical-subtyp. LRR. LRR_8. LRR_bac_2. LRR_dom_sf. LRR_typ_2. NB-ARC. Neutrophil degranulation. P-loop containing nucleoside triphosphate hydrolases. P-loop_NTPase. protein binding. Regulation of th…	ADP binding. protein binding. signal transduction	GO:0005515. GO:0007165. GO:0043531
	VaccDscaff2-snap-gene-387.34	38731714	38735276	VaccDscaff2	VaccDscaff2:38731713..38735276	sp|Q9S7V4|HA22A_ARATH HVA22-like protein a OS=Arabidopsis thaliana OX=3702 GN=HVA22A PE=2 SV=1	beta-beta-alpha zinc fingers. disorder_prediction. HVA22-LIKE PROTEINS. Matrin/U1-like-C_Znf_C2H2. nucleic acid binding. Olfactory Signaling Pathway. > <signature-library-release library=. TB2_DP1_HVA22. VaccDscaff2-snap-gene-387.34-mRNA-1. zf-met. zinc ion binding. Znf_C2H2_sf. ZnF_U1_5"	nucleic acid binding. zinc ion binding	GO:0003676. GO:0008270
Chr13: 32668778	VaccDscaff5-augustus-gene-325.30	32530321	32533765	VaccDscaff5	VaccDscaff5:32530320..32533765		disorder_prediction. FAMILY NOT NAMED. > <signature-library-release library=. VaccDscaff5-augustus-gene-325.30-mRNA-1"
	VaccDscaff5-augustus-gene-326.13	32674814	32680676	VaccDscaff5	VaccDscaff5:32674813..32680676	sp|Q8S8I1|QWRF3_ARATH QWRF motif-containing protein 3 OS=Arabidopsis thaliana OX=3702 GN=QWRF3 PE=2 SV=1	disorder_prediction. FAMILY NOT NAMED. QWRF. QWRF MOTIF PROTEIN (DUF566)-RELATED. VaccDscaff5-augustus-gene-326.13-mRNA-1
	VaccDscaff5-augustus-gene-327.26	32690621	32693699	VaccDscaff5	VaccDscaff5:32690620..32693699	sp|Q41224|AOX1_TOBAC Ubiquinol oxidase 1, mitochondrial OS=Nicotiana tabacum OX=4097 GN=AOX1 PE=1 SV=1	alternative oxidase activity. AOX. AOX_sf. disorder_prediction. FAMILY NOT NAMED. oxidation-reduction process. UBIQUINOL OXIDASE 3, MITOCHONDRIAL. VaccDscaff5-augustus-gene-327.26-mRNA-1	alternative oxidase activity. obsolete oxidation-reduction process	GO:0009916. GO:0055114
	VaccDscaff5-augustus-gene-328.32	32800956	32802657	VaccDscaff5	VaccDscaff5:32800955..32802657	sp|Q39613|CYPH_CATRO Peptidyl-prolyl cis-trans isomerase OS=Catharanthus roseus OX=4058 GN=PCKR1 PE=1 SV=1	CSA_PPIASE_2. CSAPPISMRASE. Cyclophilin-like. Cyclophilin-like_dom_sf. Cyclophilin-type_PPIase_dom. F-box. fbox_2. F-box_dom. F-box domain. F-box-like_dom_sf. PEPTIDYL-PROLYL CIS-TRANS ISOMERASE. peptidyl-prolyl cis-trans isomerase activity. PEPTIDYL-PROLYL CIS-TRANS ISOMERASE CYP63. Pro_isomerase. protein binding. protein peptidyl-prolyl isomerization. VaccDscaff5-augustus-gene-328.32-mRNA-1	peptidyl-prolyl cis-trans isomerase activity. protein binding. protein peptidyl-prolyl isomerization	GO:0000413. GO:0003755. GO:0005515
	VaccDscaff5-processed-gene-325.18	32521278	32523228	VaccDscaff5	VaccDscaff5:32521277..32523228		VaccDscaff5-processed-gene-325.18-mRNA-1
	VaccDscaff5-processed-gene-325.23	32548412	32552227	VaccDscaff5	VaccDscaff5:32548411..32552227		AP_endonuclease_F1_BS. AP_NUCLEASE_F1_1. DNA binding. DNA repair. DNase I-like. Endo/exonu/phosph_ase_sf. endonuclease activity. VaccDscaff5-processed-gene-325.23-mRNA-1	DNA binding. DNA repair. endonuclease activity	GO:0003677. GO:0004519. GO:0006281
	VaccDscaff5-processed-gene-327.0	32687100	32688209	VaccDscaff5	VaccDscaff5:32687099..32688209	sp|Q9SUY0|FB244_ARATH F-box protein At4g22390 OS=Arabidopsis thaliana OX=3702 GN=At4g22390 PE=2 SV=3	FAMILY NOT NAMED. FBOX. fbox_2. F-box-assoc_interact_dom. F-box_dom. F-box domain. F-box-like. F-box-like_dom_sf. protein binding. > <signature-library-release library=. TIGR01640. VaccDscaff5-processed-gene-327.0-mRNA-1"	protein binding	GO:0005515
	VaccDscaff5-processed-gene-327.10	32779120	32780223	VaccDscaff5	VaccDscaff5:32779119..32780223	sp|Q9LIR8|FBK67_ARATH F-box/kelch-repeat protein At3g23880 OS=Arabidopsis thaliana OX=3702 GN=At3g23880 PE=2 SV=1	FAMILY NOT NAMED. FBA_1. F-box. FBOX. fbox_2. F-box-assoc_dom_typ1. F-box-assoc_interact_dom. F-box_dom. F-box domain. F-box-like_dom_sf. protein binding. > <signature-library-release library=. TIGR01640. VaccDscaff5-processed-gene-327.10-mRNA-1"	protein binding	GO:0005515
	VaccDscaff5-processed-gene-327.11	32748775	32749314	VaccDscaff5	VaccDscaff5:32748774..32749314	sp|Q9ZUK7|RLP18_ARATH Receptor-like protein 18 OS=Arabidopsis thaliana OX=3702 GN=RLP18 PE=2 SV=3	DISEASE RESISTANCE PROTEIN-LIKE-RELATED. FAMILY NOT NAMED. L domain-like. Leu-rich_rpt. LEURICHRPT. LRR. LRR_6. protein binding. VaccDscaff5-processed-gene-327.11-mRNA-1	protein binding	GO:0005515
	VaccDscaff5-processed-gene-327.14	32704194	32705627	VaccDscaff5	VaccDscaff5:32704193..32705627	sp|Q9SUY0|FB244_ARATH F-box protein At4g22390 OS=Arabidopsis thaliana OX=3702 GN=At4g22390 PE=2 SV=3	FAMILY NOT NAMED. FBA_3. F-box-assoc_dom_typ3. F-box-assoc_interact_dom. > <signature-library-release library=. TIGR01640. VaccDscaff5-processed-gene-327.14-mRNA-1"
	VaccDscaff5-processed-gene-327.15	32711305	32711669	VaccDscaff5	VaccDscaff5:32711304..32711669		disorder_prediction. VaccDscaff5-processed-gene-327.15-mRNA-1
	VaccDscaff5-processed-gene-327.23	32774375	32775919	VaccDscaff5	VaccDscaff5:32774374..32775919		VaccDscaff5-processed-gene-327.23-mRNA-1
	VaccDscaff5-processed-gene-327.7	32741567	32742739	VaccDscaff5	VaccDscaff5:32741566..32742739	sp|Q9SFC7|FB135_ARATH F-box protein At3g07870 OS=Arabidopsis thaliana OX=3702 GN=At3g07870 PE=2 SV=1	FAMILY NOT NAMED. FBA_1. F-box. FBOX. fbox_2. F-box-assoc_dom_typ1. F-box-assoc_interact_dom. F-box_dom. F-box domain. F-box-like_dom_sf. Galactose oxidase, central domain. Gal_Oxase/kelch_b-propeller. protein binding. > <signature-library-release library=. TIGR01640. VaccDscaff5-processed-gene-327.7-mRNA-1"	protein binding	GO:0005515
	VaccDscaff5-processed-gene-327.8	32757180	32758298	VaccDscaff5	VaccDscaff5:32757179..32758298	sp|Q9LIR8|FBK67_ARATH F-box/kelch-repeat protein At3g23880 OS=Arabidopsis thaliana OX=3702 GN=At3g23880 PE=2 SV=1	FAMILY NOT NAMED. FBA_3. F-box. FBOX. fbox_2. F-box-assoc_dom_typ3. F-box-assoc_interact_dom. F-box_dom. F-box domain. F-box-like_dom_sf. protein binding. > <signature-library-release library=. TIGR01640. VaccDscaff5-processed-gene-327.8-mRNA-1"	protein binding	GO:0005515
	VaccDscaff5-processed-gene-327.9	32769078	32770223	VaccDscaff5	VaccDscaff5:32769077..32770223	sp|Q9LIR8|FBK67_ARATH F-box/kelch-repeat protein At3g23880 OS=Arabidopsis thaliana OX=3702 GN=At3g23880 PE=2 SV=1	FAMILY NOT NAMED. FBA_1. F-box. FBOX. fbox_2. F-box-assoc_dom_typ1. F-box-assoc_interact_dom. F-box_dom. F-box domain. F-box-like_dom_sf. protein binding. > <signature-library-release library=. TIGR01640. VaccDscaff5-processed-gene-327.9-mRNA-1"	protein binding	GO:0005515
	VaccDscaff5-processed-gene-328.2	32795455	32798994	VaccDscaff5	VaccDscaff5:32795454..32798994	sp|Q9LMT7|MAIN_ARATH Protein MAINTENANCE OF MERISTEMS OS=Arabidopsis thaliana OX=3702 GN=MAIN PE=1 SV=1	AminoTfrase-like_pln_mobile. Coil. disorder_prediction. FAMILY NOT NAMED. PMD. > <signature-library-release library=. VaccDscaff5-processed-gene-328.2-mRNA-1"
	VaccDscaff5-processed-gene-328.6	32813459	32818149	VaccDscaff5	VaccDscaff5:32813458..32818149	sp|Q9FLS0|FB253_ARATH F-box protein At5g07610 OS=Arabidopsis thaliana OX=3702 GN=At5g07610 PE=2 SV=1	disorder_prediction. FAMILY NOT NAMED. F-box. F-box_dom. F-box domain. F-box-like_dom_sf. protein binding. VaccDscaff5-processed-gene-328.6-mRNA-1	protein binding	GO:0005515
	VaccDscaff5-snap-gene-325.34	32519354	32523821	VaccDscaff5	VaccDscaff5:32519353..32523821	sp|Q8GXC7|FBK50_ARATH F-box/kelch-repeat protein At3g06240 OS=Arabidopsis thaliana OX=3702 GN=At3g06240 PE=2 SV=1	FAMILY NOT NAMED. FBA_1. FBOX. fbox_2. F-box-assoc_dom_typ1. F-box-assoc_interact_dom. F-box_dom. F-box domain. F-box-like. F-box-like_dom_sf. protein binding. > <signature-library-release library=. TIGR01640. VaccDscaff5-snap-gene-325.34-mRNA-1"	protein binding	GO:0005515
	VaccDscaff5-snap-gene-325.36	32513614	32516845	VaccDscaff5	VaccDscaff5:32513613..32516845	sp|Q9SU30|CPR1_ARATH F-box protein CPR1 OS=Arabidopsis thaliana OX=3702 GN=CPR1 PE=1 SV=2	VaccDscaff5-snap-gene-325.36-mRNA-1
	VaccDscaff5-snap-gene-325.37	32524543	32528321	VaccDscaff5	VaccDscaff5:32524542..32528321	sp|Q8CH62|LTO1_MOUSE Protein LTO1 homolog OS=Mus musculus OX=10090 GN=Lto1 PE=1 SV=1	disorder_prediction. Essential_protein_Yae1_N. folic acid binding. Formiminotransferase_C. FORMIMINOTRANSFERASE-CYCLODEAMINASE. Formiminotransferase domain of formiminotransferase-cyclodeaminase.. Formiminotransferase_N. Formiminotransferase_N_sf. FORMIMINOTRANSFERASE N-TERMINAL SUBDOMAIN-CONTAINING PROTEIN. FormiminoTrfase_cat_dom_sf. FTCD_2. FTCD_N. FTCD_N_2. Histidine catabolism. Histidine met…	folic acid binding. transferase activity	GO:0005542. GO:0016740
	VaccDscaff5-snap-gene-326.15	32668613	32669915	VaccDscaff5	VaccDscaff5:32668612..32669915	sp|O64791|SY124_ARATH Syntaxin-124 OS=Arabidopsis thaliana OX=3702 GN=SYP124 PE=2 SV=1	Coil. intracellular protein transport. membrane. SNAP receptor activity. SNARE. SNARE_syntaxin1-like. SynN. SynN_4. Syntaxin. SYNTAXIN. SYNTAXIN-125. Syntaxin/epimorphin_CS. Syntaxin_N. T_SNARE. tSNARE_6. T_SNARE_dom. t-snare proteins. VaccDscaff10-augustus-gene-87.26-mRNA-1. VaccDscaff5-snap-gene-326.15-mRNA-1. VaccDscaff8-augustus-gene-108.27-mRNA-1. vesicle-mediated transport	intracellular protein transport. membrane. SNAP receptor activity. vesicle-mediated transport	GO:0005484. GO:0006886. GO:0016020. GO:0016192
	VaccDscaff5-snap-gene-327.29	32718998	32730317	VaccDscaff5	VaccDscaff5:32718997..32730317	sp|Q9SU30|CPR1_ARATH F-box protein CPR1 OS=Arabidopsis thaliana OX=3702 GN=CPR1 PE=1 SV=2	FAMILY NOT NAMED. FBA_1. F-box. FBOX. fbox_2. F-box-assoc_dom_typ1. F-box-assoc_interact_dom. F-box_dom. F-box domain. F-box-like. F-box-like_dom_sf. protein binding. > <signature-library-release library=. TIGR01640. VaccDscaff5-snap-gene-327.29-mRNA-1"	protein binding	GO:0005515
	VaccDscaff5-snap-gene-327.32	32695767	32698303	VaccDscaff5	VaccDscaff5:32695766..32698303	sp|O80668|AVT1A_ARATH Amino acid transporter AVT1A OS=Arabidopsis thaliana OX=3702 GN=AVT1A PE=2 SV=2	AMINO ACID TRANSPORTER. AMINO ACID TRANSPORTER AVT1A. VaccDscaff5-snap-gene-327.32-mRNA-1
Chr13: 32668778	VaccDscaff9-augustus-gene-101.30	10165174	10166824	VaccDscaff9	VaccDscaff9:10165173..10166824	sp|Q8GT20|BEBT_TOBAC Benzyl alcohol O-benzoyltransferase OS=Nicotiana tabacum OX=4097 GN=HSR201 PE=1 SV=1	CAT-like_dom_sf. FAMILY NOT NAMED. Glyoxylate metabolism and glycine degradation. > <signature-library-release library=. Transferase. transferase activity	transferring acyl groups other than amino-acyl groups. VaccDscaff9-augustus-gene-101.30-mRNA-1"	acyltransferase activity, transferring groups other than amino-acyl groups	GO:0016747
	VaccDscaff9-augustus-gene-102.22	10187818	10190016	VaccDscaff9	VaccDscaff9:10187817..10190016	sp|Q8GT20|BEBT_TOBAC Benzyl alcohol O-benzoyltransferase OS=Nicotiana tabacum OX=4097 GN=HSR201 PE=1 SV=1	CAT-like_dom_sf. FAMILY NOT NAMED. Glyoxylate metabolism and glycine degradation. > <signature-library-release library=. Transferase. transferase activity	transferring acyl groups other than amino-acyl groups. VaccDscaff9-augustus-gene-102.22-mRNA-1"	acyltransferase activity, transferring groups other than amino-acyl groups	GO:0016747
	VaccDscaff9-augustus-gene-102.23	10197557	10201431	VaccDscaff9	VaccDscaff9:10197556..10201431	sp|O04421|SRP14_ARATH Signal recognition particle 14 kDa protein OS=Arabidopsis thaliana OX=3702 GN=SRP14 PE=2 SV=2	7S RNA binding. disorder_prediction. endoplasmic reticulum signal peptide binding. Neutrophil degranulation. signal recognition particle. SIGNAL RECOGNITION PARTICLE 14 KDA PROTEIN. SIGNAL RECOGNITION PARTICLE 14 KD PROTEIN. Signal recognition particle alu RNA binding heterodimer, SRP9/14. signal recognition particle, endoplasmic reticulum targeting. Signal_recog_particle_SRP14. Signal_recog_part…	7S RNA binding. endoplasmic reticulum signal peptide binding. signal recognition particle. signal recognition particle, endoplasmic reticulum targeting. SRP-dependent cotranslational protein targeting to membrane	GO:0005786. GO:0006614. GO:0008312. GO:0030942. GO:0048500
	VaccDscaff9-augustus-gene-103.19	10314258	10320237	VaccDscaff9	VaccDscaff9:10314257..10320237	sp|Q8GXC7|FBK50_ARATH F-box/kelch-repeat protein At3g06240 OS=Arabidopsis thaliana OX=3702 GN=At3g06240 PE=2 SV=1	FAMILY NOT NAMED. FBA_1. F-box. FBOX. fbox_2. F-box-assoc_dom_typ1. F-box-assoc_interact_dom. F-box_dom. F-box domain. F-box-like_dom_sf. P-loop containing nucleoside triphosphate hydrolases. P-loop_NTPase. protein binding. Q_MOTIF. RNA_helicase_DEAD_Q_motif. > <signature-library-release library=. TIGR01640. VaccDscaff9-augustus-gene-103.19-mRNA-1"	protein binding	GO:0005515
	VaccDscaff9-augustus-gene-103.22	10377851	10389112	VaccDscaff9	VaccDscaff9:10377850..10389112	sp|Q8W4D0|CPY71_ARATH Peptidyl-prolyl cis-trans isomerase CYP71 OS=Arabidopsis thaliana OX=3702 GN=CYP71 PE=1 SV=1	CSA_PPIASE_1. CSA_PPIASE_2. CSAPPISMRASE. Cyclophilin-like. Cyclophilin-like_dom_sf. Cyclophilin-type_PPIase_CS. Cyclophilin-type_PPIase_dom. cyclophilin_WD40. disorder_prediction. FAMILY NOT NAMED. peptidyl-prolyl cis-trans isomerase activity. PEPTIDYLPROLYL ISOMERASE DOMAIN AND WD REPEAT-CONTAINING PROTEIN 1. Pro_isomerase. protein binding. protein folding. protein peptidyl-prolyl isomerization…	peptidyl-prolyl cis-trans isomerase activity. protein binding. protein folding. protein peptidyl-prolyl isomerization	GO:0000413. GO:0003755. GO:0005515. GO:0006457
	VaccDscaff9-processed-gene-101.3	10112374	10114034	VaccDscaff9	VaccDscaff9:10112373..10114034		defense response. disorder_prediction. FAMILY NOT NAMED. PAMP-INDUCED SECRETED PEPTIDE 1. PIP1. VaccDscaff9-processed-gene-101.3-mRNA-1	defense response	GO:0006952
	VaccDscaff9-processed-gene-101.5	10180041	10185172	VaccDscaff9	VaccDscaff9:10180040..10185172		disorder_prediction. VaccDscaff9-processed-gene-101.5-mRNA-1
	VaccDscaff9-processed-gene-101.8	10140368	10143571	VaccDscaff9	VaccDscaff9:10140367..10143571	sp|Q8GT20|BEBT_TOBAC Benzyl alcohol O-benzoyltransferase OS=Nicotiana tabacum OX=4097 GN=HSR201 PE=1 SV=1	CAT-like_dom_sf. FAMILY NOT NAMED. Glyoxylate metabolism and glycine degradation. > <signature-library-release library=. Transferase. transferase activity	transferring acyl groups other than amino-acyl groups. VaccDscaff9-processed-gene-101.8-mRNA-1"	acyltransferase activity, transferring groups other than amino-acyl groups	GO:0016747
	VaccDscaff9-processed-gene-102.11	10217443	10222520	VaccDscaff9	VaccDscaff9:10217442..10222520		protein transport. > <signature-library-release library=. Trig_fac. TRIGGER FACTOR CHAPERONE AND PEPTIDYL-PROLYL CIS/TRANS ISOMERASE. VaccDscaff9-processed-gene-102.11-mRNA-1"	protein transport	GO:0015031
	VaccDscaff9-processed-gene-102.12	10259619	10259864	VaccDscaff9	VaccDscaff9:10259618..10259864	sp|P93008|RH21_ARATH DEAD-box ATP-dependent RNA helicase 21 OS=Arabidopsis thaliana OX=3702 GN=RH21 PE=2 SV=1	Coil. disorder_prediction. VaccDscaff9-processed-gene-102.12-mRNA-1
	VaccDscaff9-processed-gene-102.20	10275494	10279701	VaccDscaff9	VaccDscaff9:10275493..10279701	sp|Q8GXC7|FBK50_ARATH F-box/kelch-repeat protein At3g06240 OS=Arabidopsis thaliana OX=3702 GN=At3g06240 PE=2 SV=1	FAMILY NOT NAMED. F-box. FBOX. fbox_2. F-box-assoc_interact_dom. F-box_dom. F-box domain. F-box-like_dom_sf. Galactose oxidase, central domain. Gal_Oxase/kelch_b-propeller. protein binding. > <signature-library-release library=. TIGR01640. VaccDscaff9-processed-gene-102.20-mRNA-1"	protein binding	GO:0005515
	VaccDscaff9-processed-gene-102.3	10260370	10261551	VaccDscaff9	VaccDscaff9:10260369..10261551	sp|Q53RK8|RH21_ORYSJ DEAD-box ATP-dependent RNA helicase 21 OS=Oryza sativa subsp. japonica OX=39947 GN=Os03g0708600 PE=2 SV=1	ATP binding. DEAD. DEAD_ATP_HELICASE. DEADc. DEAD/DEAH_box_helicase_dom. disorder_prediction. Helicase_ATP-bd. HELICASE_ATP_BIND_1. Helicase_C. HELICASE_CTER. HELICc. helicmild6. nucleic acid binding. P-loop containing nucleoside triphosphate hydrolases. P-loop_NTPase. RNA HELICASE. RNA-helicase_DEAD-box_CS. > <signature-library-release library=. ultradead3. VaccDscaff9-processed-gene-102.3-mRNA-…	ATP binding. nucleic acid binding	GO:0003676. GO:0005524
	VaccDscaff9-processed-gene-102.9	10192809	10196317	VaccDscaff9	VaccDscaff9:10192808..10196317		FAMILY NOT NAMED. VaccDscaff9-processed-gene-102.9-mRNA-1
	VaccDscaff9-processed-gene-103.1	10306143	10307812	VaccDscaff9	VaccDscaff9:10306142..10307812		VaccDscaff9-processed-gene-103.1-mRNA-1
	VaccDscaff9-snap-gene-101.31	10151112	10156352	VaccDscaff9	VaccDscaff9:10151111..10156352		FAMILY NOT NAMED. protein binding. RNI-like. SNAP. TPR-like_helical_dom_sf. VaccDscaff9-snap-gene-101.31-mRNA-1	protein binding	GO:0005515
	VaccDscaff9-snap-gene-101.33	10069871	10084594	VaccDscaff9	VaccDscaff9:10069870..10084594	sp|Q8GUI4|UGPI6_ARATH Uncharacterized GPI-anchored protein At1g61900 OS=Arabidopsis thaliana OX=3702 GN=At1g61900 PE=2 SV=1	At1g61900-like. FAMILY NOT NAMED. GPI-ANCHORED PROTEIN. VaccDscaff9-snap-gene-101.33-mRNA-1
	VaccDscaff9-snap-gene-101.34	10088449	10098734	VaccDscaff9	VaccDscaff9:10088448..10098734	sp|O48890|NRPB4_ARATH DNA-directed RNA polymerase II subunit 4 OS=Arabidopsis thaliana OX=3702 GN=NRPB4 PE=1 SV=1	catalytic activity. cellular metabolic process. DNA-DIRECTED RNA POLYMERASE II. DNA-templated transcription, initiation. HRDC-like. HRDC-like_sf. nucleotide binding. RNA_pol_Rpb4. RNA_pol_Rpb4/RPC9_core. RNA polymerase complex. RPB4/RPC9. Rpb4/RPC9_sf. rpol4neu2. > <signature-library-release library=. VaccDscaff35-snap-gene-57.38-mRNA-1. VaccDscaff4-snap-gene-148.46-mRNA-1. VaccDscaff9-snap-gene-…	catalytic activity. cellular metabolic process. DNA-templated transcription initiation. nucleotide binding. RNA polymerase complex	GO:0000166. GO:0003824. GO:0006352. GO:0030880. GO:0044237
	VaccDscaff9-snap-gene-101.35	10131839	10136818	VaccDscaff9	VaccDscaff9:10131838..10136818	sp|Q2MJ20|C7A12_MEDTR Beta-amyrin 28-monooxygenase OS=Medicago truncatula OX=3880 GN=CYP716A12 PE=1 SV=1	Cytochrome P450. CYTOCHROME_P450. Cyt_P450. Cyt_P450_CS. Cyt_P450_E_grp-I. Cyt_P450_sf. EP450I. FAMILY NOT NAMED. heme binding. iron ion binding. oxidation-reduction process. oxidoreductase activity, acting on paired donors, with incorporation or reduction of molecular oxygen. p450. P450. > <signature-library-release library=. VaccDscaff35-snap-gene-57.39-mRNA-1. VaccDscaff9-snap-gene-101.35-mRNA…	heme binding. iron ion binding. obsolete oxidation-reduction process. oxidoreductase activity, acting on paired donors, with incorporation or reduction of molecular oxygen	GO:0005506. GO:0016705. GO:0020037. GO:0055114
	VaccDscaff9-snap-gene-102.28	10275052	10279548	VaccDscaff9	VaccDscaff9:10275051..10279548	sp|W0SKS3|U6DT_PETCR Umbelliferone 6-dimethylallyltransferase, chloroplastic OS=Petroselinum crispum OX=4043 GN=PcPT PE=1 SV=1	FAMILY NOT NAMED. integral component of membrane. > <signature-library-release library=. transferase activity	transferring alkyl or aryl (other than methyl) groups. UbiA. UbiA_prenyltransferase. VaccDscaff9-snap-gene-102.28-mRNA-1"	integral component of membrane. transferase activity, transferring alkyl or aryl (other than methyl) groups	GO:0016021. GO:0016765
	VaccDscaff9-snap-gene-102.30	10281497	10282247	VaccDscaff9	VaccDscaff9:10281496..10282247	sp|Q8VWJ1|HPT1_ARATH Homogentisate phytyltransferase 1, chloroplastic OS=Arabidopsis thaliana OX=3702 GN=HPT1 PE=1 SV=1	FAMILY NOT NAMED. > <signature-library-release library=. VaccDscaff9-snap-gene-102.30-mRNA-1"
	VaccDscaff9-snap-gene-102.34	10209011	10216016	VaccDscaff9	VaccDscaff9:10209010..10216016		protein folding. protein transport. > <signature-library-release library=. Trig_fac. Trigger_fac_ribosome-bd_bac. Trigger_fac_ribosome-bd_sf. TRIGGER FACTOR CHAPERONE AND PEPTIDYL-PROLYL CIS/TRANS ISOMERASE. Trigger factor ribosome-binding domain. Trigger_N. VaccDscaff35-snap-gene-58.26-mRNA-1. VaccDscaff36-augustus-gene-290.29-mRNA-1. VaccDscaff9-snap-gene-102.34-mRNA-1"	protein folding. protein transport	GO:0006457. GO:0015031
	VaccDscaff9-snap-gene-102.35	10223057	10247294	VaccDscaff9	VaccDscaff9:10223056..10247294	sp|Q04957|DPO1_BACCA DNA polymerase I OS=Bacillus caldotenax OX=1395 GN=polA PE=1 SV=1	53exo3. 5_3_exonuc. 5-3_exonucl_a-hlix_arch_N. 5-3_exonuclease_C_sf. 5'-3' EXONUCLEASE FAMILY PROTEIN. 5-3_exonuclease_N. 5_3_exonuc_N. 5' to 3' exonuclease, C-terminal subdomain. catalytic activity. DNA binding. DNA-dependent DNA replication. DNA-directed DNA polymerase activity. DNA_polI_H3TH. DNA_polymerase_A. DNA POLYMERASE I. H3TH_53EXO. HhH2. HhH_4. PIN_53EXO. PIN domain-like. PIN-like_dom_…	catalytic activity. DNA binding. DNA-directed DNA polymerase activity. DNA-templated DNA replication	GO:0003677. GO:0003824. GO:0003887. GO:0006261
	VaccDscaff9-snap-gene-103.23	10338349	10343539	VaccDscaff9	VaccDscaff9:10338348..10343539	sp|Q7XJU2|BH153_ARATH Transcription factor bHLH153 OS=Arabidopsis thaliana OX=3702 GN=BHLH153 PE=1 SV=1	BHLH. bHLH_dom. disorder_prediction. FAMILY NOT NAMED. HLH_DNA-bd_sf. HLH, helix-loop-helix DNA-binding domain. protein dimerization activity. TRANSCRIPTION FACTOR BHLH153. VaccDscaff4-snap-gene-150.29-mRNA-1. VaccDscaff9-snap-gene-103.23-mRNA-1	protein dimerization activity	GO:0046983
	VaccDscaff9-snap-gene-103.25	10345215	10372954	VaccDscaff9	VaccDscaff9:10345214..10372954	sp|Q8W4D4|BAGP1_ARATH BAG-associated GRAM protein 1 OS=Arabidopsis thaliana OX=3702 GN=BAGP1 PE=1 SV=1	BAG-ASSOCIATED GRAM PROTEIN 1. C2. C2_3c. C2_dom. C2DOMAIN. C2 domain (Calcium/lipid-binding domain, CaLB). C2_domain_sf. Coil. disorder_prediction. FAMILY NOT NAMED. GRAM. gram2001c. PH-like_dom_sf. VaccDscaff9-snap-gene-103.25-mRNA-1. VASt. VAST
Chr18: 3682850	VaccDscaff15-augustus-gene-36.18	3603717	3617884	VaccDscaff15	VaccDscaff15:3603716..3617884	sp|O24370|LOX21_SOLTU Linoleate 13S-lipoxygenase 2-1, chloroplastic OS=Solanum tuberosum OX=4113 GN=LOX2.1 PE=1 SV=1	disorder_prediction. LH2_4. Lipase/lipooxygenase domain (PLAT/LH2 domain). LipOase. LipOase_C. LipOase_CS. LipOase_C_sf. LipOase_Fe_BS. LipOase_plant. Lipoxigenase. Lipoxygenase. LIPOXYGENASE. LIPOXYGENASE_1. LIPOXYGENASE_2. LIPOXYGENASE_3. Lipoxygenase_dom_3. Lipoxy_PLAT/LH2. metal ion binding. oxidation-reduction process. oxidoreductase activity. oxidoreductase activity, acting on single donors…	metal ion binding. obsolete oxidation-reduction process. oxidoreductase activity. oxidoreductase activity, acting on single donors with incorporation of molecular oxygen, incorporation of two atoms of oxygen. protein binding	GO:0005515. GO:0016491. GO:0016702. GO:0046872. GO:0055114
	VaccDscaff15-processed-gene-35.15	3536440	3537569	VaccDscaff15	VaccDscaff15:3536439..3537569		disorder_prediction. FAMILY NOT NAMED. Kelch_6. Kelch motif. Kelch-typ_b-propeller. protein binding. > <signature-library-release library=. VaccDscaff15-processed-gene-35.15-mRNA-1"	protein binding	GO:0005515
	VaccDscaff15-processed-gene-37.1	3681462	3683519	VaccDscaff15	VaccDscaff15:3681461..3683519	sp|Q8YK97|LILIP_NOSS1 Linolenate 9R-lipoxygenase OS=Nostoc sp. (strain PCC 7120 / SAG 25.82 / UTEX 2576) OX=103690 GN=all8020 PE=1 SV=1	Catalase. CATALASE_3. catalase activity. Catalase_core. Catalase_core_sf. Catalase_sf. Detoxification of Reactive Oxygen Species. disorder_prediction. FAMILY NOT NAMED. FOXO-mediated transcription of oxidative stress, metabolic and neuronal genes. Glyoxylate and dicarboxylate metabolism. heme binding. Heme-dependent catalase-like. Neutrophil degranulation. oxidation-reduction process. Peroxisomal…	catalase activity. heme binding. obsolete oxidation-reduction process. response to oxidative stress	GO:0004096. GO:0006979. GO:0020037. GO:0055114
	VaccDscaff15-processed-gene-37.4	3758397	3760169	VaccDscaff15	VaccDscaff15:3758396..3760169	sp|O23116|EIL3_ARATH ETHYLENE INSENSITIVE 3-like 3 protein OS=Arabidopsis thaliana OX=3702 GN=EIL3 PE=1 SV=1	disorder_prediction. DNA-binding domain of EIN3-like. DNA-binding transcription factor activity. EIN3. ETHYLENE INSENSITIVE 3-LIKE 3 PROTEIN. Ethylene_insens-like_DNA-bd. FAMILY NOT NAMED. nucleus. VaccDscaff15-processed-gene-37.4-mRNA-1	DNA-binding transcription factor activity. nucleus	GO:0003700. GO:0005634
	VaccDscaff15-snap-gene-36.20	3584722	3598251	VaccDscaff15	VaccDscaff15:3584721..3598251	sp|O24370|LOX21_SOLTU Linoleate 13S-lipoxygenase 2-1, chloroplastic OS=Solanum tuberosum OX=4113 GN=LOX2.1 PE=1 SV=1	disorder_prediction. LH2_4. Lipase/lipooxygenase domain (PLAT/LH2 domain). LipOase. LipOase_C. LipOase_CS. LipOase_C_sf. LipOase_plant. Lipoxigenase. Lipoxygenase. LIPOXYGENASE. LIPOXYGENASE_2. LIPOXYGENASE_3. Lipoxygenase_dom_3. Lipoxy_PLAT/LH2. metal ion binding. oxidation-reduction process. oxidoreductase activity. oxidoreductase activity, acting on single donors with incorporation of molecula…	metal ion binding. obsolete oxidation-reduction process. oxidoreductase activity. oxidoreductase activity, acting on single donors with incorporation of molecular oxygen, incorporation of two atoms of oxygen. protein binding	GO:0005515. GO:0016491. GO:0016702. GO:0046872. GO:0055114
	VaccDscaff15-snap-gene-37.20	3694061	3697954	VaccDscaff15	VaccDscaff15:3694060..3697954	sp|B2HIL4|FAA29_MYCMM 4-hydroxyphenylalkanoate adenylyltransferase OS=Mycobacterium marinum (strain ATCC BAA-535 / M) OX=216594 GN=fadD29 PE=1 SV=1	disorder_prediction. VaccDscaff15-snap-gene-37.20-mRNA-1
	VaccDscaff15-snap-gene-37.22	3683525	3708261	VaccDscaff15	VaccDscaff15:3683524..3708261	sp|B2HIM0|FAA28_MYCMM Long-chain-fatty-acid--AMP ligase FadD28 OS=Mycobacterium marinum (strain ATCC BAA-535 / M) OX=216594 GN=fadD28 PE=3 SV=1	Acetyl-CoA synthetase-like. ACP-like. ACP-like_sf. Activation of gene expression by SREBF (SREBP). AMP-binding. AMP_BINDING. AMP-binding_CS. AMP-dep_Synthh-like_sf. AMP-dep_Synth/Lig. CARRIER. catalytic activity. ChREBP activates metabolic gene expression. disorder_prediction. FAAL. FAD/NAD-bd_sf. FAD/NAD(P)-binding domain. FAMILY NOT NAMED. Fatty acyl-CoA biosynthesis. lipid biosynthetic process…	catalytic activity. lipid biosynthetic process. phosphopantetheine binding	GO:0003824. GO:0008610. GO:0031177
	VaccDscaff15-snap-gene-38.27	3828105	3836705	VaccDscaff15	VaccDscaff15:3828104..3836705	sp|Q9LXV0|U92A1_ARATH UDP-glycosyltransferase 92A1 OS=Arabidopsis thaliana OX=3702 GN=UGT92A1 PE=2 SV=1	Coil. GLUCOSYL/GLUCURONOSYL TRANSFERASES. Glucuronidation. transferase activity, transferring hexosyl groups. UDP_glucos_trans. UDP_glycos_trans_CS. UDP-Glycosyltransferase/glycogen phosphorylase. UDPGT. VaccDscaff15-snap-gene-38.27-mRNA-1	hexosyltransferase activity	GO:0016758
Chr21: 21155	VaccDscaff27-augustus-gene-1.22	112037	120723	VaccDscaff27	VaccDscaff27:112036..120723	sp|Q9LZN2|PILS6_ARATH Protein PIN-LIKES 6 OS=Arabidopsis thaliana OX=3702 GN=PILS6 PE=2 SV=1	FAMILY NOT NAMED. integral component of membrane. Mem_trans. PILS2/6. > <signature-library-release library=. transmembrane transport. VaccDscaff27-augustus-gene-1.22-mRNA-1"	integral component of membrane. transmembrane transport	GO:0016021. GO:0055085
	VaccDscaff27-augustus-gene-1.28	141616	150926	VaccDscaff27	VaccDscaff27:141615..150926	sp|Q96EX2|RNFT2_HUMAN RING finger and transmembrane domain-containing protein 2 OS=Homo sapiens OX=9606 GN=RNFT2 PE=2 SV=2	disorder_prediction. ring_2. RING-HC_RNFT1_like. RING/U-box. > <signature-library-release library=. UNCHARACTERIZED RING FINGER-CONTAINING PROTEIN. VaccDscaff27-augustus-gene-1.28-mRNA-1. zf-C3HC4_3. ZF_RING_1. ZF_RING_2. Znf_RING. Znf_RING_CS. Znf_RING/FYVE/PHD"
	VaccDscaff27-processed-gene-0.0	2	8318	VaccDscaff27	VaccDscaff27:1..8318	sp|O49619|PP350_ARATH Pentatricopeptide repeat-containing protein At4g35130, chloroplastic OS=Arabidopsis thaliana OX=3702 GN=PCMP-H27 PE=3 SV=1	DYW_deaminase. DYW_dom. FAMILY NOT NAMED. Human cytomegalovirus infection. Human immunodeficiency virus 1 infection. Human papillomavirus infection. mTOR signaling pathway. Nonsense Mediated Decay (NMD) enhanced by the Exon Junction Complex (EJC). nuclear-transcribed mRNA catabolic process, nonsense-mediated decay. Pentatricopeptide_repeat. phosphorylation. PI3K-Akt signaling pathway. PPR. PPR_2.…	nuclear-transcribed mRNA catabolic process, nonsense-mediated decay. phosphorylation. protein binding. protein serine/threonine kinase activity. zinc ion binding	GO:0000184. GO:0004674. GO:0005515. GO:0008270. GO:0016310
	VaccDscaff27-processed-gene-0.16	26774	29610	VaccDscaff27	VaccDscaff27:26773..29610		disorder_prediction. FAMILY NOT NAMED. LEA14-like. LEA_2. > <signature-library-release library=. VaccDscaff27-processed-gene-0.16-mRNA-1. VaccDscaff34-processed-gene-292.21-mRNA-1"
	VaccDscaff27-processed-gene-0.5	58377	59003	VaccDscaff27	VaccDscaff27:58376..59003	sp|Q09011|CAST_SOLTU Calcium-binding protein CAST OS=Solanum tuberosum OX=4113 PE=2 SV=1	CALCIUM-BINDING PROTEIN CML43-RELATED. calcium ion binding. EFh. efh_1. EF-hand. EF_HAND_1. EF_Hand_1_Ca_BS. EF_HAND_2. EF-hand_6. EF-hand_7. EF-HAND CALCIUM-BINDING DOMAIN CONTAINING PROTEIN. EF_hand_dom. EF-hand-dom_pair. EF_hand_pair_protein_CML-like. VaccDscaff27-processed-gene-0.5-mRNA-1	calcium ion binding	GO:0005509
	VaccDscaff27-processed-gene-0.6	61491	63203	VaccDscaff27	VaccDscaff27:61490..63203		disorder_prediction. VaccDscaff27-processed-gene-0.6-mRNA-1
	VaccDscaff27-processed-gene-1.20	121564	125230	VaccDscaff27	VaccDscaff27:121563..125230	sp|P0CH30|RING1_GOSHI E3 ubiquitin-protein ligase RING1 OS=Gossypium hirsutum OX=3635 GN=RING1 PE=1 SV=1	disorder_prediction. ring_2. RING FINGER AND PROTEASE ASSOCIATED DOMAIN-CONTAINING. RING/U-box. > <signature-library-release library=. VaccDscaff27-processed-gene-1.20-mRNA-1. zf-RING_2. ZF_RING_2. Znf_RING. Znf_RING/FYVE/PHD"
	VaccDscaff27-processed-gene-1.4	173542	174480	VaccDscaff27	VaccDscaff27:173541..174480		DUF1191. FAMILY NOT NAMED. > <signature-library-release library=. VaccDscaff27-processed-gene-1.4-mRNA-1. VaccDscaff34-processed-gene-291.2-mRNA-1"
	VaccDscaff27-processed-gene-1.6	180106	185566	VaccDscaff27	VaccDscaff27:180105..185566	sp|Q9ZVI3|QKIL3_ARATH KH domain-containing protein At2g38610 OS=Arabidopsis thaliana OX=3702 GN=At2g38610 PE=1 SV=1	disorder_prediction. Eukaryotic type KH-domain (KH-domain type I). KH_1. kh_6. KH_dom. KH_dom_type_1. KH_dom_type_1_sf. KH_TYPE_1. nucleic acid binding. RNA binding. RNA-BINDING PROTEIN RELATED. SF1_like-KH. Signaling by BRAF and RAF fusions. > <signature-library-release library=. STAR_dimer. VaccDscaff27-processed-gene-1.6-mRNA-1"	nucleic acid binding. RNA binding	GO:0003676. GO:0003723
	VaccDscaff27-snap-gene-0.31	12469	26507	VaccDscaff27	VaccDscaff27:12468..26507		VaccDscaff27-snap-gene-0.31-mRNA-1
	VaccDscaff27-snap-gene-0.33	30670	55227	VaccDscaff27	VaccDscaff27:30669..55227	sp|P30352|SRSF2_CHICK Serine/arginine-rich splicing factor 2 OS=Gallus gallus OX=9031 GN=SRSF2 PE=2 SV=1	disorder_prediction. DUF4283. nucleic acid binding. Nucleotide-bd_a/b_plait_sf. RBD_domain_sf. RNA-binding domain, RBD. RRM. RRM_1. rrm1_1. RRM_dom. RRM_SF. SERINE/ARGININE RICH SPLICING FACTOR. SERINE/ARGININE-RICH SPLICING FACTOR 2. VaccDscaff27-snap-gene-0.33-mRNA-1	nucleic acid binding	GO:0003676
	VaccDscaff27-snap-gene-1.30	126742	141033	VaccDscaff27	VaccDscaff27:126741..141033	sp|Q9ULD4|BRPF3_HUMAN Bromodomain and PHD finger-containing protein 3 OS=Homo sapiens OX=9606 GN=BRPF3 PE=1 SV=2	bromo_6. Bromodomain. BROMODOMAIN. BROMODOMAIN_2. Bromodomain-like_sf. Coil. disorder_prediction. protein binding. > <signature-library-release library=. UNCHARACTERIZED. VaccDscaff27-snap-gene-1.30-mRNA-1"	protein binding	GO:0005515
Chr25: 5250255	VaccDscaff8-processed-gene-53.0	5288163	5295797	VaccDscaff8	VaccDscaff8:5288162..5295797	sp|Q9LUC3|MPK19_ARATH Mitogen-activated protein kinase 19 OS=Arabidopsis thaliana OX=3702 GN=MPK19 PE=2 SV=2	ATP binding. disorder_prediction. Kinase-like_dom_sf. MAPK. MAP kinase activity. MAP_kinase_CS. MITOGEN-ACTIVATED PROTEIN KINASE. MITOGEN-ACTIVATED PROTEIN KINASE 19. mTOR signaling pathway. Pkinase. protein kinase activity. PROTEIN_KINASE_ATP. Protein_kinase_ATP_BS. PROTEIN_KINASE_DOM. Protein kinase-like (PK-like). protein phosphorylation. Prot_kinase_dom. serkin_6. STKc_TDY_MAPK. VaccDscaff8-p…	ATP binding. MAP kinase activity. protein kinase activity. protein phosphorylation	GO:0004672. GO:0004707. GO:0005524. GO:0006468
	VaccDscaff8-snap-gene-54.38	5402565	5419845	VaccDscaff8	VaccDscaff8:5402564..5419845	sp|C0LGN2|Y3148_ARATH Probable leucine-rich repeat receptor-like serine/threonine-protein kinase At3g14840 OS=Arabidopsis thaliana OX=3702 GN=LRR-RLK PE=1 SV=1	ATP binding. disorder_prediction. FAMILY NOT NAMED. Kinase-like_dom_sf. L domain-like. LRR_dom_sf. Malectin. Malectin_dom. Neutrophil degranulation. N-glycan trimming in the ER and Calnexin/Calreticulin cycle. Pkinase_Tyr. protein kinase activity. PROTEIN_KINASE_DOM. Protein kinase-like (PK-like). PROTEIN_KINASE_ST. protein phosphorylation. Prot_kinase_dom. serkin_6. Ser/Thr_kinase_AS. Ser-Thr/Ty…	ATP binding. protein kinase activity. protein phosphorylation	GO:0004672. GO:0005524. GO:0006468
	VaccDscaff8-augustus-gene-51.21	5147937	5148619	VaccDscaff8	VaccDscaff8:5147936..5148619		VaccDscaff8-augustus-gene-51.21-mRNA-1
	VaccDscaff8-augustus-gene-51.22	5105631	5116344	VaccDscaff8	VaccDscaff8:5105630..5116344	sp|Q9C699|RLP7_ARATH Receptor-like protein 7 OS=Arabidopsis thaliana OX=3702 GN=RLP7 PE=3 SV=2	disorder_prediction. FAMILY NOT NAMED. L domain-like. Leu-rich_rpt. LEURICHRPT. Leu-rich_rpt_typical-subtyp. LRR_1. LRR_8. LRR_dom_sf. LRR_N_plant-typ. LRRNT_2. LRR_typ_2. protein binding. RNI-like. > <signature-library-release library=. VaccDscaff8-augustus-gene-51.22-mRNA-1"	protein binding	GO:0005515
	VaccDscaff8-augustus-gene-52.26	5198477	5207072	VaccDscaff8	VaccDscaff8:5198476..5207072	sp|Q9LRR6|CID9_ARATH Polyadenylate-binding protein-interacting protein 9 OS=Arabidopsis thaliana OX=3702 GN=CID9 PE=4 SV=1	Ataxin-2_C. FAMILY NOT NAMED. nucleic acid binding. Nucleotide-bd_a/b_plait_sf. PAM2. RBD_domain_sf. RNA-binding domain, RBD. RRM. RRM_1. rrm1_1. RRM_dom. > <signature-library-release library=. VaccDscaff8-augustus-gene-52.26-mRNA-1"	nucleic acid binding	GO:0003676
	VaccDscaff8-augustus-gene-52.27	5221900	5226013	VaccDscaff8	VaccDscaff8:5221899..5226013	sp|Q9M9F9|ICR4_ARATH Interactor of constitutive active ROPs 4 OS=Arabidopsis thaliana OX=3702 GN=ICR4 PE=1 SV=2	Coil. disorder_prediction. FAMILY NOT NAMED. ICR. INTERACTOR OF CONSTITUTIVE ACTIVE ROPS 4. VaccDscaff8-augustus-gene-52.27-mRNA-1
	VaccDscaff8-augustus-gene-52.28	5260352	5264950	VaccDscaff8	VaccDscaff8:5260351..5264950	sp|Q8L9S1|R18AL_ARATH 60S ribosomal protein L18a-like protein OS=Arabidopsis thaliana OX=3702 GN=At1g29970 PE=2 SV=2	disorder_prediction. FAMILY NOT NAMED. > <signature-library-release library=. VaccDscaff8-augustus-gene-52.28-mRNA-1"
	VaccDscaff8-augustus-gene-52.29	5229016	5233329	VaccDscaff8	VaccDscaff8:5229015..5233329	sp|Q9SQ80|G2OX1_PEA Gibberellin 2-beta-dioxygenase 1 OS=Pisum sativum OX=3888 GN=GA2OX1 PE=1 SV=1	2OG-FeII_Oxy. Clavaminate synthase-like. DIOX_N. FE2OG_OXY. GIBBERELLIN 2-BETA-DIOXYGENASE 1. IPNS-like. IPNSYNTHASE. oxidation-reduction process. OXIDOREDUCTASE, 2OG-FE II OXYGENASE FAMILY PROTEIN. oxidoreductase activity. Oxoglu/Fe-dep_dioxygenase. VaccDscaff10-augustus-gene-44.25-mRNA-1. VaccDscaff8-augustus-gene-52.29-mRNA-1	obsolete oxidation-reduction process. oxidoreductase activity	GO:0016491. GO:0055114
	VaccDscaff8-augustus-gene-52.32	5253738	5255273	VaccDscaff8	VaccDscaff8:5253737..5255273	sp|Q7XKU5|DAO_ORYSJ 2-oxoglutarate-dependent dioxygenase DAO OS=Oryza sativa subsp. japonica OX=39947 GN=DAO PE=2 SV=2	2OG-FeII_Oxy. 2-OXOGLUTARATE (2OG) AND FE(II)-DEPENDENT OXYGENASE SUPERFAMILY PROTEIN. Clavaminate synthase-like. FE2OG_OXY. IPNS-like. oxidation-reduction process. OXIDOREDUCTASE, 2OG-FE II OXYGENASE FAMILY PROTEIN. oxidoreductase activity. Oxoglu/Fe-dep_dioxygenase. VaccDscaff8-augustus-gene-52.32-mRNA-1	obsolete oxidation-reduction process. oxidoreductase activity	GO:0016491. GO:0055114
	VaccDscaff8-augustus-gene-52.34	5275045	5277784	VaccDscaff8	VaccDscaff8:5275044..5277784	sp|P52409|E13B_WHEAT Glucan endo-1,3-beta-glucosidase OS=Triticum aestivum OX=4565 GN=GLC1 PE=2 SV=1	FAMILY NOT NAMED. > <signature-library-release library=. VaccDscaff8-augustus-gene-52.34-mRNA-1. X8. X8_cls"
	VaccDscaff8-augustus-gene-53.26	5338950	5342987	VaccDscaff8	VaccDscaff8:5338949..5342987	sp|Q9SYM5|RHM1_ARATH Trifunctional UDP-glucose 4,6-dehydratase/UDP-4-keto-6-deoxy-D-glucose 3,5-epimerase/UDP-4-keto-L-rhamnose-reductase RHM1 OS=Arabidopsis thaliana OX=3702 GN=RHM1 PE=1 SV=1	Acarbose and validamycin biosynthesis. Dtdp-3-acetamido-3,6-dideoxy-alpha-d-glucose biosynthesis. Dtdp-3-acetamido-alpha-d-fucose biosynthesis. Dtdp-4-o-demethyl-beta-l-noviose biosynthesis. Dtdp-6-deoxy-alpha-d-allose biosynthesis. Dtdp-alpha-d-mycaminose biosynthesis. Dtdp-beta-l-4-epi-vancosamine biosynthesis. Dtdp-beta-l-digitoxose biosynthesis. Dtdp-d-beta-fucofuranose biosynthesis. Dtdp-d-d…	dTDP-glucose 4,6-dehydratase activity. nucleotide-sugar metabolic process	GO:0008460. GO:0009225
	VaccDscaff8-augustus-gene-53.27	5296329	5302000	VaccDscaff8	VaccDscaff8:5296328..5302000	sp|Q93YR2|BASS1_ARATH Probable sodium/metabolite cotransporter BASS1, chloroplastic OS=Arabidopsis thaliana OX=3702 GN=BASS1 PE=2 SV=1	BilAc:Na_symport/Acr3. Bilac:Na_transpt. disorder_prediction. membrane. Na+/solute_symporter_sf. RH04535P. SBF. SODIUM-BILE ACID COTRANSPORTER. VaccDscaff5-augustus-gene-373.26-mRNA-1. VaccDscaff8-augustus-gene-53.27-mRNA-1	membrane	GO:0016020
	VaccDscaff8-augustus-gene-53.29	5302844	5315723	VaccDscaff8	VaccDscaff8:5302843..5315723	sp|Q93V84|FLXL1_ARATH Protein FLX-like 1 OS=Arabidopsis thaliana OX=3702 GN=FLXL1 PE=1 SV=1	Coil. disorder_prediction. FAMILY NOT NAMED. FLX/FLX-like. PROTEIN FLX-LIKE 1. VaccDscaff1-augustus-gene-396.23-mRNA-1. VaccDscaff5-processed-gene-373.2-mRNA-1. VaccDscaff8-augustus-gene-53.29-mRNA-1
	VaccDscaff8-augustus-gene-53.30	5327314	5331512	VaccDscaff8	VaccDscaff8:5327313..5331512	sp|Q9LH79|SWET2_ARATH Bidirectional sugar transporter SWEET2 OS=Arabidopsis thaliana OX=3702 GN=SWEET2 PE=1 SV=1	BIDIRECTIONAL SUGAR TRANSPORTER SWEET2. Cellular hexose transport. integral component of membrane. MtN3_slv. RAG1-ACTIVATING PROTEIN 1. SWEET_sugar_transpr. VaccDscaff8-augustus-gene-53.30-mRNA-1	integral component of membrane	GO:0016021
	VaccDscaff8-processed-gene-51.0	5095179	5097872	VaccDscaff8	VaccDscaff8:5095178..5097872	sp|Q9C699|RLP7_ARATH Receptor-like protein 7 OS=Arabidopsis thaliana OX=3702 GN=RLP7 PE=3 SV=2	Coil. disorder_prediction. FAMILY NOT NAMED. L domain-like. Leu-rich_rpt. Leu-rich_rpt_typical-subtyp. LRR_8. LRR_dom_sf. LRR_N_plant-typ. LRRNT_2. LRR_typ_2. protein binding. > <signature-library-release library=. VaccDscaff8-processed-gene-51.0-mRNA-1"	protein binding	GO:0005515
	VaccDscaff8-processed-gene-51.16	5167130	5167468	VaccDscaff8	VaccDscaff8:5167129..5167468		VaccDscaff8-processed-gene-51.16-mRNA-1
	VaccDscaff8-processed-gene-51.2	5122799	5133967	VaccDscaff8	VaccDscaff8:5122798..5133967	sp|Q9C637|RLP6_ARATH Receptor-like protein 6 OS=Arabidopsis thaliana OX=3702 GN=RLP6 PE=3 SV=1	disorder_prediction. FAMILY NOT NAMED. L domain-like. Leu-rich_rpt. LEURICHRPT. Leu-rich_rpt_typical-subtyp. LRR_8. LRR_dom_sf. LRR_N_plant-typ. LRRNT_2. LRR_typ_2. protein binding. RNI-like. > <signature-library-release library=. VaccDscaff8-processed-gene-51.2-mRNA-1"	protein binding	GO:0005515
	VaccDscaff8-processed-gene-51.3	5144505	5145752	VaccDscaff8	VaccDscaff8:5144504..5145752		disorder_prediction. VaccDscaff8-processed-gene-51.3-mRNA-1
	VaccDscaff8-processed-gene-51.4	5165614	5167425	VaccDscaff8	VaccDscaff8:5165613..5167425	sp|O24023|NCED1_SOLLC 9-cis-epoxycarotenoid dioxygenase NCED1, chloroplastic OS=Solanum lycopersicum OX=4081 GN=NCED1 PE=1 SV=2	9-CIS-EPOXYCAROTENOID DIOXYGENASE NCED3, CHLOROPLASTIC. BETA-CAROTENE DIOXYGENASE. Carotenoid_Oase. disorder_prediction. oxidation-reduction process. oxidoreductase activity, acting on single donors with incorporation of molecular oxygen, incorporation of two atoms of oxygen. RPE65. VaccDscaff8-processed-gene-51.4-mRNA-1	obsolete oxidation-reduction process. oxidoreductase activity, acting on single donors with incorporation of molecular oxygen, incorporation of two atoms of oxygen	GO:0016702. GO:0055114
	VaccDscaff8-processed-gene-51.5	5096413	5097151	VaccDscaff8	VaccDscaff8:5096412..5097151		VaccDscaff8-processed-gene-51.5-mRNA-1
	VaccDscaff8-processed-gene-51.6	5097154	5101391	VaccDscaff8	VaccDscaff8:5097153..5101391		VaccDscaff8-processed-gene-51.6-mRNA-1
	VaccDscaff8-processed-gene-52.12	5210768	5211061	VaccDscaff8	VaccDscaff8:5210767..5211061	sp|Q1G3U8|VQ1_ARATH VQ motif-containing protein 1 OS=Arabidopsis thaliana OX=3702 GN=VQ1 PE=1 SV=1	FAMILY NOT NAMED. > <signature-library-release library=. VaccDscaff8-processed-gene-52.12-mRNA-1. VQ. VQ_1/10"
	VaccDscaff8-processed-gene-52.13	5215694	5215987	VaccDscaff8	VaccDscaff8:5215693..5215987	sp|Q1G3U8|VQ1_ARATH VQ motif-containing protein 1 OS=Arabidopsis thaliana OX=3702 GN=VQ1 PE=1 SV=1	FAMILY NOT NAMED. > <signature-library-release library=. VaccDscaff8-processed-gene-52.13-mRNA-1. VQ. VQ_1/10"
	VaccDscaff8-processed-gene-52.18	5252454	5255250	VaccDscaff8	VaccDscaff8:5252453..5255250		disorder_prediction. VaccDscaff8-processed-gene-52.18-mRNA-1
	VaccDscaff8-processed-gene-53.2	5323114	5323773	VaccDscaff8	VaccDscaff8:5323113..5323773		FAMILY NOT NAMED. TRANSMEMBRANE PROTEIN. VaccDscaff8-processed-gene-53.2-mRNA-1
	VaccDscaff8-snap-gene-52.38	5245019	5250789	VaccDscaff8	VaccDscaff8:5245018..5250789	sp|Q9SHH0|CAAT8_ARATH Cationic amino acid transporter 8, vacuolar OS=Arabidopsis thaliana OX=3702 GN=CAT8 PE=2 SV=1	AA_permease_2. AA_permease_C. AA/rel_permease1. CAT_C. CATIONIC AMINO ACID TRANSPORTER 8, VACUOLAR. FAMILY NOT NAMED. membrane. transmembrane transport. transmembrane transporter activity. VaccDscaff8-snap-gene-52.38-mRNA-1	membrane. transmembrane transport. transmembrane transporter activity	GO:0016020. GO:0022857. GO:0055085
	VaccDscaff8-snap-gene-52.40	5265727	5273884	VaccDscaff8	VaccDscaff8:5265726..5273884		Ankyrin repeat. Ankyrin_rpt-contain_sf. FAMILY NOT NAMED. > <signature-library-release library=. VaccDscaff8-snap-gene-52.40-mRNA-1"
	VaccDscaff8-snap-gene-53.38	5343898	5369237	VaccDscaff8	VaccDscaff8:5343897..5369237	sp|Q9SYM4|TPS1_ARATH Alpha,alpha-trehalose-phosphate synthase [UDP-forming] 1 OS=Arabidopsis thaliana OX=3702 GN=TPS1 PE=1 SV=1	ALPHA,ALPHA-TREHALOSE-PHOSPHATE SYNTHASE [UDP-FORMING] 1. alpha,alpha-trehalose-phosphate synthase (UDP-forming) activity. catalytic activity. disorder_prediction. Glyco_trans_20. Glyco_transf_20. GT1_TPS. HAD-like. HAD-like_sf. HAD_sf. HAD_TPP. Starch and sucrose metabolism. TIGR02400. TREHALOSE-6-PHOSPHATE SYNTHASE. trehalose biosynthetic process. Trehalose_OtsA. Trehalose_PPase. UDP-Glycosyltr…	alpha,alpha-trehalose-phosphate synthase (UDP-forming) activity. catalytic activity. trehalose biosynthetic process	GO:0003824. GO:0003825. GO:0005992
	VaccDscaff8-snap-gene-54.34	5395470	5405420	VaccDscaff8	VaccDscaff8:5395469..5405420	sp|C0LGG8|Y5343_ARATH Probable LRR receptor-like serine/threonine-protein kinase At1g53430 OS=Arabidopsis thaliana OX=3702 GN=At1g53430 PE=1 SV=1	VaccDscaff8-snap-gene-54.34-mRNA-1
	VaccDscaff8-snap-gene-54.37	5385177	5394034	VaccDscaff8	VaccDscaff8:5385176..5394034	sp|Q8VY22|TBL38_ARATH Protein trichome birefringence-like 38 OS=Arabidopsis thaliana OX=3702 GN=TBL38 PE=2 SV=1	FAMILY NOT NAMED. PC-Esterase. PMR5N. PMR5_N_dom. > <signature-library-release library=. TBL. VaccDscaff8-snap-gene-54.37-mRNA-1"
Chr30: 12983665	VaccDscaff19-augustus-gene-129.36	12982684	12984502	VaccDscaff19	VaccDscaff19:12982683..12984502	sp|Q9CA27|EF118_ARATH Ethylene-responsive transcription factor ERF118 OS=Arabidopsis thaliana OX=3702 GN=ERF118 PE=2 SV=1	VaccDscaff19-augustus-gene-129.36-mRNA-1
	VaccDscaff19-augustus-gene-130.25	13004770	13007991	VaccDscaff19	VaccDscaff19:13004769..13007991	sp|Q9CA28|TKPR2_ARATH Tetraketide alpha-pyrone reductase 2 OS=Arabidopsis thaliana OX=3702 GN=TKPR2 PE=1 SV=1	catalytic activity. coenzyme binding. Epimerase. Epimerase_deHydtase. FR_SDR_e. NAD DEPENDENT EPIMERASE/DEHYDRATASE. NAD(P)-bd_dom_sf. NAD(P)-binding Rossmann-fold domains. TETRAKETIDE ALPHA-PYRONE REDUCTASE 2. VaccDscaff19-augustus-gene-130.25-mRNA-1	catalytic activity. obsolete coenzyme binding	GO:0003824. GO:0050662
	VaccDscaff19-augustus-gene-131.27	13089627	13098456	VaccDscaff19	VaccDscaff19:13089626..13098456		disorder_prediction. DUF1218. EXPRESSED PROTEIN. FAMILY NOT NAMED. VaccDscaff19-augustus-gene-131.27-mRNA-1
	VaccDscaff19-augustus-gene-131.28	13104526	13107896	VaccDscaff19	VaccDscaff19:13104525..13107896		disorder_prediction. FAMILY NOT NAMED. > <signature-library-release library=. VaccDscaff19-augustus-gene-131.28-mRNA-1"
	VaccDscaff19-augustus-gene-131.29	13130085	13135911	VaccDscaff19	VaccDscaff19:13130084..13135911	sp|P25873|RK15_ARATH 50S ribosomal protein L15, chloroplastic OS=Arabidopsis thaliana OX=3702 GN=RPL15 PE=1 SV=2	50S RIBOSOMAL PROTEIN L15. 54S RIBOSOMAL PROTEIN L10, MITOCHONDRIAL. disorder_prediction. Eukaryotic Translation Termination. Formation of a pool of free 40S subunits. GTP hydrolysis and joining of the 60S ribosomal subunit. L13a-mediated translational silencing of Ceruloplasmin expression. L18e/L15P_sf. large ribosomal subunit. Major pathway of rRNA processing in the nucleolus and cytosol. Mitoc…	large ribosomal subunit. ribosome. structural constituent of ribosome. translation	GO:0003735. GO:0005840. GO:0006412. GO:0015934
	VaccDscaff19-processed-gene-128.2	12848255	12848797	VaccDscaff19	VaccDscaff19:12848254..12848797		disorder_prediction. FAMILY NOT NAMED. T6J4.11 PROTEIN. VaccDscaff19-processed-gene-128.2-mRNA-1
	VaccDscaff19-processed-gene-129.10	12949668	12950036	VaccDscaff19	VaccDscaff19:12949667..12950036		disorder_prediction. FAMILY NOT NAMED. NIMIN-2. PROTEIN NIM1-INTERACTING 2. regulation of systemic acquired resistance. VaccDscaff19-processed-gene-129.10-mRNA-1	regulation of systemic acquired resistance	GO:0010112
	VaccDscaff19-processed-gene-129.2	12887229	12887582	VaccDscaff19	VaccDscaff19:12887228..12887582		disorder_prediction. FAMILY NOT NAMED. NIMIN-2. regulation of systemic acquired resistance. VaccDscaff19-processed-gene-129.2-mRNA-1	regulation of systemic acquired resistance	GO:0010112
	VaccDscaff19-processed-gene-129.27	12901235	12909024	VaccDscaff19	VaccDscaff19:12901234..12909024		disorder_prediction. FAMILY NOT NAMED. NIMIN-2. regulation of systemic acquired resistance. VaccDscaff19-processed-gene-129.27-mRNA-1	regulation of systemic acquired resistance	GO:0010112
	VaccDscaff19-processed-gene-129.28	12918952	12922078	VaccDscaff19	VaccDscaff19:12918951..12922078		disorder_prediction. FAMILY NOT NAMED. NIMIN-2. NPR1_interact. NPR1/NH1-interacting. regulation of systemic acquired resistance. VaccDscaff19-processed-gene-129.28-mRNA-1	regulation of systemic acquired resistance	GO:0010112
	VaccDscaff19-processed-gene-129.29	12927041	12927397	VaccDscaff19	VaccDscaff19:12927040..12927397		VaccDscaff19-processed-gene-129.29-mRNA-1
	VaccDscaff19-processed-gene-129.3	12896314	12899859	VaccDscaff19	VaccDscaff19:12896313..12899859		AminoTfrase-like_pln_mobile. Coil. disorder_prediction. PMD. VaccDscaff19-processed-gene-129.3-mRNA-1
	VaccDscaff19-processed-gene-129.30	12927526	12927804	VaccDscaff19	VaccDscaff19:12927525..12927804		disorder_prediction. VaccDscaff19-processed-gene-129.30-mRNA-1
	VaccDscaff19-processed-gene-129.31	12928244	12928496	VaccDscaff19	VaccDscaff19:12928243..12928496		disorder_prediction. VaccDscaff19-processed-gene-129.31-mRNA-1
	VaccDscaff19-processed-gene-130.0	13000080	13000661	VaccDscaff19	VaccDscaff19:13000079..13000661	sp|Q9CA27|EF118_ARATH Ethylene-responsive transcription factor ERF118 OS=Arabidopsis thaliana OX=3702 GN=ERF118 PE=2 SV=1	AP2. AP2_ERF. AP2/ERF_dom. AP2/ERF_dom_sf. AP2/ERF-transcript_factor. disorder_prediction. DNA-bd_dom_sf. DNA binding. DNA-binding domain. DNA-binding transcription factor activity. ETHRSPELEMNT. FAMILY NOT NAMED. PTI6. rav1_2. regulation of transcription, DNA-templated. > <signature-library-release library=. VaccDscaff19-processed-gene-130.0-mRNA-1. VaccDscaff28-processed-gene-219.11-mRNA-1"	DNA binding. DNA-binding transcription factor activity. regulation of DNA-templated transcription	GO:0003677. GO:0003700. GO:0006355
	VaccDscaff19-processed-gene-130.5	13026183	13035869	VaccDscaff19	VaccDscaff19:13026182..13035869	sp|Q9C717|FLXL3_ARATH Protein FLX-like 3 OS=Arabidopsis thaliana OX=3702 GN=FLXL3 PE=1 SV=1	Coil. disorder_prediction. FAMILY NOT NAMED. FLX/FLX-like. > <signature-library-release library=. VaccDscaff19-processed-gene-130.5-mRNA-1"
	VaccDscaff19-processed-gene-130.7	13077871	13078176	VaccDscaff19	VaccDscaff19:13077870..13078176	sp|Q6IWB1|CLE43_ARATH CLAVATA3/ESR (CLE)-related protein 43 OS=Arabidopsis thaliana OX=3702 GN=CLE43 PE=2 SV=1	CLAVATA3/ESR (CLE)-RELATED PROTEIN 27. CLE27/CLE43. disorder_prediction. FAMILY NOT NAMED. VaccDscaff19-processed-gene-130.7-mRNA-1
	VaccDscaff19-processed-gene-131.10	13099542	13100389	VaccDscaff19	VaccDscaff19:13099541..13100389		disorder_prediction. NAM-associated. NAM-associated_C. VaccDscaff19-processed-gene-131.10-mRNA-1
	VaccDscaff19-snap-gene-130.28	13042900	13048059	VaccDscaff19	VaccDscaff19:13042899..13048059	sp|Q8RWD0|COL16_ARATH Zinc finger protein CONSTANS-LIKE 16 OS=Arabidopsis thaliana OX=3702 GN=COL16 PE=1 SV=2	BBOX. bboxneu5. CCT. CCT_domain. disorder_prediction. FAMILY NOT NAMED. protein binding. > <signature-library-release library=. VaccDscaff19-snap-gene-130.28-mRNA-1. zf-B_box. ZF_BBOX. zinc ion binding. Znf_B-box"	protein binding. zinc ion binding	GO:0005515. GO:0008270
	VaccDscaff19-snap-gene-130.30	13014583	13019686	VaccDscaff19	VaccDscaff19:13014582..13019686	sp|Q9XF43|KCS6_ARATH 3-ketoacyl-CoA synthase 6 OS=Arabidopsis thaliana OX=3702 GN=CUT1 PE=1 SV=1	3-KETOACYL-COA SYNTHASE 5-RELATED. 3-ktacl-CoA_syn. ACP_syn_III_C. Arachidonate biosynthesis IV (8-detaturase, lower eukaryotes). Arachidonate biosynthesis V (8-detaturase, mammals). catalytic activity. CHS_like. Coil. disorder_prediction. FAE1_CUT1_RppA. FAE1_typ3_polyketide_synth. FAMILY NOT NAMED. Fatty acid biosynthesis. Fatty acid biosynthesis initiation I. fatty acid biosynthetic process. F…	acyltransferase activity, transferring groups other than amino-acyl groups. catalytic activity. fatty acid biosynthetic process. membrane	GO:0003824. GO:0006633. GO:0016020. GO:0016747
Chr32: 27271453	VaccDscaff32-augustus-gene-271.22	27149211	27152943	VaccDscaff32	VaccDscaff32:27149210..27152943	sp|Q54II8|QSPP_DICDI Queuosine salvage protein OS=Dictyostelium discoideum OX=44689 GN=DDB_G0288723 PE=3 SV=1	Q_salvage. QUEUOSINE SALVAGE PROTEIN. UNCHARACTERIZED. VaccDscaff32-augustus-gene-258.35-mRNA-1. VaccDscaff32-augustus-gene-271.22-mRNA-1
	VaccDscaff32-augustus-gene-271.23	27160815	27164337	VaccDscaff32	VaccDscaff32:27160814..27164337		disorder_prediction. DUF1517. FAMILY NOT NAMED. VaccDscaff32-augustus-gene-271.23-mRNA-1
	VaccDscaff32-augustus-gene-271.24	27126759	27139646	VaccDscaff32	VaccDscaff32:27126758..27139646	sp|O64816|CSK2P_ARATH Casein kinase II subunit alpha-4, chloroplastic OS=Arabidopsis thaliana OX=3702 GN=CKA4 PE=2 SV=1	ATP binding. CASEIN KINASE II SUBUNIT ALPHA. CASEIN KINASE II SUBUNIT ALPHA-4, CHLOROPLASTIC. disorder_prediction. Kinase-like_dom_sf. Pkinase. protein kinase activity. PROTEIN_KINASE_ATP. Protein_kinase_ATP_BS. PROTEIN_KINASE_DOM. Protein kinase-like (PK-like). PROTEIN_KINASE_ST. protein phosphorylation. Prot_kinase_dom. serkin_6. Ser/Thr_kinase_AS. VaccDscaff32-augustus-gene-271.24-mRNA-1	ATP binding. protein kinase activity. protein phosphorylation	GO:0004672. GO:0005524. GO:0006468
	VaccDscaff32-augustus-gene-271.25	27166740	27180708	VaccDscaff32	VaccDscaff32:27166739..27180708	sp|Q5C9Z4|NOM1_HUMAN Nucleolar MIF4G domain-containing protein 1 OS=Homo sapiens OX=9606 GN=NOM1 PE=1 SV=1	ARM repeat. ARM-type_fold. CELL CYCLE CONTROL PROTEIN CWF22-RELATED. Coil. disorder_prediction. if4_15. Initiation_fac_eIF4g_MI. MA3. ma3_7. MI. MIF4G. MIF4G-like_typ-3. MIF4-like_sf. NUCLEOLAR MIF4G DOMAIN-CONTAINING PROTEIN 1. protein binding. RNA binding. VaccDscaff32-augustus-gene-271.25-mRNA-1	protein binding. RNA binding	GO:0003723. GO:0005515
	VaccDscaff32-augustus-gene-272.20	27188719	27193444	VaccDscaff32	VaccDscaff32:27188718..27193444	sp|Q96502|COL2_ARATH Zinc finger protein CONSTANS-LIKE 2 OS=Arabidopsis thaliana OX=3702 GN=COL2 PE=1 SV=1	BBOX. bboxneu5. CCT. CCT_domain. FAMILY NOT NAMED. protein binding. VaccDscaff32-augustus-gene-272.20-mRNA-1. zf-B_box. ZF_BBOX. ZINC FINGER PROTEIN CONSTANS. zinc ion binding. Znf_B-box	protein binding. zinc ion binding	GO:0005515. GO:0008270
	VaccDscaff32-augustus-gene-274.27	27425856	27430746	VaccDscaff32	VaccDscaff32:27425855..27430746	sp|Q9LI61|AVT6A_ARATH Amino acid transporter AVT6A OS=Arabidopsis thaliana OX=3702 GN=AVT6A PE=2 SV=1	Aa_trans. AA_transpt_TM. AMINO ACID TRANSPORTER. disorder_prediction. > <signature-library-release library=. VaccDscaff32-augustus-gene-274.27-mRNA-1"
	VaccDscaff32-augustus-gene-274.29	27403031	27412058	VaccDscaff32	VaccDscaff32:27403030..27412058	sp|Q8L7E5|WIT1_ARATH WPP domain-interacting tail-anchored protein 1 OS=Arabidopsis thaliana OX=3702 GN=WIT1 PE=1 SV=2	Coil. FAMILY NOT NAMED. Tropomyosin. VaccDscaff32-augustus-gene-274.29-mRNA-1. WIT1/WIT2
	VaccDscaff32-processed-gene-271.17	27150108	27158501	VaccDscaff32	VaccDscaff32:27150107..27158501		disorder_prediction. DUF1517. FAMILY NOT NAMED. VaccDscaff32-processed-gene-271.17-mRNA-1
	VaccDscaff32-processed-gene-272.12	27214036	27214992	VaccDscaff32	VaccDscaff32:27214035..27214992	sp|Q9ZUT8|AB33G_ARATH ABC transporter G family member 33 OS=Arabidopsis thaliana OX=3702 GN=ABCG33 PE=2 SV=1	VaccDscaff32-processed-gene-272.12-mRNA-1
	VaccDscaff32-processed-gene-273.1	27343108	27343422	VaccDscaff32	VaccDscaff32:27343107..27343422	sp|Q3E965|GDU5_ARATH Protein GLUTAMINE DUMPER 5 OS=Arabidopsis thaliana OX=3702 GN=GDU5 PE=2 SV=2	disorder_prediction. FAMILY NOT NAMED. GDU. PROTEIN GLUTAMINE DUMPER 7. regulation of amino acid export. VaccDscaff13-processed-gene-91.5-mRNA-1. VaccDscaff32-processed-gene-273.1-mRNA-1	regulation of amino acid export	GO:0080143
	VaccDscaff32-processed-gene-273.11	27341669	27343217	VaccDscaff32	VaccDscaff32:27341668..27343217		VaccDscaff32-processed-gene-273.11-mRNA-1
	VaccDscaff32-processed-gene-273.3	27386794	27387132	VaccDscaff32	VaccDscaff32:27386793..27387132		disorder_prediction. FAMILY NOT NAMED. GDU. regulation of amino acid export. VaccDscaff32-processed-gene-273.3-mRNA-1	regulation of amino acid export	GO:0080143
	VaccDscaff32-processed-gene-274.1	27399459	27401237	VaccDscaff32	VaccDscaff32:27399458..27401237	sp|Q8LPN7|RNG1L_ARATH E3 ubiquitin-protein ligase RING1-like OS=Arabidopsis thaliana OX=3702 GN=At3g19950 PE=1 SV=1	disorder_prediction. E3 UBIQUITIN-PROTEIN LIGASE PRAJA. ring_2. RING-H2_RNF126_like. RING/U-box. > <signature-library-release library=. VaccDscaff32-processed-gene-274.1-mRNA-1. zf-RING_2. ZF_RING_2. Znf_RING. Znf_RING/FYVE/PHD"
	VaccDscaff32-snap-gene-272.28	27213713	27229824	VaccDscaff32	VaccDscaff32:27213712..27229824	sp|Q5W274|PDR3_TOBAC Pleiotropic drug resistance protein 3 OS=Nicotiana tabacum OX=4097 GN=PDR3 PE=2 SV=1	AAA_5. AAA+_ATPase. ABC2_membrane. ABC_2_trans. ABCG_PDR_2. ABCG_PDR_domain2. ABC_tran. ABC_trans_N. ABC_TRANSPORTER_2. ABC_transporter-like. ABC transporters in lipid homeostasis. ATPase activity. ATP binding. ATP-BINDING CASSETTE TRANSPORTER. Coil. disorder_prediction. membrane. PDR_assoc. P-loop containing nucleoside triphosphate hydrolases. P-loop_NTPase. > <signature-library-release library=…	ATP binding. ATP hydrolysis activity. membrane	GO:0005524. GO:0016020. GO:0016887
	VaccDscaff32-snap-gene-272.29	27253164	27258973	VaccDscaff32	VaccDscaff32:27253163..27258973	sp|Q5W274|PDR3_TOBAC Pleiotropic drug resistance protein 3 OS=Nicotiana tabacum OX=4097 GN=PDR3 PE=2 SV=1	ABC2_membrane. ABC_2_trans. ABC transporters in lipid homeostasis. ATP-BINDING CASSETTE TRANSPORTER. membrane. P-loop containing nucleoside triphosphate hydrolases. P-loop_NTPase. > <signature-library-release library=. VaccDscaff32-snap-gene-272.29-mRNA-1"	membrane	GO:0016020
	VaccDscaff32-snap-gene-272.30	27271283	27287844	VaccDscaff32	VaccDscaff32:27271282..27287844	sp|Q5W274|PDR3_TOBAC Pleiotropic drug resistance protein 3 OS=Nicotiana tabacum OX=4097 GN=PDR3 PE=2 SV=1	AAA_5. AAA+_ATPase. ABC2_membrane. ABC_2_trans. ABCG_PDR_2. ABCG_PDR_domain2. ABC_tran. ABC_trans_N. ABC_TRANSPORTER_2. ABC_transporter-like. ABC transporters in lipid homeostasis. ATPase activity. ATP binding. ATP-BINDING CASSETTE TRANSPORTER. Coil. disorder_prediction. membrane. PDR_assoc. P-loop containing nucleoside triphosphate hydrolases. P-loop_NTPase. > <signature-library-release library=…	ATP binding. ATP hydrolysis activity. membrane	GO:0005524. GO:0016020. GO:0016887
	VaccDscaff32-snap-gene-273.18	27300684	27315203	VaccDscaff32	VaccDscaff32:27300683..27315203	sp|Q5W274|PDR3_TOBAC Pleiotropic drug resistance protein 3 OS=Nicotiana tabacum OX=4097 GN=PDR3 PE=2 SV=1	AAA_5. AAA+_ATPase. ABC2_membrane. ABC_2_trans. ABCG_PDR_2. ABCG_PDR_domain2. ABC_tran. ABC_TRANSPORTER_2. ABC_transporter-like. ABC transporters in lipid homeostasis. ATPase activity. ATP binding. ATP-BINDING CASSETTE TRANSPORTER. membrane. PDR_assoc. P-loop containing nucleoside triphosphate hydrolases. P-loop_NTPase. > <signature-library-release library=. VaccDscaff32-snap-gene-273.18-mRNA-1"	ATP binding. ATP hydrolysis activity. membrane	GO:0005524. GO:0016020. GO:0016887
	VaccDscaff32-augustus-gene-273.17	27356706	27363791	VaccDscaff32	VaccDscaff32:27356705..27363791	sp|C7J0R5|OST4B_ORYSJ Dolichyl-diphosphooligosaccharide--protein glycosyltransferase subunit 4B OS=Oryza sativa subsp. japonica OX=39947 GN=OST4B PE=3 SV=2	ATP binding. DNA_recomb/repair_RecA. DNA repair. FAMILY NOT NAMED. Oligosaccaryltransferase. Oligosaccharyltransferase subunit ost4p. Ost4. Ost4p_sf. RecA. single-stranded DNA binding. VaccDscaff32-augustus-gene-273.17-mRNA-1	ATP binding. DNA repair. single-stranded DNA binding	GO:0003697. GO:0005524. GO:0006281
Chr42: 3842884	VaccDscaff24-augustus-gene-36.31	3676520	3685461	VaccDscaff24	VaccDscaff24:3676519..3685461	sp|Q9ZV43|CHR8_ARATH Protein CHROMATIN REMODELING 8 OS=Arabidopsis thaliana OX=3702 GN=CHR8 PE=2 SV=1	ATP binding. Coil. DEXDc. disorder_prediction. DNA EXCISION REPAIR PROTEIN ERCC-6. FAMILY NOT NAMED. Helicase_ATP-bd. HELICASE_ATP_BIND_1. Helicase_C. HELICASE_CTER. HELICc. helicmild6. P-loop containing nucleoside triphosphate hydrolases. P-loop_NTPase. SNF2-like_sf. SNF2_N. ultradead3. VaccDscaff24-augustus-gene-36.31-mRNA-1	ATP binding	GO:0005524
	VaccDscaff24-augustus-gene-37.34	3694347	3704480	VaccDscaff24	VaccDscaff24:3694346..3704480	sp|Q9Y2H1|ST38L_HUMAN Serine/threonine-protein kinase 38-like OS=Homo sapiens OX=9606 GN=STK38L PE=1 SV=3	AGC-kinase_C. AGC_KINASE_CTER. ATP binding. Coil. disorder_prediction. Kinase-like_dom_sf. NON-SPECIFIC SERINE/THREONINE PROTEIN KINASE. Pkinase. Pkinase_C. pkinase_C_6. protein kinase activity. PROTEIN_KINASE_ATP. Protein_kinase_ATP_BS. PROTEIN_KINASE_DOM. Protein kinase-like (PK-like). PROTEIN_KINASE_ST. protein phosphorylation. protein serine/threonine kinase activity. Prot_kinase_dom. SERINE/…	ATP binding. protein kinase activity. protein phosphorylation. protein serine/threonine kinase activity	GO:0004672. GO:0004674. GO:0005524. GO:0006468
	VaccDscaff24-augustus-gene-37.39	3735916	3738058	VaccDscaff24	VaccDscaff24:3735915..3738058	sp|Q9T043|RL142_ARATH 60S ribosomal protein L14-2 OS=Arabidopsis thaliana OX=3702 GN=RPL14B PE=1 SV=1	60S RIBOSOMAL PROTEIN L14. Eukaryotic Translation Termination. Formation of a pool of free 40S subunits. GTP hydrolysis and joining of the 60S ribosomal subunit. KOW_RPL14. L13a-mediated translational silencing of Ceruloplasmin expression. Major pathway of rRNA processing in the nucleolus and cytosol. Nonsense Mediated Decay (NMD) enhanced by the Exon Junction Complex (EJC). Nonsense Mediated Dec…	ribosome. RNA binding. structural constituent of ribosome. translation	GO:0003723. GO:0003735. GO:0005840. GO:0006412
	VaccDscaff24-augustus-gene-37.40	3764385	3768050	VaccDscaff24	VaccDscaff24:3764384..3768050	sp|I7C6E8|C7A52_PANGI Beta-amyrin 28-monooxygenase OS=Panax ginseng OX=4054 PE=1 SV=1	Cytochrome P450. CYTOCHROME_P450. Cyt_P450. Cyt_P450_CS. Cyt_P450_E_grp-I. Cyt_P450_sf. EP450I. FAMILY NOT NAMED. heme binding. iron ion binding. oxidation-reduction process. oxidoreductase activity, acting on paired donors, with incorporation or reduction of molecular oxygen. p450. > <signature-library-release library=. VaccDscaff24-augustus-gene-37.40-mRNA-1"	heme binding. iron ion binding. obsolete oxidation-reduction process. oxidoreductase activity, acting on paired donors, with incorporation or reduction of molecular oxygen	GO:0005506. GO:0016705. GO:0020037. GO:0055114
	VaccDscaff24-augustus-gene-38.29	3819316	3828166	VaccDscaff24	VaccDscaff24:3819315..3828166	sp|B5WWZ9|FAO2_LOTJA Long-chain-alcohol oxidase FAO2 OS=Lotus japonicus OX=34305 GN=FAO2 PE=2 SV=1	Anaerobic energy metabolism (invertebrates, mitochondrial). ATP binding. ATP-grasp_2. ATP_grasp_subdomain_1. ATP-grasp_succ-CoA_synth-type. C5-Branched dibasic acid metabolism. Carbon fixation pathways in prokaryotes. catalytic activity. Citrate cycle (TCA cycle). Citric acid cycle (TCA cycle). CoA_ligase. Glutathione synthetase ATP-binding domain-like. Ligase_CoA. Methylaspartate cycle. Partial …	ATP binding. catalytic activity. tricarboxylic acid cycle	GO:0003824. GO:0005524. GO:0006099
	VaccDscaff24-augustus-gene-38.30	3842344	3843298	VaccDscaff24	VaccDscaff24:3842343..3843298		ABA_WDS. disorder_prediction. FAMILY NOT NAMED. > <signature-library-release library=. VaccDscaff24-augustus-gene-38.30-mRNA-1"
	VaccDscaff24-augustus-gene-38.31	3849115	3849901	VaccDscaff24	VaccDscaff24:3849114..3849901	sp|P37220|ASR3_SOLLC Abscisic stress-ripening protein 3 OS=Solanum lycopersicum OX=4081 GN=ASR3 PE=3 SV=2	ABA_WDS. disorder_prediction. FAMILY NOT NAMED. > <signature-library-release library=. VaccDscaff24-augustus-gene-38.31-mRNA-1"
	VaccDscaff24-augustus-gene-38.32	3812768	3814100	VaccDscaff24	VaccDscaff24:3812767..3814100	sp|Q9ZWB8|RIC8_ARATH CRIB domain-containing protein RIC8 OS=Arabidopsis thaliana OX=3702 GN=RIC8 PE=2 SV=1	CRIB. CRIB_dom. disorder_prediction. FAMILY NOT NAMED. PBD. PBD_5. > <signature-library-release library=. VaccDscaff11-processed-gene-365.2-mRNA-1. VaccDscaff15-processed-gene-356.11-mRNA-1. VaccDscaff24-augustus-gene-38.32-mRNA-1"
	VaccDscaff24-augustus-gene-38.35	3864109	3870709	VaccDscaff24	VaccDscaff24:3864108..3870709	sp|Q2TSC7|PCS1_LOTJA Glutathione gamma-glutamylcysteinyltransferase 1 OS=Lotus japonicus OX=34305 GN=PCS1 PE=2 SV=1	Cysteine proteinases. FAMILY NOT NAMED. glutathione gamma-glutamylcysteinyltransferase activity. metal ion binding. Papain-like_cys_pep_sf. PCS. PCS-like. PCS_N. PCS_N_sf. Phytochelatin. phytochelatin biosynthetic process. Phytochelatin_C. Phytochelatins biosynthesis. PHYTOCHELATIN SYNTHASE. Phytochelatin_synthase_C. response to metal ion. VaccDscaff24-augustus-gene-38.35-mRNA-1	glutathione gamma-glutamylcysteinyltransferase activity. metal ion binding. phytochelatin biosynthetic process. response to metal ion	GO:0010038. GO:0016756. GO:0046872. GO:0046938
	VaccDscaff24-augustus-gene-39.53	3902473	3913971	VaccDscaff24	VaccDscaff24:3902472..3913971		disorder_prediction. VaccDscaff24-augustus-gene-39.53-mRNA-1
	VaccDscaff24-augustus-gene-39.54	3926120	3932283	VaccDscaff24	VaccDscaff24:3926119..3932283	sp|F4I443|BARD1_ARATH BRCA1-associated RING domain protein 1 OS=Arabidopsis thaliana OX=3702 GN=BARD1 PE=1 SV=1	BRCA1-associated. BRCA1-ASSOCIATED RING DOMAIN PROTEIN 1. BRCT. BRCT_7. BRCT_dom. BRCT domain. BRCT_dom_sf. BREAST CANCER TYPE 1 SUSCEPTIBILITY PROTEIN BRCA1. cellular response to DNA damage stimulus. disorder_prediction. DNA repair. EPHD. G2/M DNA damage checkpoint. HDR through Homologous Recombination (HRR). HDR through Single Strand Annealing (SSA). Homologous DNA Pairing and Strand Exchange. …	DNA damage response. DNA repair	GO:0006281. GO:0006974
	VaccDscaff24-augustus-gene-39.55	3940955	3944585	VaccDscaff24	VaccDscaff24:3940954..3944585	sp|Q8VZG8|MIK2_ARATH MDIS1-interacting receptor like kinase 2 OS=Arabidopsis thaliana OX=3702 GN=MIK2 PE=1 SV=3	ATP binding. FAMILY NOT NAMED. Kinase-like_dom_sf. L domain-like. Leu-rich_rpt. LEURICHRPT. Leu-rich_rpt_typical-subtyp. LRR_1. LRR_8. LRR_dom_sf. LRR_typ_2. Pkinase. protein binding. protein kinase activity. PROTEIN_KINASE_ATP. Protein_kinase_ATP_BS. PROTEIN_KINASE_DOM. Protein kinase-like (PK-like). PROTEIN_KINASE_TYR. protein phosphorylation. Prot_kinase_dom. RNI-like. > <signature-library-rel…	ATP binding. protein binding. protein kinase activity. protein phosphorylation	GO:0004672. GO:0005515. GO:0005524. GO:0006468
	VaccDscaff24-augustus-gene-39.57	3980651	3983503	VaccDscaff24	VaccDscaff24:3980650..3983503	sp|Q6NM73|CRRS3_ARATH Cysteine-rich repeat secretory protein 3 OS=Arabidopsis thaliana OX=3702 GN=CRRSP3 PE=1 SV=1	CYSTEINE-RICH REPEAT SECRETORY PROTEIN 56. FAMILY NOT NAMED. GNK2. GNK2_sf. Stress-antifung. VaccDscaff24-augustus-gene-39.57-mRNA-1
	VaccDscaff24-augustus-gene-39.59	3932502	3935791	VaccDscaff24	VaccDscaff24:3932501..3935791	sp|Q9FNL7|PTR3_ARATH Protein NRT1/ PTR FAMILY 5.2 OS=Arabidopsis thaliana OX=3702 GN=NPF5.2 PE=2 SV=1	disorder_prediction. membrane. MFS. MFS_dom. MFS general substrate transporter. MFS_trans_sf. OLIGOPEPTIDE TRANSPORTER-RELATED. POT_fam. Proton/oligopeptide cotransporters. PTR2. > <signature-library-release library=. transmembrane transport. transmembrane transporter activity. VaccDscaff24-augustus-gene-39.59-mRNA-1"	membrane. transmembrane transport. transmembrane transporter activity	GO:0016020. GO:0022857. GO:0055085
	VaccDscaff24-augustus-gene-39.60	3939145	3940655	VaccDscaff24	VaccDscaff24:3939144..3940655		disorder_prediction. VaccDscaff24-augustus-gene-39.60-mRNA-1
	VaccDscaff24-augustus-gene-39.61	3945527	3951525	VaccDscaff24	VaccDscaff24:3945526..3951525	sp|Q94CL7|PHR1_ARATH Protein PHOSPHATE STARVATION RESPONSE 1 OS=Arabidopsis thaliana OX=3702 GN=PHR1 PE=1 SV=1	Coil. disorder_prediction. DNA binding. FAMILY NOT NAMED. Homeobox-like_sf. Homeodomain-like. HTH_MYB. Myb_CC_LHEQLE. Myb_DNA-binding. Myb_dom. Myb_dom_plants. PROTEIN PHOSPHATE STARVATION RESPONSE 1. SANT/Myb. TIGR01557. VaccDscaff24-augustus-gene-39.61-mRNA-1	DNA binding	GO:0003677
	VaccDscaff24-augustus-gene-39.63	3962745	3969454	VaccDscaff24	VaccDscaff24:3962744..3969454	sp|Q8W595|SUVR4_ARATH Histone-lysine N-methyltransferase SUVR4 OS=Arabidopsis thaliana OX=3702 GN=SUVR4 PE=1 SV=2	disorder_prediction. FAMILY NOT NAMED. histone lysine methylation. histone-lysine N-methyltransferase activity. INACTIVE HISTONE-LYSINE N-METHYLTRANSFERASE SUVR1-RELATED. Lysine degradation. nucleus. PKMTs methylate histone lysines. Pre-SET. preset_2. Pre-SET_dom. protein binding. SAM_MT43_3. SET. set_7. SET_dom. SET domain. SUVR4/1/2. VaccDscaff24-augustus-gene-39.63-mRNA-1. WIYLD. WIYLD_domain.…	nucleus. obsolete histone lysine methylation. obsolete histone lysine N-methyltransferase activity. protein binding. zinc ion binding	GO:0005515. GO:0005634. GO:0008270. GO:0018024. GO:0034968
	VaccDscaff24-augustus-gene-40.30	3996523	3999717	VaccDscaff24	VaccDscaff24:3996522..3999717		disorder_prediction. FAMILY NOT NAMED. HAT. hat_new_1. protein binding. RNA processing. > <signature-library-release library=. TPR-contain_dom. TPR-like. TPR-like_helical_dom_sf. TPR_REGION. VaccDscaff24-augustus-gene-40.30-mRNA-1"	protein binding. RNA processing	GO:0005515. GO:0006396
	VaccDscaff24-processed-gene-37.12	3771391	3779140	VaccDscaff24	VaccDscaff24:3771390..3779140	sp|O80725|AB4B_ARATH ABC transporter B family member 4 OS=Arabidopsis thaliana OX=3702 GN=ABCB4 PE=1 SV=1	AAA_5. AAA+_ATPase. ABC1_TM_dom. ABC1_TM_sf. ABC_membrane. ABC_TM1F. ABC_tran. ABC_TRANSPORTER_2. ABC_transporter-like. ABC transporter transmembrane region. ATPase activity. ATPase activity, coupled to transmembrane movement of substances. ATP binding. FAMILY NOT NAMED. integral component of membrane. P-loop containing nucleoside triphosphate hydrolases. P-loop_NTPase. > <signature-library-relea…	ATPase-coupled transmembrane transporter activity. ATP binding. ATP hydrolysis activity. integral component of membrane. transmembrane transport	GO:0005524. GO:0016021. GO:0016887. GO:0042626. GO:0055085
	VaccDscaff24-processed-gene-37.2	3723671	3724135	VaccDscaff24	VaccDscaff24:3723670..3724135		disorder_prediction. VaccDscaff24-processed-gene-37.2-mRNA-1
	VaccDscaff24-processed-gene-37.23	3716332	3720218	VaccDscaff24	VaccDscaff24:3716331..3720218	sp|Q941D5|VPS2C_ARATH Vacuolar protein sorting-associated protein 2 homolog 3 OS=Arabidopsis thaliana OX=3702 GN=VPS2.3 PE=2 SV=1	CHARGED MULTIVESICULAR BODY PROTEIN. Coil. disorder_prediction. Snf7. Snf7_fam. VaccDscaff24-processed-gene-37.23-mRNA-1. VACUOLAR PROTEIN SORTING-ASSOCIATED PROTEIN 2 HOMOLOG 3. vacuolar transport	vacuolar transport	GO:0007034
	VaccDscaff24-processed-gene-37.3	3728263	3728742	VaccDscaff24	VaccDscaff24:3728262..3728742		disorder_prediction. VaccDscaff24-processed-gene-37.3-mRNA-1
	VaccDscaff24-processed-gene-37.4	3730862	3731341	VaccDscaff24	VaccDscaff24:3730861..3731341		disorder_prediction. VaccDscaff24-processed-gene-37.4-mRNA-1				cytochrome
	VaccDscaff24-processed-gene-38.0	3810971	3812326	VaccDscaff24	VaccDscaff24:3810970..3812326	sp|Q9SSD1|TMM_ARATH Protein TOO MANY MOUTHS OS=Arabidopsis thaliana OX=3702 GN=TMM PE=1 SV=1	FAMILY NOT NAMED. L domain-like. Leu-rich_rpt. LRR_8. LRR_dom_sf. protein binding. > <signature-library-release library=. VaccDscaff24-processed-gene-38.0-mRNA-1"	protein binding	GO:0005515
	VaccDscaff24-processed-gene-38.11	3835733	3839100	VaccDscaff24	VaccDscaff24:3835732..3839100		POLYUBIQUITIN 12. protein binding. ubiquitin. UBIQUITIN. UBIQUITIN_2. Ubiquitin_dom. Ubiquitin-like. Ubiquitin-like_domsf. VaccDscaff24-processed-gene-38.11-mRNA-1	protein binding	GO:0005515
	VaccDscaff24-processed-gene-38.13	3854374	3854631	VaccDscaff24	VaccDscaff24:3854373..3854631		Coil. VaccDscaff24-processed-gene-38.13-mRNA-1
	VaccDscaff24-processed-gene-38.22	3848205	3851976	VaccDscaff24	VaccDscaff24:3848204..3851976		VaccDscaff24-processed-gene-38.22-mRNA-1
	VaccDscaff24-processed-gene-38.23	3855088	3855439	VaccDscaff24	VaccDscaff24:3855087..3855439		Coil. VaccDscaff24-processed-gene-38.23-mRNA-1
	VaccDscaff24-processed-gene-38.8	3806830	3808230	VaccDscaff24	VaccDscaff24:3806829..3808230		VaccDscaff24-processed-gene-38.8-mRNA-1
	VaccDscaff24-processed-gene-39.17	3888848	3890916	VaccDscaff24	VaccDscaff24:3888847..3890916		VaccDscaff24-processed-gene-39.17-mRNA-1
	VaccDscaff24-processed-gene-39.31	3959200	3961897	VaccDscaff24	VaccDscaff24:3959199..3961897	sp|P42620|YQJG_ECOLI Glutathionyl-hydroquinone reductase YqjG OS=Escherichia coli (strain K12) OX=83333 GN=yqjG PE=1 SV=1	FAMILY NOT NAMED. Glutathione-S-Trfase_C-like. Glutathione-S-Trfase_C_sf. Glutathione_S-Trfase_N. glutathione transferase activity. GST_C_2. GST_C_Omega_like. GST_CTER. GST C-terminal domain-like. GST_N_2. GST_Omega/GSH. protein binding. > <signature-library-release library=. Thioredoxin-like. Thioredoxin-like_sf. VaccDscaff24-processed-gene-39.31-mRNA-1"	glutathione transferase activity. protein binding	GO:0004364. GO:0005515
	VaccDscaff24-processed-gene-39.4	3919087	3920148	VaccDscaff24	VaccDscaff24:3919086..3920148	sp|Q9LES2|UBA2A_ARATH UBP1-associated protein 2A OS=Arabidopsis thaliana OX=3702 GN=UBA2A PE=1 SV=1	disorder_prediction. EUKARYOTIC TRANSLATION INITIATION FACTOR 3 SUBUNIT G. nucleic acid binding. Nucleotide-bd_a/b_plait_sf. RBD_domain_sf. RNA-binding domain, RBD. RRM. RRM_1. rrm1_1. RRM_dom. RRM_SF. > <signature-library-release library=. VaccDscaff24-processed-gene-39.4-mRNA-1"	nucleic acid binding	GO:0003676
	VaccDscaff24-processed-gene-40.13	4002340	4009371	VaccDscaff24	VaccDscaff24:4002339..4009371		VaccDscaff24-processed-gene-40.13-mRNA-1
	VaccDscaff24-snap-gene-37.42	3708566	3715834	VaccDscaff24	VaccDscaff24:3708565..3715834	sp|Q8LPJ1|CKL6_ARATH Casein kinase 1-like protein 6 OS=Arabidopsis thaliana OX=3702 GN=CKL6 PE=1 SV=1	ATP binding. CASEIN KINASE-RELATED. disorder_prediction. Kinase-like_dom_sf. Pkinase. protein kinase activity. PROTEIN_KINASE_ATP. Protein_kinase_ATP_BS. PROTEIN_KINASE_DOM. Protein kinase-like (PK-like). PROTEIN_KINASE_ST. protein phosphorylation. Prot_kinase_dom. serkin_6. Ser/Thr_kinase_AS. > <signature-library-release library=. STKc_CK1_delta_epsilon. VaccDscaff24-snap-gene-37.42-mRNA-1"	ATP binding. protein kinase activity. protein phosphorylation	GO:0004672. GO:0005524. GO:0006468
	VaccDscaff24-snap-gene-37.45	3740813	3762571	VaccDscaff24	VaccDscaff24:3740812..3762571	sp|Q9SI53|PP147_ARATH Pentatricopeptide repeat-containing protein At2g03880, mitochondrial OS=Arabidopsis thaliana OX=3702 GN=PCMP-H44 PE=2 SV=1	cytoplasm. DYW_deaminase. DYW_dom. GLTP. GLTP_sf. Glycolipid_transfer_prot_dom. Glycolipid transfer protein, GLTP. intermembrane lipid transfer. intermembrane lipid transfer activity. Pentatricopeptide_repeat. PPR. PPR_2. protein binding. RabGAP-TBC. Rab-GTPase-TBC_dom. Rab-GTPase_TBC_sf. TBC1 DOMAIN FAMILY MEMBER GTPASE-ACTIVATING PROTEIN. tbc_4. TBC_RABGAP. TIGR00756. TPR-like. TPR-like_helical…	cytoplasm. intermembrane lipid transfer. lipid transfer activity. protein binding. zinc ion binding	GO:0005515. GO:0005737. GO:0008270. GO:0120009. GO:0120013
	VaccDscaff24-snap-gene-38.40	3825913	3830450	VaccDscaff24	VaccDscaff24:3825912..3830450	sp|B5WWZ9|FAO2_LOTJA Long-chain-alcohol oxidase FAO2 OS=Lotus japonicus OX=34305 GN=FAO2 PE=2 SV=1	Alkane oxidation. Choline catabolism. disorder_prediction. FAD/NAD-bd_sf. FAD/NAD(P)-binding domain. FAMILY NOT NAMED. flavin adenine dinucleotide binding. GMC_OxRdtase_N. GMC_oxred_C. GMC_oxred_N. GMC_OxRtase_C. Lg_Ch_AO. long-chain-alcohol oxidase activity. LONG-CHAIN-ALCOHOL OXIDASE FAO4B. Long_Oxdase. oxidation-reduction process. oxidoreductase activity, acting on CH-OH group of donors. VaccD…	flavin adenine dinucleotide binding. long-chain-alcohol oxidase activity. obsolete oxidation-reduction process. oxidoreductase activity, acting on CH-OH group of donors	GO:0016614. GO:0046577. GO:0050660. GO:0055114
	VaccDscaff24-snap-gene-39.73	3880281	3892402	VaccDscaff24	VaccDscaff24:3880280..3892402	sp|E2IUA6|TARS_KALDA Taraxerol synthase OS=Kalanchoe daigremontiana OX=23013 PE=1 SV=1	Activation of gene expression by SREBF (SREBP). AMYRIN SYNTHASE LUP2-RELATED. Cholesterol biosynthesis. intramolecular transferase activity. Prenyltransferase_Like_2. SQCY_1. SQ_cyclase_C. SQ_cyclase_N. SQHop_cyclase_C. SQHop_cyclase_N. Squalene_cyclase. TERPENE CYCLASE/MUTASE FAMILY MEMBER. Terpene_synthase_CS. TERPENE_SYNTHASES. Terpenoid_cyclase/PrenylTrfase. Terpenoid cyclases/Protein prenylt…	intramolecular transferase activity	GO:0016866
	VaccDscaff24-snap-gene-39.78	3954950	3958174	VaccDscaff24	VaccDscaff24:3954949..3958174	sp|P49690|RL23_ARATH 60S ribosomal protein L23 OS=Arabidopsis thaliana OX=3702 GN=RPL23A PE=2 SV=3	50S/60S RIBOSOMAL PROTEIN L14/L23. Eukaryotic Translation Termination. Formation of a pool of free 40S subunits. GTP hydrolysis and joining of the 60S ribosomal subunit. L13a-mediated translational silencing of Ceruloplasmin expression. Major pathway of rRNA processing in the nucleolus and cytosol. Nonsense Mediated Decay (NMD) enhanced by the Exon Junction Complex (EJC). Nonsense Mediated Decay …	ribosome. structural constituent of ribosome. translation	GO:0003735. GO:0005840. GO:0006412
	VaccDscaff24-snap-gene-40.35	3987035	3996558	VaccDscaff24	VaccDscaff24:3987034..3996558	sp|O94260|G3BP_SCHPO Putative G3BP-like protein OS=Schizosaccharomyces pombe (strain 972 / ATCC 24843) OX=284812 GN=nxt3 PE=1 SV=1	disorder_prediction. GB|AAD20086.1. NTF2. NTF2_DOMAIN. NTF2-like. NTF2-like_dom_sf. Nuclear_transport_factor_2_euk. nucleic acid binding. Nucleotide-bd_a/b_plait_sf. RAS GTPASE-ACTIVATING PROTEIN-BINDING PROTEIN. Ras_GTPase_bind_prot. RBD_domain_sf. RNA-binding domain, RBD. RRM. RRM_1. rrm1_1. RRM_dom. RRM_SF. VaccDscaff24-snap-gene-40.35-mRNA-1	nucleic acid binding	GO:0003676
Chr43: 2102167	VaccDscaff41-augustus-gene-20.14	2075450	2077104	VaccDscaff41	VaccDscaff41:2075449..2077104	sp|Q9M2Y9|RAX3_ARATH Transcription factor RAX3 OS=Arabidopsis thaliana OX=3702 GN=RAX3 PE=2 SV=1	DNA binding. Homeobox-like_sf. Homeodomain-like. HTH_MYB. Myb_DNA-binding. Myb_dom. MYB-LIKE DNA-BINDING PROTEIN MYB. Myb-like_TF. sant. SANT. SANT/Myb. > <signature-library-release library=. VaccDscaff40-augustus-gene-49.31-mRNA-1. VaccDscaff41-augustus-gene-20.14-mRNA-1"	DNA binding	GO:0003677
	VaccDscaff41-augustus-gene-21.18	2135200	2135916	VaccDscaff41	VaccDscaff41:2135199..2135916		CHAPERONE DNAJ-DOMAIN SUPERFAMILY PROTEIN. Chaperone J-domain. disorder_prediction. DnaJ. DNAJ_2. DnaJ_domain. FAMILY NOT NAMED. JDOMAIN. J_dom_sf. VaccDscaff41-augustus-gene-21.18-mRNA-1
	VaccDscaff41-augustus-gene-21.19	2088013	2103868	VaccDscaff41	VaccDscaff41:2088012..2103868	sp|F4IBD7|CSCLA_ARATH CSC1-like protein RXW8 OS=Arabidopsis thaliana OX=3702 GN=RXW8 PE=2 SV=1	Csc1_N. disorder_prediction. membrane. PHM7_cyt. PROBABLE MEMBRANE PROTEIN DUF221-RELATED. RSN1_7TM. RSN1_TM. > <signature-library-release library=. VaccDscaff41-augustus-gene-21.19-mRNA-1"	membrane	GO:0016020
	VaccDscaff41-augustus-gene-21.20	2137457	2142091	VaccDscaff41	VaccDscaff41:2137456..2142091	sp|O48651|ERG1_PANGI Squalene monooxygenase OS=Panax ginseng OX=4054 PE=2 SV=1	Activation of gene expression by SREBF (SREBP). Cholesterol biosynthesis. Diploterol and cycloartenol biosynthesis. Epoxysqualene biosynthesis. FAD/NAD-bd_sf. FAD/NAD(P)-binding domain. flavin adenine dinucleotide binding. integral component of membrane. NAD_binding_8. oxidation-reduction process. RNGMNOXGNASE. SE. Sesquiterpenoid and triterpenoid biosynthesis. Squalene_epoxidase. SQUALENE EPOXID…	flavin adenine dinucleotide binding. integral component of membrane. obsolete oxidation-reduction process. squalene monooxygenase activity. sterol biosynthetic process	GO:0004506. GO:0016021. GO:0016126. GO:0050660. GO:0055114
	VaccDscaff41-augustus-gene-21.21	2172933	2177863	VaccDscaff41	VaccDscaff41:2172932..2177863		disorder_prediction. VaccDscaff40-augustus-gene-48.14-mRNA-1. VaccDscaff41-augustus-gene-21.21-mRNA-1
	VaccDscaff41-processed-gene-19.7	1971713	1975667	VaccDscaff41	VaccDscaff41:1971712..1975667	sp|Q9C5Q2|AI5L3_ARATH ABSCISIC ACID-INSENSITIVE 5-like protein 3 OS=Arabidopsis thaliana OX=3702 GN=DPBF4 PE=1 SV=1	CAMP-RESPONSE ELEMENT BINDING PROTEIN-RELATED. > <signature-library-release library=. VaccDscaff41-processed-gene-19.7-mRNA-1"
	VaccDscaff41-processed-gene-20.12	2035459	2056708	VaccDscaff41	VaccDscaff41:2035458..2056708		VaccDscaff41-processed-gene-20.12-mRNA-1
	VaccDscaff41-processed-gene-20.7	2026832	2042577	VaccDscaff41	VaccDscaff41:2026831..2042577		disorder_prediction. VaccDscaff41-processed-gene-20.7-mRNA-1
	VaccDscaff41-processed-gene-22.11	2240910	2241092	VaccDscaff41	VaccDscaff41:2240909..2241092		disorder_prediction. VaccDscaff41-processed-gene-22.11-mRNA-1
	VaccDscaff41-snap-gene-19.20	1978368	1988165	VaccDscaff41	VaccDscaff41:1978367..1988165	sp|F4IBD7|CSCLA_ARATH CSC1-like protein RXW8 OS=Arabidopsis thaliana OX=3702 GN=RXW8 PE=2 SV=1	Csc1_N. membrane. PHM7_cyt. PROBABLE MEMBRANE PROTEIN DUF221-RELATED. RSN1_7TM. RSN1_TM. > <signature-library-release library=. VaccDscaff41-snap-gene-19.20-mRNA-1"	membrane	GO:0016020
	VaccDscaff41-snap-gene-20.17	2022393	2026675	VaccDscaff41	VaccDscaff41:2022392..2026675		VaccDscaff41-snap-gene-20.17-mRNA-1
	VaccDscaff41-snap-gene-21.22	2131852	2133527	VaccDscaff41	VaccDscaff41:2131851..2133527		CHAPERONE DNAJ-DOMAIN SUPERFAMILY PROTEIN. Coil. FAMILY NOT NAMED. VaccDscaff41-snap-gene-21.22-mRNA-1
	VaccDscaff41-snap-gene-22.15	2186255	2201305	VaccDscaff41	VaccDscaff41:2186254..2201305	sp|Q9LI61|AVT6A_ARATH Amino acid transporter AVT6A OS=Arabidopsis thaliana OX=3702 GN=AVT6A PE=2 SV=1	Aa_trans. AA_transpt_TM. AMINO ACID TRANSPORTER. > <signature-library-release library=. VaccDscaff41-snap-gene-22.15-mRNA-1"
	VaccDscaff41-augustus-gene-22.14	2227080	2231509	VaccDscaff41	VaccDscaff41:2227079..2231509	sp|Q9ZQB9|CSLCC_ARATH Probable xyloglucan glycosyltransferase 12 OS=Arabidopsis thaliana OX=3702 GN=CSLC12 PE=1 SV=1	Coil. FAMILY NOT NAMED. Glyco_trans_2_3. Glyco_trans_2-like. Nucleotide-diphospho-sugar transferases. Nucleotide-diphossugar_trans. O-linked glycosylation of mucins. > <signature-library-release library=. VaccDscaff41-augustus-gene-22.14-mRNA-1"
Chr46: 5969978	VaccDscaff48-augustus-gene-58.35	5867843	5878671	VaccDscaff48	VaccDscaff48:5867842..5878671	sp|Q4KKX4|NCOR1_XENTR Nuclear receptor corepressor 1 OS=Xenopus tropicalis OX=8364 GN=ncor1 PE=2 SV=1	Coil. disorder_prediction. DNA binding. FAMILY NOT NAMED. Homeobox-like_sf. Homeodomain-like. Myb_DNA-binding. sant. SANT. SANT_dom. SANT/Myb. VaccDscaff48-augustus-gene-58.35-mRNA-1	DNA binding	GO:0003677
	VaccDscaff48-augustus-gene-58.41	5842337	5846033	VaccDscaff48	VaccDscaff48:5842336..5846033	sp|Q9C7C1|TET6_ARATH Tetraspanin-6 OS=Arabidopsis thaliana OX=3702 GN=TET6 PE=2 SV=1	FAMILY NOT NAMED. integral component of membrane. Tetraspanin. TETRASPANIN-6. Tetraspanin/Peripherin. VaccDscaff20-snap-gene-64.41-mRNA-1. VaccDscaff48-augustus-gene-58.41-mRNA-1	integral component of membrane	GO:0016021
	VaccDscaff48-augustus-gene-58.42	5850623	5854264	VaccDscaff48	VaccDscaff48:5850622..5854264	sp|O80362|RK10_TOBAC 50S ribosomal protein L10, chloroplastic OS=Nicotiana tabacum OX=4097 GN=RPL10 PE=2 SV=1	FAMILY NOT NAMED. Ribosomal_L10. Ribosomal_L10P. Ribosomal protein L10-like. ribosome biogenesis. VaccDscaff48-augustus-gene-58.42-mRNA-1	ribosome biogenesis	GO:0042254
	VaccDscaff48-augustus-gene-59.41	5891022	5894087	VaccDscaff48	VaccDscaff48:5891021..5894087		disorder_prediction. TMEM70. UNCHARACTERIZED. VaccDscaff48-augustus-gene-59.41-mRNA-1
	VaccDscaff48-augustus-gene-59.42	5916996	5926534	VaccDscaff48	VaccDscaff48:5916995..5926534	sp|Q9SF32|IQD1_ARATH Protein IQ-DOMAIN 1 OS=Arabidopsis thaliana OX=3702 GN=IQD1 PE=1 SV=1	disorder_prediction. DUF4005. FAMILY NOT NAMED. IQ. iq_5. IQ-DOMAIN 3-RELATED. IQ_motif_EF-hand-BS. protein binding. VaccDscaff48-augustus-gene-59.42-mRNA-1	protein binding	GO:0005515
	VaccDscaff48-augustus-gene-59.43	5933012	5946102	VaccDscaff48	VaccDscaff48:5933011..5946102	sp|F4HT41|SAMC2_ARATH Probable S-adenosylmethionine carrier 2, chloroplastic OS=Arabidopsis thaliana OX=3702 GN=SAMC2 PE=2 SV=1	calcium ion binding. EF-hand. EF_HAND_1. EF_Hand_1_Ca_BS. EF_HAND_2. EF_hand_dom. EF-hand-dom_pair. FAMILY NOT NAMED. Mito_carr. Mitochondrial carrier. Mitochondrial_sb/sol_carrier. MITOCHONDRIAL SUBSTRATE CARRIER FAMILY PROTEIN. Mt_carrier_dom_sf. SOLCAR. VaccDscaff48-augustus-gene-59.43-mRNA-1	calcium ion binding	GO:0005509
	VaccDscaff48-augustus-gene-59.44	5947614	5954310	VaccDscaff48	VaccDscaff48:5947613..5954310		Complex1_LYR_2. FAMILY NOT NAMED. VaccDscaff48-augustus-gene-59.44-mRNA-1
	VaccDscaff48-augustus-gene-59.45	5909467	5913076	VaccDscaff48	VaccDscaff48:5909466..5913076	sp|Q9FTZ2|EBP_ORYSJ Probable 3-beta-hydroxysteroid-Delta(8),Delta(7)-isomerase OS=Oryza sativa subsp. japonica OX=39947 GN=Os01g0103600 PE=2 SV=1	3-BETA-HYDROXYSTEROID-DELTA(8),DELTA(7)-ISOMERASE. cholestenol delta-isomerase activity. EBP. EXPERA. integral component of membrane. STEROL ISOMERASE. sterol metabolic process. VaccDscaff48-augustus-gene-59.45-mRNA-1	cholestenol delta-isomerase activity. integral component of membrane. sterol metabolic process	GO:0016021. GO:0016125. GO:0047750
	VaccDscaff48-augustus-gene-59.46	5955370	5956524	VaccDscaff48	VaccDscaff48:5955369..5956524	sp|Q9ZNQ7|RCI2A_ARATH Hydrophobic protein RCI2A OS=Arabidopsis thaliana OX=3702 GN=RCI2A PE=2 SV=1	HYDROPHOBIC PROTEIN RCI2 LOW TEMPERATURE AND SALT RESPONSIVE PROTEIN LTI6 -RELATED. integral component of membrane. Pmp3. PMP3. > <signature-library-release library=. UPF0057. VaccDscaff28-augustus-gene-295.43-mRNA-1. VaccDscaff48-augustus-gene-59.46-mRNA-1"	integral component of membrane	GO:0016021
	VaccDscaff48-augustus-gene-59.47	5968827	5972852	VaccDscaff48	VaccDscaff48:5968826..5972852		disorder_prediction. FAMILY NOT NAMED. VaccDscaff48-augustus-gene-59.47-mRNA-1
	VaccDscaff48-augustus-gene-59.48	5974740	5981248	VaccDscaff48	VaccDscaff48:5974739..5981248	sp|P22337|STAD_RICCO Stearoyl-[acyl-carrier-protein] 9-desaturase, chloroplastic OS=Ricinus communis OX=3988 PE=1 SV=1	Acyl_ACP_Desat. acyl-[acyl-carrier-protein] desaturase activity. ACYL- ACYL-CARRIER-PROTEIN DESATURASE-RELATED. disorder_prediction. Dlt9_acylACP_des. FA_desaturase_2. FADS-2_CS. fatty acid biosynthetic process. FATTY_ACID_DESATUR_2. Fatty_acid_desaturase-2. fatty acid metabolic process. Ferritin-like. Ferritin-like_SF. Interconversion of nucleotide di- and triphosphates. oxidation-reduction proc…	acyl-[acyl-carrier-protein] desaturase activity. fatty acid biosynthetic process. fatty acid metabolic process. obsolete oxidation-reduction process. oxidoreductase activity	GO:0006631. GO:0006633. GO:0016491. GO:0045300. GO:0055114
	VaccDscaff48-augustus-gene-60.32	6038435	6039728	VaccDscaff48	VaccDscaff48:6038434..6039728	sp|Q9LXF8|AVT1J_ARATH Amino acid transporter AVT1J OS=Arabidopsis thaliana OX=3702 GN=AVT1J PE=2 SV=1	VaccDscaff48-augustus-gene-60.32-mRNA-1
	VaccDscaff48-augustus-gene-60.33	6002067	6004007	VaccDscaff48	VaccDscaff48:6002066..6004007	sp|P22337|STAD_RICCO Stearoyl-[acyl-carrier-protein] 9-desaturase, chloroplastic OS=Ricinus communis OX=3988 PE=1 SV=1	Acyl_ACP_Desat. acyl-[acyl-carrier-protein] desaturase activity. ACYL- ACYL-CARRIER-PROTEIN DESATURASE-RELATED. Dlt9_acylACP_des. FA_desaturase_2. FADS-2_CS. fatty acid biosynthetic process. FATTY_ACID_DESATUR_2. Fatty_acid_desaturase-2. fatty acid metabolic process. Ferritin-like. Ferritin-like_SF. Interconversion of nucleotide di- and triphosphates. oxidation-reduction process. oxidoreductase a…	acyl-[acyl-carrier-protein] desaturase activity. fatty acid biosynthetic process. fatty acid metabolic process. obsolete oxidation-reduction process. oxidoreductase activity	GO:0006631. GO:0006633. GO:0016491. GO:0045300. GO:0055114
	VaccDscaff48-augustus-gene-60.34	6015760	6017960	VaccDscaff48	VaccDscaff48:6015759..6017960		disorder_prediction. VaccDscaff48-augustus-gene-60.34-mRNA-1
	VaccDscaff48-augustus-gene-60.36	6025779	6036344	VaccDscaff48	VaccDscaff48:6025778..6036344		Aminotran_4. Aminotransferase-like. Aminotrans_IV. Branched-chain amino acid catabolism. catalytic activity. D-aminoacid aminotransferase-like PLP-dependent enzymes. FAMILY NOT NAMED. VaccDscaff48-augustus-gene-60.36-mRNA-1	catalytic activity	GO:0003824
	VaccDscaff48-augustus-gene-60.37	6040077	6048176	VaccDscaff48	VaccDscaff48:6040076..6048176	sp|P47927|AP2_ARATH Floral homeotic protein APETALA 2 OS=Arabidopsis thaliana OX=3702 GN=AP2 PE=1 SV=1	AP2. AP2_ERF. AP2/ERF_dom. AP2/ERF_dom_sf. disorder_prediction. DNA-bd_dom_sf. DNA binding. DNA-binding domain. DNA-binding transcription factor activity. ETHRSPELEMNT. ETHYLENE-RESPONSIVE TRANSCRIPTION FACTOR RAP2-7. FAMILY NOT NAMED. rav1_2. regulation of transcription, DNA-templated. VaccDscaff48-augustus-gene-60.37-mRNA-1	DNA binding. DNA-binding transcription factor activity. regulation of DNA-templated transcription	GO:0003677. GO:0003700. GO:0006355
	VaccDscaff48-processed-gene-58.17	5879316	5879681	VaccDscaff48	VaccDscaff48:5879315..5879681		VaccDscaff48-processed-gene-58.17-mRNA-1
	VaccDscaff48-processed-gene-58.18	5887774	5888982	VaccDscaff48	VaccDscaff48:5887773..5888982		Formin homology 2 domain (FH2 domain). VaccDscaff48-processed-gene-58.18-mRNA-1
	VaccDscaff48-processed-gene-58.19	5800105	5809775	VaccDscaff48	VaccDscaff48:5800104..5809775	sp|Q94KB7|MLO6_ARATH MLO-like protein 6 OS=Arabidopsis thaliana OX=3702 GN=MLO6 PE=2 SV=2	defense response. disorder_prediction. FAMILY NOT NAMED. integral component of membrane. Mlo. MLO-LIKE PROTEIN 12. VaccDscaff48-processed-gene-58.19-mRNA-1	defense response. integral component of membrane	GO:0006952. GO:0016021
	VaccDscaff48-processed-gene-58.20	5810173	5811274	VaccDscaff48	VaccDscaff48:5810172..5811274	sp|Q94KB7|MLO6_ARATH MLO-like protein 6 OS=Arabidopsis thaliana OX=3702 GN=MLO6 PE=2 SV=2	defense response. FAMILY NOT NAMED. integral component of membrane. Mlo. > <signature-library-release library=. VaccDscaff48-processed-gene-58.20-mRNA-1"	defense response. integral component of membrane	GO:0006952. GO:0016021
	VaccDscaff48-processed-gene-58.27	5848691	5850316	VaccDscaff48	VaccDscaff48:5848690..5850316		VaccDscaff48-processed-gene-58.27-mRNA-1
	VaccDscaff48-processed-gene-58.7	5880914	5881576	VaccDscaff48	VaccDscaff48:5880913..5881576		CGI-12 PROTEIN-RELATED. double-stranded DNA binding. mt_12. mTERF. MTERF. MTERF_sf. regulation of transcription, DNA-templated. > <signature-library-release library=. VaccDscaff48-processed-gene-58.7-mRNA-1"	double-stranded DNA binding. regulation of DNA-templated transcription	GO:0003690. GO:0006355
	VaccDscaff48-processed-gene-58.8	5881621	5889236	VaccDscaff48	VaccDscaff48:5881620..5889236		CGI-12 PROTEIN-RELATED. double-stranded DNA binding. mt_12. mTERF. MTERF. MTERF_sf. regulation of transcription, DNA-templated. > <signature-library-release library=. VaccDscaff48-processed-gene-58.8-mRNA-1"	double-stranded DNA binding. regulation of DNA-templated transcription	GO:0003690. GO:0006355
	VaccDscaff48-processed-gene-59.1	5896237	5896911	VaccDscaff48	VaccDscaff48:5896236..5896911		FAMILY NOT NAMED. > <signature-library-release library=. VaccDscaff48-processed-gene-59.1-mRNA-1"
	VaccDscaff48-processed-gene-59.2	5901512	5902126	VaccDscaff48	VaccDscaff48:5901511..5902126		FAMILY NOT NAMED. > <signature-library-release library=. VaccDscaff48-processed-gene-59.2-mRNA-1"
	VaccDscaff48-processed-gene-59.23	5985670	5989010	VaccDscaff48	VaccDscaff48:5985669..5989010		DNA-bd_pseudobarrel_sf. DNA-binding pseudobarrel domain. VaccDscaff48-processed-gene-59.23-mRNA-1
	VaccDscaff48-processed-gene-59.28	5920594	5926354	VaccDscaff48	VaccDscaff48:5920593..5926354		VaccDscaff48-processed-gene-59.28-mRNA-1
	VaccDscaff48-processed-gene-59.3	5906217	5906801	VaccDscaff48	VaccDscaff48:5906216..5906801		FAMILY NOT NAMED. > <signature-library-release library=. VaccDscaff48-processed-gene-59.3-mRNA-1"
	VaccDscaff48-processed-gene-60.15	6033217	6035995	VaccDscaff48	VaccDscaff48:6033216..6035995		VaccDscaff48-processed-gene-60.15-mRNA-1
	VaccDscaff48-processed-gene-60.18	6049667	6049939	VaccDscaff48	VaccDscaff48:6049666..6049939		VaccDscaff48-processed-gene-60.18-mRNA-1
	VaccDscaff48-processed-gene-61.0	6098923	6106104	VaccDscaff48	VaccDscaff48:6098922..6106104	sp|Q9FQ24|TON1B_ARATH Protein TONNEAU 1b OS=Arabidopsis thaliana OX=3702 GN=TON1B PE=1 SV=1	disorder_prediction. FGFR1 ONCOGENE PARTNER/LISH DOMAIN-CONTAINING PROTEIN. Lish. LisH. LISH. LisH_2. protein binding. > <signature-library-release library=. VaccDscaff19-augustus-gene-58.33-mRNA-1. VaccDscaff48-processed-gene-61.0-mRNA-1"	protein binding	GO:0005515
	VaccDscaff48-processed-gene-61.1	6095254	6096611	VaccDscaff48	VaccDscaff48:6095253..6096611	sp|Q9SU30|CPR1_ARATH F-box protein CPR1 OS=Arabidopsis thaliana OX=3702 GN=CPR1 PE=1 SV=2	FAMILY NOT NAMED. F-box. fbox_2. F-box-assoc_interact_dom. F-box_dom. F-box domain. F-box-like_dom_sf. protein binding. > <signature-library-release library=. TIGR01640. VaccDscaff48-processed-gene-61.1-mRNA-1"	protein binding	GO:0005515
	VaccDscaff48-processed-gene-61.21	6120701	6120988	VaccDscaff48	VaccDscaff48:6120700..6120988	sp|Q6EVY7|YCF2_NYMAL Protein Ycf2 OS=Nymphaea alba OX=34301 GN=ycf2-A PE=3 SV=1	VaccDscaff48-processed-gene-61.21-mRNA-1
	VaccDscaff48-processed-gene-61.9	6092273	6092726	VaccDscaff48	VaccDscaff48:6092272..6092726		VaccDscaff48-processed-gene-61.9-mRNA-1
	VaccDscaff48-snap-gene-58.48	5819635	5835518	VaccDscaff48	VaccDscaff48:5819634..5835518	sp|Q94KB7|MLO6_ARATH MLO-like protein 6 OS=Arabidopsis thaliana OX=3702 GN=MLO6 PE=2 SV=2	defense response. disorder_prediction. FAMILY NOT NAMED. integral component of membrane. Mlo. MLO-LIKE PROTEIN 12. VaccDscaff48-snap-gene-58.48-mRNA-1	defense response. integral component of membrane	GO:0006952. GO:0016021
	VaccDscaff48-snap-gene-59.59	5959503	5966947	VaccDscaff48	VaccDscaff48:5959502..5966947	sp|Q9M3G7|ATM_ARATH Serine/threonine-protein kinase ATM OS=Arabidopsis thaliana OX=3702 GN=ATM PE=1 SV=1	disorder_prediction. FAMILY NOT NAMED. PWWP. PWWP_4. PWWP_dom. > <signature-library-release library=. Tudor/PWWP/MBT. VaccDscaff48-snap-gene-59.59-mRNA-1"
	VaccDscaff48-snap-gene-60.42	6018514	6020066	VaccDscaff48	VaccDscaff48:6018513..6020066	sp|Q9SLG0|NFYB1_ARATH Nuclear transcription factor Y subunit B-1 OS=Arabidopsis thaliana OX=3702 GN=NFYB1 PE=1 SV=2	Activation of gene expression by SREBF (SREBP). ATF4 activates genes. ATF6 (ATF6-alpha) activates chaperone genes. CBFA_NFYB_domain. CBFD_NFYB_HMF. CCAAT-BINDING TRANSCRIPTION FACTOR-RELATED. CCAATSUBUNTA. disorder_prediction. FOXO-mediated transcription of cell death genes. Histone-fold. NFYB_HAP3. NUCLEAR TRANSCRIPTION FACTOR Y SUBUNIT B-8. nucleus. PPARA activates gene expression. protein hete…	nucleus. protein heterodimerization activity. regulation of DNA-templated transcription. sequence-specific DNA binding	GO:0005634. GO:0006355. GO:0043565. GO:0046982
	VaccDscaff48-snap-gene-60.45	6065028	6087339	VaccDscaff48	VaccDscaff48:6065027..6087339	sp|F4IUX6|RENT2_ARATH Regulator of nonsense transcripts UPF2 OS=Arabidopsis thaliana OX=3702 GN=UPF2 PE=2 SV=1	ARM repeat. ARM-type_fold. disorder_prediction. if4_15. MIF4G. MIF4G-like_typ-3. MIF4-like_sf. Nmd2/UPF2. Nonsense Mediated Decay (NMD) enhanced by the Exon Junction Complex (EJC). NONSENSE-MEDIATED MRNA DECAY PROTEIN 2 UP-FRAMESHIFT SUPPRESSOR 2. nuclear-transcribed mRNA catabolic process, nonsense-mediated decay. protein binding. Regulation of expression of SLITs and ROBOs. RNA binding. > <sign…	nuclear-transcribed mRNA catabolic process, nonsense-mediated decay. protein binding. RNA binding	GO:0000184. GO:0003723. GO:0005515
	VaccDscaff48-snap-gene-61.35	6111706	6121326	VaccDscaff48	VaccDscaff48:6111705..6121326	sp|A2XFB7|PRR73_ORYSI Two-component response regulator-like PRR73 OS=Oryza sativa subsp. indica OX=39946 GN=PRR73 PE=2 SV=2	CCT. CCT_domain. CheY-like. CheY-like_superfamily. disorder_prediction. FAMILY NOT NAMED. phosphorelay signal transduction system. protein binding. REC. REC_2. Response_reg. RESPONSE_REGULATORY. > <signature-library-release library=. Sig_transdc_resp-reg_receiver. VaccDscaff48-snap-gene-61.35-mRNA-1"	phosphorelay signal transduction system. protein binding	GO:0000160. GO:0005515
	VaccDscaff48-snap-gene-61.36	6127983	6134096	VaccDscaff48	VaccDscaff48:6127982..6134096	sp|Q9M2W3|PGPS2_ARATH CDP-diacylglycerol--glycerol-3-phosphate 3-phosphatidyltransferase 2 OS=Arabidopsis thaliana OX=3702 GN=PGPS2 PE=1 SV=1	Cardiolipin biosynthesis I. Cardiolipin biosynthesis II. CDP_ALCOHOL_P_TRANSF. CDP-DIACYLGLYCEROL--GLYCEROL-3-PHOSPHATE 3-PHOSPHATIDYLTRANSFERASE 1, CHLOROPLASTIC. CDP-diacylglycerol-glycerol-3-phosphate 3-phosphatidyltransferase activity. CDP-DIACYLGLYCEROL--GLYCEROL-3-PHOSPHATE 3-PHOSPHATIDYLTRANSFERASE-RELATED. CDP-OH_P_trans. CDP-OH_P_transf. disorder_prediction. Glycerophospholipid metabolis…	CDP-diacylglycerol-glycerol-3-phosphate 3-phosphatidyltransferase activity. integral component of membrane. membrane. phospholipid biosynthetic process. phosphotransferase activity, for other substituted phosphate groups	GO:0008444. GO:0008654. GO:0016020. GO:0016021. GO:0016780
24Chr303: 34520	VaccDscaff303-augustus-gene-0.36	166	1567	VaccDscaff303	VaccDscaff303:165..1567		calcium ion binding. EF_HAND_2. EF_hand_dom. FAMILY NOT NAMED. > <signature-library-release library=. VaccDscaff303-augustus-gene-0.36-mRNA-1"	calcium ion binding	GO:0005509
	VaccDscaff303-augustus-gene-0.40	63946	74843	VaccDscaff303	VaccDscaff303:63945..74843		disorder_prediction. FAMILY NOT NAMED. Urb2. Urb2/Npa2_C. VaccDscaff303-augustus-gene-0.40-mRNA-1
	VaccDscaff303-augustus-gene-0.41	97679	103212	VaccDscaff303	VaccDscaff303:97678..103212	sp|Q69JZ7|XCT_ORYSJ Protein XAP5 CIRCADIAN TIMEKEEPER OS=Oryza sativa subsp. japonica OX=39947 GN=XCT PE=2 SV=1	Coil. disorder_prediction. nucleus. PROTEIN FAM50A. VaccDscaff303-augustus-gene-0.41-mRNA-1. XAP5. XAP-5 PROTEIN-RELATED	nucleus	GO:0005634
	VaccDscaff303-augustus-gene-0.42	105480	110880	VaccDscaff303	VaccDscaff303:105479..110880	sp|P45434|SSRA_ARATH Translocon-associated protein subunit alpha OS=Arabidopsis thaliana OX=3702 GN=At2g21160 PE=2 SV=3	endoplasmic reticulum membrane. > <signature-library-release library=. SRP-dependent cotranslational protein targeting to membrane. TRANSLOCON-ASSOCIATED PROTEIN	ALPHA SUBUNIT. TRAP_alpha. VaccDscaff14-snap-gene-383.43-mRNA-1. VaccDscaff303-augustus-gene-0.42-mRNA-1. XBP1(S) activates chaperone genes"	endoplasmic reticulum membrane	GO:0005789
	VaccDscaff303-augustus-gene-0.43	120149	123579	VaccDscaff303	VaccDscaff303:120148..123579	sp|Q9T0I5|PRP4_ARATH Proline-rich protein 4 OS=Arabidopsis thaliana OX=3702 GN=PRP4 PE=2 SV=1	EXTENSIN, PROLINE-RICH PROTEIN. Pollen_Ole_e_I. PROLINE-RICH PROTEIN 2. VaccDscaff14-augustus-gene-383.35-mRNA-1. VaccDscaff303-augustus-gene-0.43-mRNA-1
	VaccDscaff303-augustus-gene-0.44	24843	25925	VaccDscaff303	VaccDscaff303:24842..25925	sp|Q93X17|SNAK2_SOLTU Snakin-2 OS=Solanum tuberosum OX=4113 GN=SN2 PE=1 SV=1	EXTENSIN, PROLINE-RICH PROTEIN. GASA. GIBBERELLIN-REGULATED PROTEIN 1-RELATED. VaccDscaff2-augustus-gene-435.27-mRNA-1. VaccDscaff303-augustus-gene-0.44-mRNA-1
	VaccDscaff303-augustus-gene-0.48	55504	59268	VaccDscaff303	VaccDscaff303:55503..59268	sp|Q9SW48|INVB_ARATH Probable alkaline/neutral invertase B OS=Arabidopsis thaliana OX=3702 GN=INVB PE=1 SV=1	6-hairpin_glycosidase_sf. 6hp_glycosidase-like_sf. ALKALINE/NEUTRAL INVERTASE B-RELATED. catalytic activity. FAMILY NOT NAMED. Galactose metabolism. Glyco_hydro_100. glycopeptide alpha-N-acetylgalactosaminidase activity. Six-hairpin glycosidases. Starch and sucrose metabolism. VaccDscaff2-augustus-gene-435.30-mRNA-1. VaccDscaff303-augustus-gene-0.48-mRNA-1	catalytic activity. glycopeptide alpha-N-acetylgalactosaminidase activity	GO:0003824. GO:0033926
	VaccDscaff303-augustus-gene-0.49	82700	88806	VaccDscaff303	VaccDscaff303:82699..88806	sp|Q9M4S8|TPIC_FRAAN Triosephosphate isomerase, chloroplastic OS=Fragaria ananassa OX=3747 GN=TPI PE=2 SV=1	Aldolase_TIM. Carbon fixation in photosynthetic organisms. catalytic activity. Fructose and mannose metabolism. Gluconeogenesis. Gluconeogenesis II (Methanobacterium thermoautotrophicum). Glycerol degradation to butanol. Glycolysis. Glycolysis / Gluconeogenesis. Glycolysis II (from fructose 6-phosphate). Glycolysis IV (plant cytosol). glycolytic process. Inositol phosphate metabolism. TIGR00419. …	catalytic activity. glycolytic process. triose-phosphate isomerase activity	GO:0003824. GO:0004807. GO:0006096
	VaccDscaff303-processed-gene-0.1	2232	9438	VaccDscaff303	VaccDscaff303:2231..9438	sp|Q7XA67|MTN2_ARATH 5'-methylthioadenosine/S-adenosylhomocysteine nucleosidase 2 OS=Arabidopsis thaliana OX=3702 GN=MTN2 PE=1 SV=1	catalytic activity. FAMILY NOT NAMED. nucleoside metabolic process. Nucleoside_phosphorylase_d. Nucleoside_phosphorylase_sf. PNP_UDP_1. Purine and uridine phosphorylases. VaccDscaff303-processed-gene-0.1-mRNA-1	catalytic activity. nucleoside metabolic process	GO:0003824. GO:0009116
	VaccDscaff303-processed-gene-0.13	82110	82511	VaccDscaff303	VaccDscaff303:82109..82511		FAMILY NOT NAMED. > <signature-library-release library=. VaccDscaff14-processed-gene-382.6-mRNA-1. VaccDscaff303-processed-gene-0.13-mRNA-1"
	VaccDscaff303-processed-gene-0.17	23073	24555	VaccDscaff303	VaccDscaff303:23072..24555	sp|Q8LDM2|PKSB_ARATH Type III polyketide synthase B OS=Arabidopsis thaliana OX=3702 GN=PKSB PE=1 SV=1	biosynthetic process. catalytic activity. Chalcone/stilbene_synthase_N. Chalcone/stilbene_synth_C. Chal_sti_synt_C. Chal_sti_synt_N. CHS_like. HYDROXYMETHYLGLUTARYL-COA SYNTHASE. PKS_III. Polyketide_synthase_type-III. Thiolase-like. transferase activity, transferring acyl groups other than amino-acyl groups. TYPE III POLYKETIDE SYNTHASE B. VaccDscaff303-processed-gene-0.17-mRNA-1	acyltransferase activity, transferring groups other than amino-acyl groups. biosynthetic process. catalytic activity	GO:0003824. GO:0009058. GO:0016747
	VaccDscaff303-processed-gene-0.18	32856	33344	VaccDscaff303	VaccDscaff303:32855..33344	sp|Q8LDM2|PKSB_ARATH Type III polyketide synthase B OS=Arabidopsis thaliana OX=3702 GN=PKSB PE=1 SV=1	biosynthetic process. catalytic activity. Chalcone/stilbene_synth_C. Chal_sti_synt_C. HYDROXYMETHYLGLUTARYL-COA SYNTHASE. Polyketide_synthase_type-III. Thiolase-like. transferase activity, transferring acyl groups other than amino-acyl groups. TYPE III POLYKETIDE SYNTHASE A. VaccDscaff303-processed-gene-0.18-mRNA-1	acyltransferase activity, transferring groups other than amino-acyl groups. biosynthetic process. catalytic activity	GO:0003824. GO:0009058. GO:0016747
	VaccDscaff303-processed-gene-0.19	54602	58033	VaccDscaff303	VaccDscaff303:54601..58033	sp|Q9SW48|INVB_ARATH Probable alkaline/neutral invertase B OS=Arabidopsis thaliana OX=3702 GN=INVB PE=1 SV=1	VaccDscaff303-processed-gene-0.19-mRNA-1
	VaccDscaff303-processed-gene-0.6	77931	78329	VaccDscaff303	VaccDscaff303:77930..78329		FAMILY NOT NAMED. > <signature-library-release library=. VaccDscaff303-processed-gene-0.6-mRNA-1"
	VaccDscaff303-snap-gene-0.58	33458	51977	VaccDscaff303	VaccDscaff303:33457..51977	sp|P48583|ERD2_CAEEL ER lumen protein-retaining receptor OS=Caenorhabditis elegans OX=6239 GN=erd-2 PE=3 SV=2	COPI-dependent Golgi-to-ER retrograde traffic. COPI-mediated anterograde transport. ER LUMEN PROTEIN RETAINING RECEPTOR. ERLUMENR. ER_lumen_recept. ER retention sequence binding. ER_ret_rcpt. GASA. integral component of membrane. protein retention in ER lumen. > <signature-library-release library=. VaccDscaff303-snap-gene-0.58-mRNA-1"	ER retention sequence binding. integral component of membrane. protein retention in ER lumen	GO:0006621. GO:0016021. GO:0046923
Chr6: 38156513	VaccDscaff11-augustus-gene-381.25	38154821	38158641	VaccDscaff11	VaccDscaff11:38154820..38158641		VaccDscaff11-augustus-gene-381.25-mRNA-1
	VaccDscaff11-augustus-gene-381.27	38130861	38132494	VaccDscaff11	VaccDscaff11:38130860..38132494		VaccDscaff11-augustus-gene-381.27-mRNA-1
	VaccDscaff11-augustus-gene-382.31	38204299	38208099	VaccDscaff11	VaccDscaff11:38204298..38208099		FAMILY NOT NAMED. > <signature-library-release library=. VaccDscaff11-augustus-gene-382.31-mRNA-1"
	VaccDscaff11-augustus-gene-382.34	38240056	38246570	VaccDscaff11	VaccDscaff11:38240055..38246570	sp|Q9ZT92|AK10B_ARATH RNA demethylase ALKBH10B OS=Arabidopsis thaliana OX=3702 GN=ALKBH10B PE=1 SV=1	AlkB-like_sf. Clavaminate synthase-like. FAMILY NOT NAMED. > <signature-library-release library=. VaccDscaff11-augustus-gene-382.34-mRNA-1"
	VaccDscaff11-augustus-gene-382.35	38262526	38266182	VaccDscaff11	VaccDscaff11:38262525..38266182	sp|Q9ZVT7|RRP4_ARATH Exosome complex component RRP4 homolog OS=Arabidopsis thaliana OX=3702 GN=RRP4 PE=1 SV=1	ATF4 activates genes. Butyrate Response Factor 1 (BRF1) binds and destabilizes mRNA. Eukaryotic type KH-domain (KH-domain type I). EXOSOME COMPLEX COMPONENT RRP4. Exosome_RNA_bind1/RRP40/RRP4. exosome (RNase complex). KH_6. KH_dom_type_1. KH_dom_type_1_sf. KSRP (KHSRP) binds and destabilizes mRNA. Major pathway of rRNA processing in the nucleolus and cytosol. mRNA decay by 3' to 5' exoribonucleas…	exosome (RNase complex). RNA binding	GO:0000178. GO:0003723
	VaccDscaff11-augustus-gene-382.36	38195759	38201459	VaccDscaff11	VaccDscaff11:38195758..38201459	sp|Q9M8J9|BPM2_ARATH BTB/POZ and MATH domain-containing protein 2 OS=Arabidopsis thaliana OX=3702 GN=BPM2 PE=1 SV=1	BPM_C. BTB. BTB_4. BTB/POZ_dom. disorder_prediction. FAMILY NOT NAMED. MATH. math_3. MATH/TRAF_dom. POZ domain. protein binding. > <signature-library-release library=. SKP1/BTB/POZ_sf. SPOP_C_like_plant. TRAF domain-like. TRAF-like. VaccDscaff11-augustus-gene-382.36-mRNA-1"	protein binding	GO:0005515
	VaccDscaff11-augustus-gene-382.37	38209211	38214994	VaccDscaff11	VaccDscaff11:38209210..38214994	sp|Q9ZT91|EFTM_ARATH Elongation factor Tu, mitochondrial OS=Arabidopsis thaliana OX=3702 GN=TUFA PE=1 SV=1	EF_Tu. EFTU_2. EF_Tu_B. EF-Tu/eEF-1alpha/eIF2-gamma C-terminal domain. EF-Tu_GTP-bd. EFTU_II. EFTU_III. EFTu-like_2. ELONGATNFCT. FAMILY NOT NAMED. GTPase activity. GTP binding. GTP_EFTU. GTP_EFTU_D2. GTP_EFTU_D3. G_TR_1. G_TR_2. G_TR_CS. Mitochondrial translation elongation. P-loop containing nucleoside triphosphate hydrolases. P-loop_NTPase. > <signature-library-release library=. Small_GTP-bd_d…	GTPase activity. GTP binding. translational elongation. translation elongation factor activity	GO:0003746. GO:0003924. GO:0005525. GO:0006414
	VaccDscaff11-augustus-gene-382.39	38266228	38270335	VaccDscaff11	VaccDscaff11:38266227..38270335	sp|P33487|ABP1_ARATH Auxin-binding protein 1 OS=Arabidopsis thaliana OX=3702 GN=ERABP1 PE=1 SV=1	Auxin-bd. auxin binding. AUXINBINDNGP. Auxin_BP. FAMILY NOT NAMED. RmlC_Cupin_sf. RmlC-like cupins. RmlC-like_jellyroll. VaccDscaff114-snap-gene-0.44-mRNA-1. VaccDscaff11-augustus-gene-382.39-mRNA-1	auxin binding	GO:0010011
	VaccDscaff11-augustus-gene-382.40	38271450	38274409	VaccDscaff11	VaccDscaff11:38271449..38274409	sp|P33491|ABP2_TOBAC Auxin-binding protein T92 OS=Nicotiana tabacum OX=4097 GN=T92 PE=3 SV=1	Auxin-bd. auxin binding. AUXINBINDNGP. Auxin_BP. FAMILY NOT NAMED. RmlC_Cupin_sf. RmlC-like cupins. RmlC-like_jellyroll. VaccDscaff11-augustus-gene-382.40-mRNA-1	auxin binding	GO:0010011
	VaccDscaff11-augustus-gene-383.29	38306284	38310748	VaccDscaff11	VaccDscaff11:38306283..38310748		CALCOFLUOR WHITE HYPERSENSITIVE PROTEIN PRECURSOR. Coil. disorder_prediction. DNase I-like. Endo/exonuclease/phosphatase. Endo/exonu/phosph_ase_sf. Exo_endo_phos. > <signature-library-release library=. VaccDscaff11-augustus-gene-383.29-mRNA-1"
	VaccDscaff11-processed-gene-380.18	38020291	38025460	VaccDscaff11	VaccDscaff11:38020290..38025460		VaccDscaff11-processed-gene-380.18-mRNA-1
	VaccDscaff11-processed-gene-380.26	38061186	38064930	VaccDscaff11	VaccDscaff11:38061185..38064930		VaccDscaff11-processed-gene-380.26-mRNA-1
	VaccDscaff11-processed-gene-380.3	37988085	37998629	VaccDscaff11	VaccDscaff11:37988084..37998629	sp|Q9KG32|Y283_BACHD Uncharacterized isomerase BH0283 OS=Bacillus halodurans (strain ATCC BAA-125 / DSM 18197 / FERM 7344 / JCM 9153 / C-125) OX=272558 GN=BH0283 PE=3 SV=1	biosynthetic process. catalytic activity. Diaminopimelate epimerase-like. nucleic acid binding. PHENAZINE BIOSYNTHESIS PROTEIN. Phenazine_PhzF. PhzC-PhzF. R3H-assoc. R3H-assoc_dom. R3H domain. R3H_dom_sf. VaccDscaff11-processed-gene-380.3-mRNA-1	biosynthetic process. catalytic activity. nucleic acid binding	GO:0003676. GO:0003824. GO:0009058
	VaccDscaff11-processed-gene-380.4	38014761	38015732	VaccDscaff11	VaccDscaff11:38014760..38015732	sp|Q93WC9|IPT3_ARATH Adenylate isopentenyltransferase 3, chloroplastic OS=Arabidopsis thaliana OX=3702 GN=IPT3 PE=1 SV=1	ADENYLATE ISOPENTENYLTRANSFERASE 3, CHLOROPLASTIC. Cis-zeatin biosynthesis. Dimethylallyltransferase. IPPT. IPP_trans. IPT. P-loop containing nucleoside triphosphate hydrolases. P-loop_NTPase. TRNA DIMETHYLALLYLTRANSFERASE. tRNA modification in the mitochondrion. tRNA modification in the nucleus and cytosol. tRNA processing. VaccDscaff11-processed-gene-380.4-mRNA-1. Zeatin biosynthesis	tRNA processing	GO:0008033
	VaccDscaff11-processed-gene-380.9	38022403	38026676	VaccDscaff11	VaccDscaff11:38022402..38026676	sp|A0MFS5|WTF1_ARATH Protein WHAT'S THIS FACTOR 1 homolog, chloroplastic OS=Arabidopsis thaliana OX=3702 GN=At4g01037 PE=3 SV=1	Coil. disorder_prediction. FAMILY NOT NAMED. PORR. PORR_domain. UBIQUITIN CARBOXYL-TERMINAL HYDROLASE FAMILY PROTEIN. VaccDscaff11-processed-gene-380.9-mRNA-1
	VaccDscaff11-processed-gene-381.0	38092378	38096400	VaccDscaff11	VaccDscaff11:38092377..38096400		AminoTfrase-like_pln_mobile. disorder_prediction. FAMILY NOT NAMED. PMD. > <signature-library-release library=. VaccDscaff11-processed-gene-381.0-mRNA-1"
	VaccDscaff11-processed-gene-381.11	38105479	38107414	VaccDscaff11	VaccDscaff11:38105478..38107414	sp|Q93ZT5|EDL3_ARATH EID1-like F-box protein 3 OS=Arabidopsis thaliana OX=3702 GN=EDL3 PE=2 SV=1	EID1-like. EID1-LIKE F-BOX PROTEIN 3. FAMILY NOT NAMED. VaccDscaff11-processed-gene-381.11-mRNA-1
	VaccDscaff11-processed-gene-381.4	38184466	38185875	VaccDscaff11	VaccDscaff11:38184465..38185875	sp|Q9FT50|FB202_ARATH Putative F-box protein At3g52320 OS=Arabidopsis thaliana OX=3702 GN=At3g52320 PE=4 SV=1	disorder_prediction. FAMILY NOT NAMED. fbox_2. F-box-assoc_interact_dom. F-box_dom. F-box domain. F-box-like_dom_sf. protein binding. TIGR01640. VaccDscaff11-processed-gene-381.4-mRNA-1	protein binding	GO:0005515
	VaccDscaff11-processed-gene-382.11	38277580	38285478	VaccDscaff11	VaccDscaff11:38277579..38285478	sp|P33490|ABP1_TOBAC Auxin-binding protein T85 OS=Nicotiana tabacum OX=4097 GN=T85 PE=3 SV=1	Auxin-bd. auxin binding. AUXINBINDNGP. Auxin_BP. disorder_prediction. FAMILY NOT NAMED. RmlC_Cupin_sf. RmlC-like cupins. RmlC-like_jellyroll. VaccDscaff11-processed-gene-382.11-mRNA-1	auxin binding	GO:0010011
	VaccDscaff11-processed-gene-382.18	38255051	38255862	VaccDscaff11	VaccDscaff11:38255050..38255862		disorder_prediction. VaccDscaff11-processed-gene-382.18-mRNA-1
	VaccDscaff11-processed-gene-382.24	38246791	38249219	VaccDscaff11	VaccDscaff11:38246790..38249219	sp|A2BIJ3|BSDC1_DANRE BSD domain-containing protein 1 OS=Danio rerio OX=7955 GN=bsdc1 PE=1 SV=1	BSD. BSD_dom. BSD DOMAIN-CONTAINING PROTEIN. BSD domain-like. BSD_dom_sf. Coil. disorder_prediction. SYNAPSE-ASSOCIATED PROTEIN. VaccDscaff11-processed-gene-382.24-mRNA-1. wurzfinal6
	VaccDscaff11-processed-gene-382.5	38229589	38230131	VaccDscaff11	VaccDscaff11:38229588..38230131		disorder_prediction. FAMILY NOT NAMED. VaccDscaff11-processed-gene-382.5-mRNA-1
	VaccDscaff11-processed-gene-383.12	38293641	38299044	VaccDscaff11	VaccDscaff11:38293640..38299044	sp|Q0WPJ7|RF298_ARATH Putative E3 ubiquitin-protein ligase RF298 OS=Arabidopsis thaliana OX=3702 GN=RF298 PE=2 SV=1	Coil. disorder_prediction. E3 UBIQUITIN-PROTEIN LIGASE RF298-RELATED. FAMILY NOT NAMED. RING/U-box. VaccDscaff11-processed-gene-383.12-mRNA-1. zf-C3HC4_3. ZF_RING_2. Znf_RING. Znf_RING/FYVE/PHD
	VaccDscaff11-processed-gene-383.14	38301438	38301668	VaccDscaff11	VaccDscaff11:38301437..38301668		VaccDscaff11-processed-gene-383.14-mRNA-1
	VaccDscaff11-processed-gene-383.8	38315834	38316553	VaccDscaff11	VaccDscaff11:38315833..38316553		disorder_prediction. FAMILY NOT NAMED. FANTASTIC FOUR-LIKE PROTEIN (DUF3049). VaccDscaff11-processed-gene-383.8-mRNA-1
	VaccDscaff11-snap-gene-380.37	38048571	38064003	VaccDscaff11	VaccDscaff11:38048570..38064003	sp|Q9ZVS8|Y1327_ARATH Putative DUF21 domain-containing protein At1g03270 OS=Arabidopsis thaliana OX=3702 GN=CBSDUF4 PE=4 SV=2	ANCIENT CONSERVED DOMAIN PROTEIN-RELATED. CBS. CBS_dom. CBS-domain pair. CBS_pair_CorC_HlyC_assoc. CNNM. Coil. disorder_prediction. DUF21. > <signature-library-release library=. VaccDscaff11-snap-gene-380.37-mRNA-1"
	VaccDscaff11-snap-gene-380.42	38070381	38085413	VaccDscaff11	VaccDscaff11:38070380..38085413	sp|F4IZM8|HUAL3_ARATH Protein HUA2-LIKE 3 OS=Arabidopsis thaliana OX=3702 GN=HULK3 PE=2 SV=1	558neu5. CID. CID_dom. Coil. disorder_prediction. ENTH_VHS. HDGF_related. HDGF-rel_PWWP. HEPATOMA-DERIVED GROWTH FACTOR-RELATED. PROTEIN HUA2-LIKE 2-RELATED. PWWP. PWWP_4. PWWP_dom. Tudor/PWWP/MBT. VaccDscaff11-snap-gene-380.42-mRNA-1
	VaccDscaff11-snap-gene-381.29	38153409	38153981	VaccDscaff11	VaccDscaff11:38153408..38153981		VaccDscaff11-snap-gene-381.29-mRNA-1
	VaccDscaff11-snap-gene-381.31	38160718	38170984	VaccDscaff11	VaccDscaff11:38160717..38170984	sp|Q8LPL6|AP2A1_ARATH AP-2 complex subunit alpha-1 OS=Arabidopsis thaliana OX=3702 GN=ALPHA-ADR PE=1 SV=1	ADAPTIN, ALPHA/GAMMA/EPSILON. alpha_adaptinc2. Alpha_adaptinC2. ARM-like. Clathrin_a/b/g-adaptin_app_Ig. Clathrin adaptor appendage domain. Clathrin_app_Ig-like_sf. Coatomer/calthrin_app_sub_C. Coil. disorder_prediction. intracellular protein transport. membrane coat. > <signature-library-release library=. Subdomain of clathrin and coatomer appendage domain. VaccDscaff11-snap-gene-381.31-mRNA-1. …	intracellular protein transport. membrane coat. vesicle-mediated transport	GO:0006886. GO:0016192. GO:0030117
	VaccDscaff11-snap-gene-382.43	38216740	38219130	VaccDscaff11	VaccDscaff11:38216739..38219130	sp|Q3ECP6|GDL22_ARATH GDSL esterase/lipase At1g54790 OS=Arabidopsis thaliana OX=3702 GN=At1g54790 PE=2 SV=1	GDSL. hydrolase activity, acting on ester bonds. Lipase_GDSL. SGNH_hydro_sf. SGNH_plant_lipase-like. SGNH_plant_lipase_like. > <signature-library-release library=. VaccDscaff11-snap-gene-382.43-mRNA-1. ZINC FINGER FYVE DOMAIN CONTAINING PROTEIN"	hydrolase activity, acting on ester bonds	GO:0016788
	VaccDscaff11-snap-gene-382.44	38221874	38227240	VaccDscaff11	VaccDscaff11:38221873..38227240	sp|Q8L7N4|SP1_ARATH E3 ubiquitin-protein ligase SP1 OS=Arabidopsis thaliana OX=3702 GN=SP1 PE=1 SV=1	disorder_prediction. FAMILY NOT NAMED. GIDE. organelle organization. protein ubiquitination. Protein ubiquitination. RING-HC_LRSAM1. RING/U-box. ubiquitin-protein transferase activity. Ub-specific processing proteases. VaccDscaff11-snap-gene-382.44-mRNA-1. zf-C3HC4_3. ZF_RING_2. Znf_RING. Znf_RING/FYVE/PHD	organelle organization. protein ubiquitination. ubiquitin-protein transferase activity	GO:0004842. GO:0006996. GO:0016567
	VaccDscaff11-snap-gene-383.41	38289632	38291925	VaccDscaff11	VaccDscaff11:38289631..38291925	sp|Q9LYB9|MBD4_ARATH Methyl-CpG-binding domain-containing protein 4 OS=Arabidopsis thaliana OX=3702 GN=MBD4 PE=1 SV=1	DNA-bd_dom_sf. DNA binding. DNA-binding domain. MBD. MeCP2_MBD. METHYL-CPG-BINDING DOMAIN-CONTAINING PROTEIN 1-RELATED. METHYL-CPG BINDING PROTEIN, MBD. Methyl_CpG_DNA-bd. nucleus. TAM_2. VaccDscaff11-snap-gene-383.41-mRNA-1. zf-CW. ZF_CW. zinc ion binding. Znf_CW	DNA binding. nucleus. zinc ion binding	GO:0003677. GO:0005634. GO:0008270
	VaccDscaff11-augustus-gene-382.38	38249909	38252830	VaccDscaff11	VaccDscaff11:38249908..38252830	sp|Q9M8J2|GATL4_ARATH Probable galacturonosyltransferase-like 4 OS=Arabidopsis thaliana OX=3702 GN=GATL4 PE=2 SV=1	GLYCOSYLTRANSFERASE 8 DOMAIN-CONTAINING PROTEIN. Glyco_trans_8. Glyco_transf_8. Nucleotide-diphospho-sugar transferases. Nucleotide-diphossugar_trans. > <signature-library-release library=. transferase activity	transferring glycosyl groups. VaccDscaff11-augustus-gene-382.38-mRNA-1"	glycosyltransferase activity	GO:0016757
Chr7: 5871188	VaccDscaff12-augustus-gene-58.28	5830602	5834834	VaccDscaff12	VaccDscaff12:5830601..5834834		disorder_prediction. VaccDscaff12-augustus-gene-58.28-mRNA-1
	VaccDscaff12-augustus-gene-58.29	5874651	5876136	VaccDscaff12	VaccDscaff12:5874650..5876136	sp|Q71H73|H33_VITVI Histone H3.3 OS=Vitis vinifera OX=29760 PE=2 SV=3	disorder_prediction. DNA binding. h35. Histone. Histone-fold. Histone_H2A/H2B/H3. HISTONE H3. HISTONEH3. HISTONE_H3_1. HISTONE_H3_2. Histone_H3/CENP-A. nucleosome. protein heterodimerization activity. > <signature-library-release library=. VaccDscaff12-augustus-gene-58.29-mRNA-1. VaccDscaff12-snap-gene-240.27-mRNA-1. VaccDscaff13-augustus-gene-15.42-mRNA-1. VaccDscaff23-augustus-gene-351.30-mRNA-…	DNA binding. nucleosome. protein heterodimerization activity	GO:0000786. GO:0003677. GO:0046982
	VaccDscaff12-augustus-gene-58.31	5852986	5863517	VaccDscaff12	VaccDscaff12:5852985..5863517	sp|Q8L999|BPC6_ARATH Protein BASIC PENTACYSTEINE6 OS=Arabidopsis thaliana OX=3702 GN=BPC6 PE=1 SV=1	VaccDscaff12-augustus-gene-58.31-mRNA-1
	VaccDscaff12-augustus-gene-59.41	5907688	5910493	VaccDscaff12	VaccDscaff12:5907687..5910493	sp|P59229|VATL4_ARATH V-type proton ATPase subunit c4 OS=Arabidopsis thaliana OX=3702 GN=VHA-c4 PE=2 SV=1	ATPase_proteolipid_c-like_dom. ATPase_proteolipid_csu. ATPase_proteolipid_su_C_euk. ATP hydrolysis coupled proton transport. ATP-synt_C. F1F0 ATP synthase subunit C. F/V-ATP_Csub_sf. Insulin receptor recycling. Ion channel transport. Neutrophil degranulation. proton transmembrane transporter activity. proton-transporting two-sector ATPase complex, proton-transporting domain. proton-transporting V…	ATP hydrolysis coupled proton transport. proton transmembrane transporter activity. proton-transporting two-sector ATPase complex, proton-transporting domain. proton-transporting V-type ATPase, V0 domain	GO:0015078. GO:0015991. GO:0033177. GO:0033179
	VaccDscaff12-augustus-gene-59.44	5968140	5978467	VaccDscaff12	VaccDscaff12:5968139..5978467	sp|Q8VWF1|SH3P2_ARATH SH3 domain-containing protein 2 OS=Arabidopsis thaliana OX=3702 GN=SH3P2 PE=1 SV=1	AH/BAR_dom_sf. BAR/IMD domain-like. Coil. protein binding. SH3. SH3_2. SH3_9. SH3-domain. SH3_domain. SH3 DOMAIN-CONTAINING. SH3-like_dom_sf. > <signature-library-release library=. VaccDscaff12-augustus-gene-59.44-mRNA-1"	protein binding	GO:0005515
	VaccDscaff12-augustus-gene-59.45	5894532	5903435	VaccDscaff12	VaccDscaff12:5894531..5903435	sp|F1DLK1|DSE1_NICBE Protein DECREASED SIZE EXCLUSION LIMIT 1 OS=Nicotiana benthamiana OX=4100 GN=DSE1 PE=2 SV=1		protein binding	GO:0005515
	VaccDscaff12-augustus-gene-59.47	5946277	5949812	VaccDscaff12	VaccDscaff12:5946276..5949812		Coil. disorder_prediction. LOW-TEMPERATURE VIABILITY PROTEIN LTV1-RELATED. LTV. Ltv1. Major pathway of rRNA processing in the nucleolus and cytosol. ribosomal small subunit biogenesis. VaccDscaff12-augustus-gene-59.47-mRNA-1	ribosomal small subunit biogenesis	GO:0042274
	VaccDscaff12-augustus-gene-59.48	5980313	5983528	VaccDscaff12	VaccDscaff12:5980312..5983528	sp|Q9LQZ7|BBX21_ARATH B-box zinc finger protein 21 OS=Arabidopsis thaliana OX=3702 GN=BBX21 PE=1 SV=1	BBOX. bboxneu5. B-BOX ZINC FINGER PROTEIN 21. FAMILY NOT NAMED. VaccDscaff12-augustus-gene-59.48-mRNA-1. zf-B_box. ZF_BBOX. zinc ion binding. Znf_B-box	zinc ion binding	GO:0008270
	VaccDscaff12-augustus-gene-60.38	6014410	6018273	VaccDscaff12	VaccDscaff12:6014409..6018273	sp|O94424|T2FB_SCHPO Transcription initiation factor IIF subunit beta OS=Schizosaccharomyces pombe (strain 972 / ATCC 24843) OX=284812 GN=tfg2 PE=1 SV=1	Abortive elongation of HIV-1 transcript in the absence of Tat. Estrogen-dependent gene expression. FGFR2 alternative splicing. Formation of HIV-1 elongation complex containing HIV-1 Tat. Formation of HIV elongation complex in the absence of HIV Tat. Formation of RNA Pol II elongation complex. Formation of the Early Elongation Complex. Formation of the HIV-1 Early Elongation Complex. GENERAL TRANS…	transcription by RNA polymerase II. transcription factor TFIIF complex. transcription initiation at RNA polymerase II promoter	GO:0005674. GO:0006366. GO:0006367
	VaccDscaff12-augustus-gene-60.42	5995687	6001541	VaccDscaff12	VaccDscaff12:5995686..6001541	sp|P23706|DEFA_ANTMA Floral homeotic protein DEFICIENS OS=Antirrhinum majus OX=4151 GN=DEFA PE=1 SV=1	CDO in myogenesis. Coil. DNA binding. DNA-binding transcription factor activity. K-box. K_BOX. MADS_BOX_1. MADS_BOX_2. MADS BOX PROTEIN. MADSDOMAIN. MADS_MEF2-like. MADS_MEF2_like. madsneu2. nucleus. positive regulation of transcription by RNA polymerase II. protein dimerization activity. regulation of transcription, DNA-templated. RNA polymerase II regulatory region sequence-specific DNA binding…	DNA binding. DNA-binding transcription factor activity. nucleus. positive regulation of transcription by RNA polymerase II. protein dimerization activity. regulation of DNA-templated transcription. RNA polymerase II transcription regulatory region sequence-specific DNA binding	GO:0000977. GO:0003677. GO:0003700. GO:0005634. GO:0006355. GO:0045944. GO:0046983
	VaccDscaff12-augustus-gene-60.43	6008089	6011093	VaccDscaff12	VaccDscaff12:6008088..6011093	sp|P25804|CYSP_PEA Cysteine proteinase 15A OS=Pisum sativum OX=3888 PE=2 SV=1	CYSTEINE PROTEASE FAMILY C1-RELATED. CYSTEINE PROTEASE RD19C-RELATED. Cysteine proteinases. cysteine-type peptidase activity. Inhibitor_I29. Inhibitor_I29_2. MHC class II antigen presentation. PAPAIN. Papain-like_cys_pep_sf. Pept_asp_AS. pept_c1. Pept_cys_AS. Pept_his_AS. Peptidase_C1. Peptidase_C1A. Peptidase_C1A_C. Peptidase_C1A_papain-like. proteolysis. Prot_inhib_I29. THIOL_PROTEASE_ASN. THIO…	cysteine-type peptidase activity. proteolysis	GO:0006508. GO:0008234
	VaccDscaff12-augustus-gene-60.44	6018536	6023239	VaccDscaff12	VaccDscaff12:6018535..6023239	sp|Q9M390|PTR1_ARATH Protein NRT1/ PTR FAMILY 8.1 OS=Arabidopsis thaliana OX=3702 GN=NPF8.1 PE=1 SV=1	Coil. disorder_prediction. membrane. MFS. MFS_dom. MFS general substrate transporter. MFS_trans_sf. oligopeptide transport. OLIGOPEPTIDE TRANSPORTER-RELATED. POT_fam. Proton/oligopeptide cotransporters. PTR2. PTR2_1. PTR2_symporter_CS. > <signature-library-release library=. transmembrane transport. transmembrane transporter activity. transporter activity. VaccDscaff12-augustus-gene-60.44-mRNA-1"	membrane. oligopeptide transport. transmembrane transport. transmembrane transporter activity. transporter activity	GO:0005215. GO:0006857. GO:0016020. GO:0022857. GO:0055085
	VaccDscaff12-processed-gene-57.4	5776237	5783511	VaccDscaff12	VaccDscaff12:5776236..5783511		disorder_prediction. FAMILY NOT NAMED. Probable_transposase_24. Transposase_24. VaccDscaff12-processed-gene-57.4-mRNA-1
	VaccDscaff12-processed-gene-58.27	5880000	5880667	VaccDscaff12	VaccDscaff12:5879999..5880667		VaccDscaff12-processed-gene-58.27-mRNA-1
	VaccDscaff12-processed-gene-59.0	5886650	5888305	VaccDscaff12	VaccDscaff12:5886649..5888305	sp|Q3HRQ2|GLOX_VITPS Aldehyde oxidase GLOX OS=Vitis pseudoreticulata OX=231512 GN=GLOX PE=2 SV=1	DUF1929. E set domains. E_set_GO_C. FAMILY NOT NAMED. Galactose oxidase, central domain. Gal_Oxase/kelch_b-propeller. Gal_Oxidase_central_sf. Glyoxal_oxidase_N. Glyoxal_oxid_N. GO-like_E_set. Ig_E-set. Ig-like_fold. > <signature-library-release library=. VaccDscaff12-processed-gene-59.0-mRNA-1"
	VaccDscaff12-processed-gene-59.12	5924686	5932046	VaccDscaff12	VaccDscaff12:5924685..5932046	sp|Q7X7H4|KN7F_ORYSJ Kinesin-like protein KIN-7F OS=Oryza sativa subsp. japonica OX=39947 GN=KIN7F PE=1 SV=2	ATP binding. Coil. COPI-dependent Golgi-to-ER retrograde traffic. DUF3490. FAMILY NOT NAMED. Kinesin. kinesin_4. KINESINHEAVY. Kinesin-like_fam. KINESIN-LIKE PROTEIN KIN-7G-RELATED. KINESIN_MOTOR_1. KINESIN_MOTOR_2. Kinesin_motor_CS. Kinesin_motor_dom. Kinesin_motor_dom_sf. Kinesins. KISc_CENP_E. microtubule-based movement. microtubule binding. microtubule motor activity. NACK_C. P-loop containin…	ATP binding. microtubule-based movement. microtubule binding. microtubule motor activity	GO:0003777. GO:0005524. GO:0007018. GO:0008017
	VaccDscaff12-processed-gene-59.19	5911232	5912134	VaccDscaff12	VaccDscaff12:5911231..5912134	sp|Q9S7T8|SPZX_ARATH Serpin-ZX OS=Arabidopsis thaliana OX=3702 GN=At1g47710 PE=1 SV=1	extracellular space. SERINE PROTEASE INHIBITOR, SERPIN. Serpin. Serpin_dom. Serpin_fam. Serpins. Serpin_sf. > <signature-library-release library=. VaccDscaff12-processed-gene-59.19-mRNA-1"	extracellular space	GO:0005615
	VaccDscaff12-processed-gene-59.26	5963599	5965540	VaccDscaff12	VaccDscaff12:5963598..5965540		disorder_prediction. VaccDscaff12-processed-gene-59.26-mRNA-1
	VaccDscaff12-processed-gene-59.28	5980942	5981398	VaccDscaff12	VaccDscaff12:5980941..5981398		VaccDscaff12-processed-gene-59.28-mRNA-1
	VaccDscaff12-processed-gene-59.37	5954579	5956161	VaccDscaff12	VaccDscaff12:5954578..5956161		VaccDscaff12-processed-gene-59.37-mRNA-1
	VaccDscaff12-processed-gene-59.38	5962025	5962937	VaccDscaff12	VaccDscaff12:5962024..5962937		VaccDscaff12-processed-gene-59.38-mRNA-1
	VaccDscaff12-processed-gene-59.5	5938062	5940461	VaccDscaff12	VaccDscaff12:5938061..5940461	sp|Q8S8L9|Y2245_ARATH Uncharacterized TPR repeat-containing protein At2g32450 OS=Arabidopsis thaliana OX=3702 GN=At2g32450 PE=1 SV=1	calcium ion binding. disorder_prediction. EF-hand. EF_HAND_2. EF_hand_dom. EF-hand-dom_pair. FAMILY NOT NAMED. protein binding. TPR. TPR_11. TPR_16. tpr_5. TPR-contain_dom. TPR-like. TPR-like_helical_dom_sf. TPR_REGION. TPR_repeat. VaccDscaff12-processed-gene-59.5-mRNA-1	calcium ion binding. protein binding	GO:0005509. GO:0005515
	VaccDscaff12-processed-gene-59.6	5945371	5945724	VaccDscaff12	VaccDscaff12:5945370..5945724		VaccDscaff12-processed-gene-59.6-mRNA-1
	VaccDscaff12-processed-gene-60.3	6028153	6032424	VaccDscaff12	VaccDscaff12:6028152..6032424	sp|Q9SDZ9|PPAF2_IPOBA Purple acid phosphatase 2 OS=Ipomoea batatas OX=4120 GN=PAP2 PE=1 SV=1	acid phosphatase activity. ACID PHOSPHATASE RELATED. Calcineurin-like_PHP_ApaH. FE(3+)-ZN(2+) PURPLE ACID PHOSPHATASE 12. FN3. FN3_dom. hydrolase activity. metal ion binding. Metallo-dependent phosphatases. Metallo-depent_PP-like. Metallophos. Metallophos_C. MPP_PAP. MPP_PAPs. Phosphate acquisition. PPA-like. protein binding. Pur_ac_phosph_N. Purple_acid_Pase-like_N. Purple_acid_Pase_N. Purple ac…	acid phosphatase activity. hydrolase activity. metal ion binding. protein binding	GO:0003993. GO:0005515. GO:0016787. GO:0046872
	VaccDscaff12-snap-gene-58.37	5839265	5849226	VaccDscaff12	VaccDscaff12:5839264..5849226	sp|Q9P258|RCC2_HUMAN Protein RCC2 OS=Homo sapiens OX=9606 GN=RCC2 PE=1 SV=2	FAMILY NOT NAMED. RCC1/BLIP-II. VaccDscaff12-snap-gene-58.37-mRNA-1
	VaccDscaff12-snap-gene-58.40	5866234	5871366	VaccDscaff12	VaccDscaff12:5866233..5871366		FAMILY NOT NAMED. Multidrug resistance efflux transporter EmrE. TMEM42. VaccDscaff12-snap-gene-58.40-mRNA-1
	VaccDscaff12-snap-gene-59.51	5958320	5962359	VaccDscaff12	VaccDscaff12:5958319..5962359	sp|A0MFS5|WTF1_ARATH Protein WHAT'S THIS FACTOR 1 homolog, chloroplastic OS=Arabidopsis thaliana OX=3702 GN=At4g01037 PE=3 SV=1	c2hcfinal6. disorder_prediction. FAMILY NOT NAMED. nucleic acid binding. PORR. PORR_domain. UBIQUITIN CARBOXYL-TERMINAL HYDROLASE FAMILY PROTEIN. VaccDscaff12-snap-gene-59.51-mRNA-1. zinc ion binding. Znf_CCHC	nucleic acid binding. zinc ion binding	GO:0003676. GO:0008270
	VaccDscaff12-snap-gene-59.53	5891338	5891955	VaccDscaff12	VaccDscaff12:5891337..5891955	sp|Q9FYG4|GLOX1_ARATH Aldehyde oxidase GLOX1 OS=Arabidopsis thaliana OX=3702 GN=GLOX1 PE=2 SV=1	DUF1929. E set domains. FAMILY NOT NAMED. GO-like_E_set. Ig_E-set. Ig-like_fold. > <signature-library-release library=. VaccDscaff12-snap-gene-59.53-mRNA-1"
	VaccDscaff12-augustus-gene-59.42	5913760	5921343	VaccDscaff12	VaccDscaff12:5913759..5921343	sp|O22975|LPAAT_ARATH 1-acylglycerol-3-phosphate O-acyltransferase OS=Arabidopsis thaliana OX=3702 GN=At4g24160 PE=1 SV=1	AB_hydrolase. ABHYDROLASE. Abhydrolase_1. AB_hydrolase_1. alpha/beta-Hydrolases. FAMILY NOT NAMED. > <signature-library-release library=. VaccDscaff12-augustus-gene-59.42-mRNA-1"
